# Supplementary material for: Effectiveness of participatory community solutions strategy on improving household and provider health care behaviors and practices: A mixed-method evaluation
Source: PLoS One. 2020 Feb 5;15(2):e0228137. doi: 10.1371/journal.pone.0228137 (PMC7001957; doi:10.1371/journal.pone.0228137)
Supplement: S1 Appendix — This is survey data with variables and their values we used for the analysis. (XLS) [file pone.0228137.s001.xls]

## Sheet: S1 Appendix
region_org	q101_zone	woreda	q105_w0_11	q106_w0_11	q108_w0_11	q202	q203	q204	q205	q206	q207	q207oth	q208	q209	q205h	q206h	q210	q210a	q211	q212	q213	q214	q215	q216d_qualify	q216d	q216m	everstillbirth	lyearstillbirth	q217m	q217f	q217t	q217hhtot	q217chlsch	q218	q218oth	q219_comp	q219h	q219m	q220	q221	q221oth	q222	q222oth	q223	q223oth	q225	q225oth	q226	q226oth
Tigray	CEN	Ahferom	1	8	1	25	95	1	1	10	1		1	1			23	28	1	1	24	2							1	0	1	3	3	6		2	0	10	0			1		1		5		4
Tigray	CEN	Ahferom	2	9	1	22	95	1	1	8	1		1	1	1	9	17	99	2	2	18	2					2		0	2	2	4	3	6		2	0	30	0			1		1		1		4
Tigray	CEN	Ahferom	1	5	2	39	95	2			1		1	1			25	27	4	4	26	1	1						2	2	4	8	1	6		2	0	10	0			4				9		3
Tigray	CEN	Ahferom	1	8	1	24	95	2			1		1	1			16	22	4	4	18	1	1						3	1	4	8	1	6		2	0	20	0			1		1		9		3
Tigray	CEN	Ahferom	2	8	1	22	95	1	1	7	1		1	1	2		19	23	1	1	21	2					2		0	1	1	3	3	6		2	0	30	1	6		4				5		4
Tigray	CEN	Ahferom	1	9	1	30	10	2			1		1	1	2		25	31	2	2	30	2					2		1	1	2	4	3	6		2	0	10	1	6		1		1		5		4
Tigray	CEN	Ahferom	1	6	2	25	95	1	1	6	1		1	1	1	8	20	99	2	2	21	2					2		1	1	2	4	3	6		2	0	30	0			1		1		5		4
Tigray	CEN	Ahferom	1	4	2	25	95	1	1	15	1		1	1	1	10	24	99	1	1	25	2					2		2	0	2	4	3	6		2	1	0	0			4				5		4
Tigray	CEN	Ahferom	1	2	2	27	95	1	1	8	1		1	1			18	31	3	3	20	1	1						1	2	3	5	3	6		2	0	30	1	6		4				5		3
Tigray	CEN	Ahferom	2	6	1	27	2	1	1	14	1		1	1			21	24	2	2	22	1	1						1	1	2	5	1	6		2	0	10	1	6		1		1		5		4
Tigray	CEN	Ahferom	2	1	2	38	95	1	1	4	1		1	1	1	8	16	22	7	7	19	2					2		3	4	7	9	2	6		2	0	20	1	6		4				5		4
Tigray	CEN	Ahferom	1	1	2	30	95	1	1	3	1		1	1	2		20	21	3	3	22	2					2		2	1	3	5	1	6		2	0	20	1	6		4				5		4
Tigray	CEN	Ahferom	1	1	2	19	95	2			1		1	1	1	4	17	20	2	2	18	2					1	2	1	0	1	3	3	6		2	0	30	0			4				1		4
Tigray	CEN	Ahferom	2	11	2	28	95	1	1	7	1		1	1	1	10	18	99	3	3	19	2					2		1	2	3	6	3	6		2	0	30	0			1		1		5		4
Tigray	CEN	Ahferom	2	9	1	30	95	1	1	10	1		3						3	3	18	1	1						0	3	3	4	1	6		2	0	20	0			1		1		5		4
Tigray	CEN	Ahferom	1	3	1	28	95	1	1	4	1		1	1			21	25	2	2	23	1	1						1	1	2	5	3	6		2	0	30	0			1		1		9		3
Tigray	CEN	Ahferom	1	1	2	38	95	2			1		1	1			18	28	6	6	20	1	1						3	3	6	8	3	6		2	0	50	0			4				5		4
Tigray	CEN	Ahferom	1	2	2	35	95	1	1	4	1		1	1			16	25	7	7	19	1	1						3	4	7	9	1	3		2	0	30	0			1		1		5		4
Tigray	CEN	Ahferom	1	4	1	36	14	1	1	6	1		1	1			22	24	5	5	23	2							4	1	5	7	1	6		2	0	10	0			4				5		4
Tigray	CEN	Ahferom	2	1	2	38	95	2			1		2						4	4	25	2					2		1	3	4	5	1	6		98	0	0	1	6		4				1		4
Tigray	CEN	Ahferom	1	5	2	26	95	1	1	10	1		1	1			25	30	1	1	25	2							1	0	1	3	3	3		2	0	20	1	6		1		4		5		4
Tigray	CEN	Ahferom	2	4	2	29	95	2			1		1	1	1	2	15	30	6	6	17	2					2		2	3	5	7	1	6		2	0	35	0			1		1		1		4
Tigray	CEN	Ahferom	2	10	1	32	95	1	1	4	1		1	1	2		18	99	5	5	20	2					2		3	2	5	7	1	6		2	1	0	0			4				5		4
Tigray	CEN	Ahferom	1	3	1	24	95	1	1	4	1		3						1	1	23	2							1	0	1	9	3	6		2	0	20	0			4				5		4
Tigray	CEN	Ahferom	2	4	1	20	3	1	1	10	1		1	1			17	25	1	1	20	1	1						0	1	1	4	3	5		2	0	30	0			4				9		4
Tigray	CEN	Ahferom	1	6	1	31	95	2			1		1	1	1	4	25	30	4	4	26	2					2		2	2	4	10	3	6		2	0	20	1	2		4				5		4
Tigray	CEN	Ahferom	2	3	2	35	95	2			1		1	1			12	18	5	4	20	1	1				8		2	2	4	6	1	3		2	0	20	0			4				5		4
Tigray	CEN	Ahferom	1	3	1	26	95	1	1	9	1		1	1			18	26	2	2	20	1	1						2	0	2	4	3	8		2	0	10	0			4				5		4
Tigray	CEN	Ahferom	1	8	1	40	95	2			1		1	1			16	24	7	7	20	1	1						4	3	7	9	1	6		2	0	20	1	6		4				5		4
Tigray	CEN	Ahferom	1	1	1	25	95	1	1	10	1		1	1	1	10	17	20	3	3	18	1	1				2		2	1	3	5	1	6		2	0	10	1	2		1		1		5		4
Tigray	CEN	Ahferom	2	9	2	27	95	1	1	5	1		1	1			18	29	3	3	20	2							1	2	3	4	3	3		2	0	15	0			1		1		5		4
Tigray	CEN	Ahferom	1	4	1	27	8	1	1	9	1		1	1			19	25	4	3	20	1	1				1	2	3	0	3	5	3	8		2	0	30	0			4				1		4
Tigray	CEN	Ahferom	2	8	1	36	95	1	1	5	1		1	1			16	23	7	7	17	1	1						2	5	7	8	1	7		2	2	0	1	1		2		2		5		4
Tigray	CEN	Ahferom	1	6	1	36	95	1	1	4	1		1	1			20	32	5	5	21	1	1						3	2	5	8	1	3		2	2	0	0			4				5		4
Tigray	CEN	Ahferom	1	7	1	29	95	1	1	9	1		1	1			18	25	2	2	19	1	1						1	1	2	4	3	6		2	2	0	0			1		1		5		4
Tigray	CEN	Ahferom	1	1	1	28	95	1	1	6	1		1	1	1	8	19	28	3	3	20	2					2		3	0	3	7	1	6		2	0	5	1	2		1		1		5		4
Tigray	CEN	Ahferom	1	11	1	19	95	1	1	10	1		1	1	2		18	26	1	1	19	2					2		1	0	1	3	3	6		2	0	30	1	2		4				5		4
Tigray	CEN	Ahferom	1	9	1	35	95	1	1	7	1		1	1	1	8	18	23	5	5	21	2					2		2	3	5	7	3	6		2	0	15	1	2		1		1		5		4
Tigray	CEN	Ahferom	1	3	1	25	95	1	1	4	1		1	1			17	35	2	2	20	2							2	0	2	3	3	2			0	0	1	2		2		2		5		4
Tigray	CEN	Ahferom	2	1	1	25	95	1	1	7	1		1	1	1	7	18	19	5	3	19	2					2		2	1	3	7	1	6		2	0	30	1	2		1		1		5		4
Tigray	CEN	Ahferom	1	8	2	36	14	1	1	4	1		1	1			16	28	6	6	17	1	1						3	3	6	8	1	7		2	3	0	0			1		1		5		3
Tigray	CEN	Ahferom	1	5	1	20	95	1	1	10	1		1	2	1	10	18	22	1	1	19	2					2		1	0	1	5	3	6		2	0	30	1	2		1		1		5		4
Tigray	CEN	Ahferom	1	1	2	25	95	1	1	9	1		1	1			24	29	1	1	25	1	1						1	0	1	3	3	6		2	0	5	1	1		4				5		4
Tigray	CEN	Ahferom	2	11	1	22	95	1	1	10	1		1	1	1	7	17	22	1	1	21	2					2		0	1	1	5	3	6		2	0	30	0			4				5		4
Tigray	CEN	Ahferom	1	7	1	45	95	2			1		1	1	1	9	15	18	9	8	17	2					2		5	3	8	10	1	6		2	0	30	0			1		1		5		4
Tigray	CEN	Ahferom	2	10	1	19	95	1	1	8	1		1	1	1	10	17	26	1	1	18	2					2		0	1	1	3	3	9		2	0	30	1	2		1		1		5		4
Tigray	CEN	Ahferom	2	7	1	27	95	1	1	8	1		1	1	1	8	22	23	3	3	24	2					1	2	3	0	3	7	1	6		2	0	25	1	2		1		1		5		4
Tigray	CEN	Ahferom	2	10	1	19	95	1	1	8	1		1	1	1	10	17	99	1	1	18	2					2		0	1	1	3	3	9		2	0	30	1	2		1		1		5		4
Tigray	CEN	Ahferom	1	2	1	24	1	1	1	7	1		1	1			15	26	3	3	16	1	1						3	0	3	5	3	2			0	0	0			1		1		5		8
Tigray	CEN	Ahferom	1	1	1	24	1	1	1	10	1		1	1			19	23	2	1	21	1	1				1	2	2	0	2	3	3	1			0	0	0			1		1		5		8
Tigray	CEN	Ahferom	1	2	1	25	3	1	1	3	1		1	1			15	22	3	3	16	1	1						3	0	3	5	3	3		2	0	5	0			4				5		8
Tigray	CEN	Ahferom	1	9	1	24	95	1	1	10	1		1	1	1	8	22	40	1	1	21	2					2		1	0	1	3	3	3		2	0	10	1	1		1		1		5		4
Tigray	CEN	Ahferom	1	7	1	32	95	1	1	10	1		1	1	1	9	26	30	2	2	27	2					2		2	0	2	4	1	3		98	0	0	0			4				5		4
Tigray	CEN	Ahferom	1	4	1	38	95	2			1		1	1	2		14	20	5	4	18	2					1	2	2	2	4	6	1	2			0	0	0			1		1		5		4
Tigray	CEN	Ahferom	2	4	1	20	1	1	1	10	1		1	1			19	23	1	1	20	1	1						0	1	1	3	3	1			0	0	0			1		2		5		8
Tigray	CEN	Ahferom	1	6	1	23	4	1	1	12	1		1	1			18	29	1	1	23	1	1						1	0	1	4	3	1			0	0	0			1		2		5		8
Tigray	CEN	Ahferom	2	3	1	30	7	1	1	10	1		1	1			19	24	3	3	20	1	1						1	2	3	5	1	1			0	0	0			3		3		5		8
Tigray	CEN	Ahferom	2	2	1	33	95	1	1	14	1		1	1			23	26	5	4	24	1	1				2		0	4	4	7	1	1			0	0	0			3		3		5		8
Tigray	CEN	Ahferom	1	2	1	26	95	1	1	10	1		1	1	1	8	21	23	2	2	22	2					2		2	0	2	4	3	3		2	0	5	0			1		1		5		4
Tigray	CEN	Ahferom	1	2	1	33	95	1	1	5	1		1	1	1	8	18	30	4	3	22	2					2		2	1	3	6	1	2			0	0	0			1		1		5		4
Tigray	CEN	Ahferom	1	11	1	26	5	1	1	8	1		3						2	2	16	1	1						1	1	2	2	2	2			0	0	0			1		4		5		4
Tigray	CEN	Ahferom	2	4	1	27	95	1	1	10	1		1	1	1	10	25	29	1	1	27	2					2		0	1	1	3	3	2			0	0	1	2		4				5		4
Tigray	CEN	Ahferom	1	6	1	22	3	1	1	10	1		1	1			19	26	2	2	19	1	1						2	0	2	4	3	3		2	0	5	0			1		1		5		4
Tigray	CEN	Ahferom	2	4	1	21	95	1	1	10	1		1	1	1	8	20	31	1	1	21	2					2		0	1	1	3	3	2			0	0	1	2		4				5		4
Tigray	CEN	Ahferom	2	1	1	25	95	1	1	10	1		1	1	1	14	23	99	1	1	25	2					2		0	1	1	4	3	2			0	0	0			1		1		5		8
Tigray	CEN	Ahferom	2	1	1	30	95	1	1	3	1		1	1	1	9	16	30	3	3	18	2					2		1	2	3	6	1	1			0	0	0			2		2		5		4
Tigray	CEN	Ahferom	2	2	1	24	95	1	1	7	1		1	1			18	25	1	1	24	2							0	1	1	3	3	3		98	0	0	0			1		1		5		8
Tigray	CEN	Ahferom	1	2	1	33	95	1	1	7	1		1	1	1	7	15	21	4	4	23	2					2		2	2	4	7	1	3		98	0	0	0			4				5		4
Tigray	CEN	Ahferom	1	1	2	20	95	1	1	10	1		1	1	1	10	19	25	1	1	20	2					2		1	0	1	5	1	2			0	0	0			1		1		5		4
Tigray	CEN	Ahferom	1	9	1	27	95	1	1	12	1		1	1	1	10	15	22	2	2	16	2					2		1	1	2	3	1	2			0	0	0			1		1		5		4
Tigray	CEN	Ahferom	2	3	1	37	95	1	1	1	4		1	1			16	25	6	5	17	1	1				2		3	2	5	7	1	2			0	0	0			1		1		5		8
Tigray	CEN	Ahferom	2	10	1	27	2	1	1	15	1		1	1			25	30	1	1	27	1	1						0	1	1	3	3	2			0	0	0			1		1		5		8
Tigray	CEN	Ahferom	2	8	2	32	95	1	1	5	1		1	2			19	28	3	3	21	2							1	2	3	4	1	7		2	6	0	0			1		1		4		4
Tigray	CEN	Ahferom	2	9	1	35	95	1	1	2	1		1	1			19	24	5	5	20	1	1						3	2	5	7	1	8		2	2	0	0			1		1		5		4
Tigray	CEN	Ahferom	2	7	1	30	95	1	1	9	1		1	1	1	10	17	27	5	5	18	2					2		3	2	5	7	3	6		2	2	0	1	2		4				5		3
Tigray	CEN	Ahferom	2	11	1	30	95	1	1	7	1		1	1	1	5	20	30	3	3	21	2					2		2	1	3	5	3	5		2	0	30	1	2		1		1		5		3
Tigray	CEN	Ahferom	2	5	1	25	95	1	1	10	1		1	1	1	10	20	25	2	2	21	2					2		2	0	2	4	3	6		2	4	0	1	2		1		1		1		4
Tigray	CEN	Ahferom	2	6	1	28	95	1	1	10	1		1	1	1	8	20	22	3	3	20	2					2		2	1	3	7	1	6		2	1	0	1	2		4				1		4
Tigray	CEN	Ahferom	2	3	1	18	95	1	1	8	1		1	1	1	10	16	30	1	1	18	2					2		1	0	1	3	2	6		2	0	30	0			1		1		5		4
Tigray	CEN	Ahferom	1	5	1	35	95	1	1	10	1		1	2	2		30	38	2	2	32	2					2		2	0	2	4	3	8		2	0	5	1	2		4				5		4
Tigray	CEN	Ahferom	1	5	2	27	95	1	1	8	1		1	1			18	21	4	4	19	1	1						2	2	4	6	1	6		2	3	0	0			4				4		4
Tigray	CEN	Ahferom	2	10	1	25	95	1	1	7	1		1	1	1	10	19	22	3	3	20	2					2		2	1	3	5	3	6		2	2	0	1	2		4				5		3
Tigray	CEN	Ahferom	2	11	1	35	14	2			1		1	1			16	25	5	5	17	1	1						2	3	5	8	1	8		2	2	0	0			4				1		4
Tigray	CEN	Ahferom	1	2	1	26	95	1	1	10	1		1	1			23	26	1	1	26	1	1						1	0	1	3	3	6		2	2	0	0			4				5		4
Tigray	CEN	Ahferom	2	1	1	26	4	1	1	9	1		1	1			25	30	1	1	26	2							0	1	1	3	3	8		2	0	30	0			1		1		5		3
Tigray	CEN	Ahferom	1	6	1	23	95	1	1	8	1		1	1	1	9	22	28	1	1	23	2					2		1	0	1	5	3	6		2	0	40	0			4				5		3
Tigray	CEN	Ahferom	2	8	2	38	95	2			1		1	1			16	28	6	6	18	1	1						3	3	6	8	1	8		2	1	0	0			4				1		4
Tigray	CEN	Ahferom	2	6	1	40	95	1	1	5	1		1	2	1	14	19	22	6	4	20	2					2		3	1	4	3	2	6		2	1	0	1	2		4				5		3
Tigray	CEN	Ahferom	2	3	1	30	95	1	1	7	1		1	1			18	28	4	4	19	2							2	2	4	6	1	5		2	1	0	0			1		1		5		3
Tigray	CEN	Ahferom	1	5	1	28	95	1	1	7	1		1	1	1	10	16	20	5	5	19	2					2		2	3	5	7	3	5		2	1	0	0			4				5		3
Tigray	CEN	Ahferom	1	8	1	30	95	2			1		1	1			19	25	3	3	20	1	1						1	2	3	5	1	6		2	0	50	1	1		4				5		4
Tigray	CEN	Ahferom	2	2	1	30	95	1	1	7	1		1	1			22	28	3	3	20	1	1						2	1	3	5	1	6		2	0	40	1	6		4				5		4
Tigray	CEN	Ahferom	1	7	1	40	4	1	1	6	1		3						2	2	23	1	1						1	1	2	3	1	5		2	2	0	1	6		4				5		4
Tigray	CEN	Ahferom	1	8	2	27	95	1	1	6	1		1	1			25	28	1	1	26	1	1						1	0	1	3	3	5		2	2	0	0			1		1		5		4
Tigray	CEN	Ahferom	1	9	1	27	95	1	1	10	1		1	2	1	8	23	26	1	1	26	2					2		1	0	1	3	3	6		2	1	0	1	2		1		1		5		4
Tigray	CEN	Ahferom	2	4	1	27	95	1	1	8	1		1	1	1	9	18	22	4	3	20	2					1	2	0	3	3	5	3	6		2	0	20	1	2		1		1		5		4
Tigray	CEN	Ahferom	1	11	2	34	95	1	1	3	1		1	1			14	22	6	6	16	1	1						4	2	6	8	1	8		2	3	0	0			1		1		1		4
Tigray	CEN	Ahferom	2	7	1	20	95	1	1	3	1		1	1	1	10	18	28	1	1	19	2					2		1	0	1	4	3	9		2	1	0	1	2		4				5		3
Tigray	CEN	Ahferom	1	8	2	36	95	2			1		1	1			17	21	5	5	18	1	1						4	1	5	7	1	6		2	2	0	1	1		4				4		4
Tigray	CEN	Ahferom	2	3	1	20	95	1	1	9	1		1	1	1	15	17	26	2	1	18	2					1	2	0	1	1	2	3	6		2	0	30	1	2		4				5		3
Tigray	CEN	Ahferom	1	8	1	29	95	1	1	10	1		1	1			20	32	2	1	26	1	1				1	2	1	0	1	4	3	6		2	0	10	0			4				5		4
Tigray	CEN	Ahferom	1	1	1	18	95	1	1	8	1		1	1			17	26	1	1	18	1	1						1	0	1	3	3	3		2	1	0	0			1		1		5		3
Tigray	CEN	Ahferom	2	5	1	30	95	1	1	3	1		1	1	1	8	25	99	3	3	27	2					2		0	3	3	5	3	8		2	0	30	1	2		4				5		4
Tigray	CEN	Ahferom	2	10	1	17	95	1	1	8	1		1	2	1	8	16	17	1	1	17	2					2		0	1	1	3	3	8		2	3	0	1	2		4				5		4
Tigray	CEN	Ahferom	2	6	1	43	95	1	1	7	1		1	1	1	4	18	20	8	6	20	2					1	2	5	1	6	5	1	6		2	0	30	1	2		4				5		8
Tigray	CEN	Ahferom	1	3	1	30	95	2			1		1	1			16	31	4	4	19	1	1						2	2	4	7	1	6		2	0	3	0			4				5		4
Tigray	CEN	Ahferom	1	9	2	24	95	1	1	9	1		1	1			22	34	1	1	24	1	1						1	0	1	3	3	8		2	2	0	0			4				5		4
Tigray	CEN	Ahferom	1	2	2	28	95	1	1	7	1		1	1			20	23	2	2	21	1	1						2	0	2	4	1	6		2	0	30	0			1		1		1		4
Tigray	CEN	Ahferom	2	3	1	30	3	1	1	3	1		1	1	1	5	20	22	3	3	21	2					1	2	1	2	3	4	3	6		2	0	20	1	2		1		1		1		4
Tigray	CEN	Ahferom	2	2	1	18	95	1	1	8	1		1	1			17	26	1	1	17	2							0	1	1	3	3	8		2	2	0	0			1		1		5		4
Tigray	CEN	Ahferom	2	10	1	32	95	2			1		1	1			17	25	5	5	19	1	1						2	3	5	7	1	8		2	0	40	0			1		1		4		4
Tigray	CEN	Ahferom	1	6	1	36	95	1	1	4	1		1	1	1	5	15	23	6	6	17	2					2		4	2	6	8	1	8		2	1	0	1	2		4				5		4
Tigray	CEN	Ahferom	1	9	1	28	95	1	1	8	1		1	1	1	4	18	38	2	2	23	2					2		1	1	2	6	2	9		2	3	0	1	2		1		1		5		4
Tigray	CEN	Ahferom	2	1	2	23	95	1	1	8	1		1	1	1	5	19	26	2	2	20	2					2		0	2	2	5	3	9		2	3	0	1	2		4				10	Hdmo	4
Tigray	CEN	Ahferom	2	2	1	19	95	1	1	10	1		1	1			18	24	1	1	18	2							0	1	1	3	3	8		2	1	0	0			2		2		4		4
Tigray	CEN	Ahferom	1	4	1	28	4	1	1	10	1		1	1			24	27	2	2	25	1	1						1	1	2	4	3	3		2	0	40	0			1		1		5		3
Tigray	CEN	Ahferom	2	9	1	29	95	1	1	8	1		1	1			18	22	4	3	20	1	1				1	2	1	2	3	5	1	6		2	0	30	0			4				5		4
Tigray	CEN	Ahferom	1	1	2	25	95	1	1	5	1		1	1	1	10	20	26	4	3	21	2					2		3	0	3	5	1	6		2	0	20	1	2		1		1		1		4
Tigray	CEN	Ahferom	2	2	2	35	95	1	1	10	1		1	1	1	6	16	19	3	3	18	2					2		3	0	3	5	3	6		2	0	30	1	2		4				5		3
Tigray	CEN	Ahferom	2	2	1	29	95	1	1	8	1		1	1	1	9	18	30	3	3	20	2					2		1	2	3	5	1	6		2	0	30	1	2		4				5		3
Tigray	CEN	Ahferom	2	8	1	22	95	1	1	10	1		1	1			18	30	2	2	19	2							1	1	2	4	3	3		2	0	30	0			1		1		5		4
Tigray	CEN	Ahferom	1	1	2	38	95	1	1	7	1		1	1	1	7	16	22	6	6	22	2					1	2	5	1	6	8	1	6		2	0	30	1	2		4				5		4
Tigray	CEN	Ahferom	1	1	2	28	95	1	1	7	1		1	1	1	8	21	99	3	3	22	2					2		2	1	3	5	3	9		2	0	30	1	2		4				5		4
Tigray	CEN	Ahferom	1	2	1	31	95	2			1		1	1			18	25	4	3	23	1	1				1	2	1	2	3	5	1	6		2	0	35	1	1		4				5		4
Tigray	CEN	Ahferom	2	2	1	29	95	1	1	10	1		1	1	1	8	23	23	2	2	24	2					2		1	1	2	5	1	3		2	1	0	1	2		4				5		3
Tigray	CEN	Ahferom	2	1	2	42	95	2			1		1	1	1	9	20	26	8	7	21	2					1	2	3	4	7	9	1	9		2	0	35	1	2		1		1		5		4
Tigray	CEN	Ahferom	2	4	1	18	95	1	1	9	1		1	1			17	24	1	1	18	1	1						0	1	1	5	3	3		2	0	15	0			1		1		5		4
Tigray	CEN	Ahferom	2	6	1	23	95	1	1	9	4		1	1			19	23	1	1	23	2							0	1	1	3	3	3		2	0	25	1	1		4				5		4
Tigray	CEN	Ahferom	1	4	2	30	95	1	1	10	1		1	1	1	3	20	99	5	5	21	2					2		2	2	4	6	1	3		2	1	0	1	2		1		1		5		4
Tigray	CEN	Ahferom	2	8	1	20	95	1	1	8	4		1	1			18	25	1	1	19	1	1						0	1	1	5	3	7		2	0	30	1	1		2		2		5		4
Tigray	CEN	Ahferom	2	9	2	28	95	1	1	10	1		1	1			24	26	2	2	25	1	1						1	1	2	4	3	5		2	1	0	1	1		2		2		5		4
Tigray	CEN	Ahferom	1	4	1	25	95	1	1	6	4		1	1			16	21	3	3	18	1	1						3	0	3	6	3	7		2	0	10	1	1		2		2		5		4
Tigray	CEN	Ahferom	2	8	1	37	95	2			1		1	1			15	25	7	7	19	1	1						2	5	7	9	1	3		2	0	30	0			1		1		5		4
Tigray	CEN	Ahferom	2	10	2	19	95	1	1	7	4		1	1			18	28	1	1	19	1	1						0	1	1	3	3	7		2	0	20	1	1		4				5		4
Tigray	CEN	Ahferom	2	5	1	35	95	1	1	6	1		1	1	1	5	16	29	8	8	17	2					2		3	5	8	10	1	6		2	0	20	1	2		1		1		5		4
Tigray	CEN	Ahferom	2	6	1	26	95	1	1	9	1		1	1	1	6	21	27	2	2	22	2					2		1	1	2	5	3	6		2	0	20	1	6		4				5		4
Tigray	CEN	Ahferom	2	4	2	25	5	1	1	10	1		2						2	2	21	1	1						2	0	2	4	3	8		2	0	15	1	1		1		1		5		4
Tigray	CEN	Ahferom	2	1	2	21	95	1	1	10	1		1	1	1	8	20	22	1	1	21	2					2		0	1	1	3	3	6		2	0	30	1	2		1		1		5		14	Qorqorobqorqoro
Tigray	CEN	Ahferom	2	3	1	39	95	1	1	2	1		3						6	6	28	2					2		2	4	6	8	2	3		2	0	40	1	2		4				5		3
Tigray	CEN	Ahferom	1	2	1	32	95	1	1	8	1		1	1			20	27	4	4	22	1	1						2	2	4	6	1	3		2	0	30	0			4				5		3
Tigray	CEN	Ahferom	2	1	2	36	95	1	1	9	1		1	1	1	6	18	21	5	4	19	2					2		3	1	4	6	1	6		2	0	30	1	2		4				5		4
Tigray	CEN	Ahferom	1	3	1	22	2	1	1	9	1		2						1	1	22	2					2		1	0	1	8	3	6		2	0	30	1	2		1		1		5		4
Tigray	CEN	Ahferom	1	7	1	31	95	1	1	9	1		3						2	2	26	2					2		2	0	2	3	3	3		2	0	30	1	2		4				5		4
Tigray	CEN	Ahferom	1	4	1	35	95	1	1	5	1		1	1			13	18	5	4	17	1	1				1	2	3	1	4	6	1	3		2	0	15	0			4				5		4
Tigray	CEN	Ahferom	2	10	1	29	10	2			1		1	1			14	20	6	6	18	1	1						3	3	6	7	1	6		2	3	0	0			4				4		4
Tigray	CEN	Ahferom	2	6	1	38	95	1	1	6	1		1	1			19	24	5	5	20	1	1						3	2	5	7	1	6		2	4	0	1	6		1		1		4		4
Tigray	CEN	Ahferom	2	6	2	37	95	2			1		1	1	1	5	15	20	8	7	18	2					2		6	1	7	9	3	6		2	0	30	0			1		1		10	Mud (hidmo)	4
Tigray	CEN	Ahferom	2	4	1	28	95	2			1		1	1	1	6	15	99	1	1	28	2					2		0	1	1	5	3	6		2	0	20	1	2		1		1		9		4
Tigray	CEN	Ahferom	2	4	2	30	95	2			1		1	1	1	6	18	22	6	5	19	2					1	2	6	0	6	7	1	6		2	0	20	0			4				5		4
Tigray	CEN	Ahferom	1	6	2	25	95	1	1	6	1		1	1			18	24	2	2	19	1	1						2	0	2	4	3	6		2	0	35	0			1		1		4		4
Tigray	CEN	Ahferom	2	8	1	22	95	2			1		1	1			19	36	2	2	20	1	1						1	1	2	4	3	6		2	0	10	0			4				5		4
Tigray	CEN	Ahferom	1	9	2	35	95	2			1		1	1			16	19	5	5	19	1	1						3	2	5	7	1	6		2	5	0	0			4				5		4
Tigray	CEN	Ahferom	2	2	1	37	18	1	2		1		1	1			16	25	8	8	18	2							3	5	8	10	1	6		2	3	0	0			4				4		4
Tigray	CEN	Ahferom	1	9	1	32	95	2			1		1	1			16	22	8	6	19	1	1				2		2	4	6	8	1	4		2	2	0	1	1		1		1		4		4
Tigray	CEN	Ahferom	1	6	2	30	95	2			1		1	1	1	3	15	99	5	5	20	2					2		3	2	5	6	1	6		2	0	20	0			4				5		4
Tigray	CEN	Ahferom	2	6	1	37	95	2			1		1	1	2		15	25	5	5	17	2					2		1	4	5	8	1	6		2	0	30	0			4				9		4
Tigray	CEN	Ahferom	1	6	1	26	95	1	1	2	1		1	1			18	20	2	2	20	1	1						1	1	2	4	3	6		2	0	35	1	6		1		1		5		4
Tigray	CEN	Ahferom	2	5	2	32	18	2			1		1	1			14	20	7	7	16	1	1						4	3	7	10	1	6		2	2	0	0			2		2		4		4
Tigray	CEN	Ahferom	1	3	1	30	95	2			1		2						4	4	19	1	1						2	2	4	5	1	6		2	0	10	0			1		1		4		4
Tigray	CEN	Ahferom	1	4	2	30	95	1	1	3	1		1	1	1	8	19	23	4	4	21	2					2		3	1	4	6	1	6		2	2	0	0			4				5		4
Tigray	CEN	Ahferom	2	1	2	28	95	2			1		1	1	1	7	16	20	5	5	17	2					2		1	4	5	7	1	6		2	0	30	0			1		1		10	Mud (hidmo)	4
Tigray	CEN	Ahferom	2	10	2	33	95	2			1		1	1	2		16	25	6	6	17	2					2		3	3	6	8	1	6		2	0	20	0			1		1		9		4
Tigray	CEN	Ahferom	1	10	1	30	95	2			1		1	1	1	5	15	99	6	6	19	2					2		2	4	6	8	1	6		2	0	15	0			1		1		5		4
Tigray	CEN	Ahferom	1	7	1	40	95	1	2		1		1	1			14	21	10	8	19	2					2		5	5	10	9	2	4		2	0	2	0			1		1		4		4
Tigray	CEN	Ahferom	2	9	1	28	95	2			1		1	1	1	9	18	99	3	3	19	2					2		2	1	3	7	1	6		2	0	10	0			4				9		4
Tigray	CEN	Ahferom	1	3	1	23	95	1	1	9	1		1	1			19	24	1	1	20	1	1						1	0	1	3	3	6		2	0	25	1	6		4				5		4
Tigray	CEN	Ahferom	1	0	2	30	95	2			1		1	1	1	2	15	20	7	7	17	2					2		1	6	7	9	1	6		2	0	30	0			4				5		4
Tigray	CEN	Ahferom	2	5	2	30	95	2			1		1	1	1	2	16	20	4	4	19	2					2		1	3	4	6	1	6		2	0	10	0			4				5		4
Tigray	SE	DeguaTemben	2	8	1	26	95	1	1	4	1		1	1	2		16	99	4	3	17	2					2		1	2	3	9	1	6		2	0	20	0			4				5		3
Tigray	SE	DeguaTemben	2	6	1	30	95	1	1	7	1		1	1	1	4	20	99	5	5	21	2					2		3	2	5	7	1	7		2	0	30	0			4				5		4
Tigray	SE	DeguaTemben	1	5	2	24	95	2			1		1	1			18	26	3	3	19	1	1						1	2	3	5	3	3		2	0	15	0			4				1		4
Tigray	SE	DeguaTemben	1	3	2	19	95	1	1	10	1		1	1			18	27	1	1	19	1	1						1	0	1	5	3	3		2	1	0	0			1		1		5		4
Tigray	SE	DeguaTemben	2	2	2	38	95	2			1		1	1			20	22	6	6	21	2							2	4	6	9	1	3		2	0	30	1	1		1		1		5		4
Tigray	SE	DeguaTemben	2	6	2	24	95	2			1		1	1			17	25	3	3	18	1	1						1	2	3	5	1	3		2	0	30	0			4				1		4
Tigray	SE	DeguaTemben	2	10	1	45	95	2			1		1	1	2		11	26	5	5	18	2					2		1	4	5	7	1	9		2	0	10	1	2		4				5		3
Tigray	SE	DeguaTemben	1	0	1	28	95	1	1	4	1		1	1	1	6	18	22	4	4	19	2					2		3	1	4	7	1	6		2	0	30	1	2		1		1		5		3
Tigray	SE	DeguaTemben	2	5	2	20	95	1	1	7	1		1	1			18	24	1	1	19	1	1						0	1	1	3	3	3		2	1	0	0			1		1		5		3
Tigray	SE	DeguaTemben	1	10	2	26	95	1	1	8	1		1	1			20	30	2	2	21	1	1						2	0	2	4	2	3		2	0	20	0			1		1		5		3
Tigray	SE	DeguaTemben	1	1	2	28	95	1	1	10	1		1	1	1	10	25	28	4	4	26	2					2		2	2	4	6	1	6		2	0	20	1	2		4				5		4
Tigray	SE	DeguaTemben	2	1	2	37	95	2			1		1	1			18	31	6	6	20	1	1						0	6	6	8	1	3		2	0	10	0			1		1		5		3
Tigray	SE	DeguaTemben	1	10	1	40	95	2			1		1	1	1	4	11	25	6	6	15	2					2		3	3	6	6	1	6		2	0	20	1	2		1		1		5		3
Tigray	SE	DeguaTemben	1	1	2	30	95	2			1		1	1	2		18	28	4	4	20	2					2		2	2	4	6	1	6		2	0	30	0			4				5		3
Tigray	SE	DeguaTemben	1	11	1	25	95	1	1	10	1		1	1	1	14	20	25	2	2	21	2					2		1	1	2	4	3	6		2	0	10	0			1		1		5		3
Tigray	SE	DeguaTemben	2	1	1	30	0	1	1	7	1		1	1			29	38	1	1	30	1	1						0	1	1	3	3	3		2	0	10	0			1		1		5		4
Tigray	SE	DeguaTemben	1	9	2	35	95	2			1		1	1	2		15	20	6	5	16	2					2		4	1	5	6	1	6		2	0	30	1	2		1		1		5		4
Tigray	SE	DeguaTemben	2	8	2	26	14	2			1		1	1			16	32	9	5	17	1	1				2		3	2	5	7	1	3		2	0	15	0			4				5		3
Tigray	SE	DeguaTemben	2	6	1	30	95	2			1		1	1	1	6	20	30	7	5	21	2					2		2	3	5	7	1	6		2	0	5	1	2		1		1		5		3
Tigray	SE	DeguaTemben	2	2	2	18	95	1	1	10	1		1	1			17	22	1	1	18	2							0	1	1	3	3	3		2	0	15	0			1		1		5		3
Tigray	SE	DeguaTemben	1	4	2	20	95	1	1	10	1		1	1			18	25	1	1	20	2							1	0	1	3	3	3		2	3	0	0			4				5		3
Tigray	SE	DeguaTemben	1	8	2	18	95	2			1		1	1			17	25	1	1	18	1	1						1	0	1	3	3	3		2	0	5	0			4				5		3
Tigray	SE	DeguaTemben	2	0	2	29	95	1	1	6	1		1	1			18	28	6	4	19	2					2		3	1	4	6	1	3		2	0	15	0			1		1		5		3
Tigray	SE	DeguaTemben	2	9	2	18	95	1	1	5	1		1	1	1	1	15	25	2	2	17	2					2		1	1	2	4	3	6		2	0	30	0			4				5		3
Tigray	SE	DeguaTemben	2	4	2	20	1	1	1	8	1		1	1			19	23	1	1	19	2							0	1	1	3	2	3		2	1	0	0			1		1		5		3
Tigray	SE	DeguaTemben	2	7	1	28	95	1	1	6	1		1	1	1	2	16	99	4	3	19	2					1	2	2	1	3	5	1	6		2	0	30	1	2		4				5		3
Tigray	SE	Enderta	2	3	2	38	95	2			1		1	1			15	25	10	10	18	2							7	3	10	13	1	3		2	0	40	0			1		1		9		4
Tigray	SE	Enderta	1	1	1	30	10	2			1		1	1	2		20	99	4	4	20	2					2		2	2	4	5	1	6		2	0	20	1	2		4				10	hidmo	8
Tigray	SE	Enderta	2	1	2	29	95	2			1		1	1			15	25	7	7	16	2							4	3	7	9	1	3		2	1	0	0			1		1		9		4
Tigray	SE	Enderta	2	7	1	32	95	2			1		1	1			16	26	6	6	18	2							4	2	6	9	1	3		2	1	0	0			1		1		4		4
Tigray	SE	Enderta	1	4	1	35	8	2			1		1	1	2		13	99	7	7	15	2					2		4	3	7	8	1	6		2	0	20	1	2		1		1		10	Hidmo	4
Tigray	SE	Enderta	2	1	2	40	95	2			1		1	1	2		18	25	8	7	20	2					2		4	3	7	9	3	6		2	0	30	0			1		4		10	Hdmo	4
Tigray	SE	Enderta	2	8	1	24	95	1	1	6	1		1	1	2		17	24	3	3	19	2					2		1	2	3	5	3	3		2	0	30	0			4				5		4
Tigray	SE	Enderta	1	2	1	27	5	1	1	3	1		1	1			18	25	3	3	19	1	1						2	1	3	5	3	3		2	0	30	0			4				4		4
Tigray	SE	Enderta	2	1	2	30	15	2			1		1	1			11	20	5	5	18	1	1						1	4	5	7	1	8		2	1	0	0			4				5		4
Tigray	SE	Enderta	2	7	1	23	95	2			1		1	1	2		15	21	3	3	17	2					2		1	2	3	5	1	6		2	0	30	1	2		4				5		4
Tigray	SE	Enderta	2	7	1	25	5	1	1	8	1		1	2	1	5	24	22	1	1	24	2					2		0	1	1	5	1	3		2	0	20	1	2		4				5		4
Tigray	SE	Enderta	1	9	1	22	95	1	1	9	1		1	1	1	3	19	22	2	2	20	2					2		2	0	2	4	3	3		2	0	2	1	7	safe and clean jerican	3		3		5		8
Tigray	SE	Enderta	1	2	2	30	16	2			1		1	1			15	18	5	5	17	1	1						5	0	5	7	1	6		2	1	0	0			1		1		5		4
Tigray	SE	Enderta	2	3	2	25	95	2			1		1	1			20	29	2	2	21	2							0	2	2	4	3	8		2	0	30	0			1		1		9		4
Tigray	SE	Enderta	2	4	2	30	95	2			1		1	1			16	25	4	4	18	2							1	3	4	6	1	7		2	0	30	1	2		1		1		5		4
Tigray	SE	Enderta	1	6	2	30	95	2			1		3						4	4	16	1	1						2	2	4	6	1	6		2	1	0	0			4				5		4
Tigray	SE	Enderta	2	11	2	20	5	2			1		1	1			16	24	2	2	17	1	1						0	2	2	4	3	6		2	1	0	0			4				5		4
Tigray	SE	Enderta	2	1	1	30	95	1	1	5	1		1	1	1	6	12	19	4	4	16	2					2		2	2	4	7	1	3		2	0	10	0			1		1		5		8
Tigray	SE	Enderta	1	4	1	30	95	2			1		1	1	2		16	22	6	6	16	2					2		5	1	6	8	3	6		2	0	30	0			4				10	Hdmo	4
Tigray	SE	Enderta	1	11	2	28	95	2			1		1	1			20	30	3	3	21	1	1						2	1	3	5	1	7		2	0	10	0			4				4		4
Tigray	SE	Enderta	1	2	1	23	95	2			1		1	1	2		18	28	4	3	19	2					2		2	1	3	5	1	6		2	0	30	0			1		1		5		4
Tigray	SE	Enderta	1	10	1	26	95	2			1		1	1	2		18	24	3	3	21	1	1				2		3	0	3	5	1	6		2	0	30	0			4				5		4
Tigray	SE	Enderta	1	8	1	25	2	1	2		1		1	1	2		14	99	2	2	19	2					2		2	0	2	4	1	3		2	0	2	1	2		3		3		5		4
Tigray	SE	Enderta	1	4	2	20	95	2			1		2						1	1	19	2							1	0	1	7	1	6		2	0	30	1	2		4				4		4
Tigray	SE	Enderta	1	0	1	30	95	1	1	2	1		1	1	2		15	20	7	7	16	2					2		2	5	7	9	1	8		2	1	0	1	2		4				5		4
Tigray	SE	Enderta	2	5	1	22	10	2			1		1	1			15	20	3	3	17	1	1						2	1	3	5	2	6		2	0	30	0			1		1		4		4
Tigray	SE	Enderta	2	3	1	27	95	2			1		1	1			15	22	3	3	18	2							0	3	3	5	1	3		2	1	0	0			1		1		5		4
Tigray	SE	Enderta	1	3	2	30	95	2			1		1	1	2		15	22	6	6	17	2					2		5	1	6	8	1	6		2	0	30	0			4				4		4
Tigray	SE	Enderta	2	0	2	27	95	2			1		1	1	2		18	23	4	4	19	2					2		3	1	4	7	3	7		2	0	30	1	2		1		1		4		4
Tigray	SE	Enderta	2	0	1	24	95	1	1	4	1		1	1	2		19	23	3	2	20	2					1	1	1	1	2	4	2	7		2	0	30	1	2		4				5		4
Tigray	SE	Enderta	2	8	2	30	95	2			1		1	1			16	25	5	5	18	1	1						4	1	5	7	1	6		2	1	0	0			1		1		4		4
Tigray	SE	Enderta	2	5	1	25	95	2			1		1	1			17	25	4	4	18	2							0	4	4	6	1	3		2	2	0	0			1		1		9		4
Tigray	SE	Enderta	1	1	2	25	95	2			1		1	1			17	25	3	3	19	2							3	0	3	5	1	3		2	0	30	0			1		1		5		4
Tigray	SE	Enderta	1	6	2	28	95	1	1	5	1		1	1	2		19	23	4	4	21	2					2		2	2	4	6	1	7		2	0	20	1	2		4				4		4
Tigray	SE	Enderta	2	0	1	28	95	1	1	5	1		1	1	2		18	23	6	6	19	2					2		1	5	6	8	1	7		2	0	30	1	2		4				5		4
Tigray	SE	Enderta	2	5	1	35	95	2			1		1	1	2		15	20	7	7	18	2					2		4	3	7	9	1	7		2	0	30	1	2		1		1		5		4
Tigray	SE	Enderta	2	1	2	30	95	2			1		1	1			18	25	4	4	19	2							2	2	4	6	1	6		2	0	30	0			4				5		4
Tigray	SE	Enderta	2	6	1	19	2	1	1	4	1		1	1			17	23	1	1	19	1	1						0	1	1	3	3	6		2	0	20	0			4				5		4
Tigray	SE	Enderta	2	5	1	23	95	2			1		1	1			17	30	3	3	18	1	1						0	3	3	5	3	6		2	1	0	1	2		1		1		5		4
Tigray	SE	Enderta	1	3	2	38	95	2			1		1	1	2		18	25	6	6	20	2					2		3	3	6	8	1	6		2	0	50	1	2		4				4		4
Tigray	SE	Enderta	1	6	1	35	95	2			1		1	1			17	20	8	6	20	2					2		3	3	6	8	2	6		2	0	15	1	6		4				4		4
Tigray	SE	Enderta	1	1	2	23	95	1	1	3	1		1	1			18	27	2	2	19	2							1	1	2	4	3	3		2	1	0	0			1		1		5		4
Tigray	SE	Enderta	1	9	2	23	95	1	1	6	1		1	1	2		17	23	2	2	18	2					2		1	1	2	4	3	8		2	1	0	1	2		4				5		4
Tigray	SE	Enderta	2	5	1	33	95	1	1	6	1		1	1	1	2	18	22	5	5	18	2					2		2	3	5	7	1	8		2	1	0	1	2		4				4		4
Tigray	SE	Enderta	1	9	2	20	6	1	1	3	1		1	1			15	20	2	2	17	1	1						1	1	2	4	3	6		2	1	0	0			4				4		4
Tigray	SE	Enderta	2	1	2	25	95	1	1	6	1		1	1	2		19	22	3	3	20	2					2		3	0	3	5	3	8		2	0	50	1	2		4				5		4
Tigray	SE	Enderta	1	2	1	20	95	1	1	8	1		1	1	2		17	21	2	2	18	2					2		1	1	2	5	3	8		2	0	1	1	2		1		1		4		3
Tigray	SE	Enderta	1	7	2	20	2	2			1		1	1			18	22	1	1	20	1	1						1	0	1	3	3	6		2	0	30	0			4				5		4
Tigray	SE	Enderta	2	3	1	27	9	2			1		1	1			18	24	3	3	3	1	1						0	3	3	5	1	6		2	0	20	1	2		1		1		5		4
Tigray	EAS	GantaAfeshum	1	3	1	37	95	2			1		1	1	1	4	22	26	4	4	23	2					2		1	3	4	6	1	6		2	0	20	1	2		4				5		4
Tigray	EAS	GantaAfeshum	2	4	1	27	95	1	1	8	1		1	1	1	10	26	30	1	1	26	2					2		1	0	1	3	3	6		2	0	30	1	2		4				5		4
Tigray	EAS	GantaAfeshum	2	1	2	42	95	1	1	4	1		1	1	1	9	15	20	9	6	16	2					2		2	4	6	7	1	6		2	0	10	0			1		1		5		3
Tigray	EAS	GantaAfeshum	1	0	1	32	95	1	1	10	1		1	1	1	10	21	24	6	5	22	2					2		1	4	5	6	1	6		2	0	10	1	2		1		1		5		4
Tigray	EAS	GantaAfeshum	2	2	1	30	1	2			1		1	1			18	24	3	3	20	1	1						0	3	3	5	1	6		2	0	10	1	2		1		1		5		4
Tigray	EAS	GantaAfeshum	2	10	1	30	95	1	1	10	1		1	1			23	25	2	2	25	1	1						1	1	2	4	3	5		2	0	55	0			1		1		4		4
Tigray	EAS	GantaAfeshum	1	8	1	35	95	1	1	9	1		1	1			25	30	5	5	26	1	1						3	2	5	7	1	3		98	0	0	1	1		1		1		5		3
Tigray	EAS	GantaAfeshum	1	0	2	26	95	1	1	10	1		1	1	1	10	22	27	2	2	23	2					2		2	0	2	4	3	6		2	0	15	0			4				5		3
Tigray	EAS	GantaAfeshum	1	11	1	22	0	1	1	8	1		1	1			18	25	2	2	18	1	1						2	0	2	4	3	6		2	0	20	1	2		1		1		5		4
Tigray	EAS	GantaAfeshum	1	6	1	26	95	1	1	9	1		1	1	1	10	23	30	2	2	25	2					2		2	0	2	4	2	6		2	0	20	1	2		4				5		8
Tigray	EAS	GantaAfeshum	1	2	2	26	95	1	1	10	1		1	1	1	7	19	28	4	3	20	2					1	2	3	0	3	5	1	6		2	0	10	0			4				5		4
Tigray	EAS	GantaAfeshum	2	8	1	38	95	2			1		1	1	1	4	17	25	7	7	19	2					2		2	5	7	9	3	6		2	0	30	0			1		1		5		4
Tigray	EAS	GantaAfeshum	1	0	1	28	95	1	1	10	1		1	1	1	8	20	22	1	1	21	2					2		1	0	1	3	3	6		2	0	10	1	2		4				5		4
Tigray	EAS	GantaAfeshum	1	8	1	22	95	1	1	10	1		1	1	1	10	20	25	1	1	21	2					2		1	0	1	6	1	8		2	0	20	1	2		1		1		4		3
Tigray	EAS	GantaAfeshum	2	4	2	24	95	1	1	10	1		1	1	1	10	22	25	1	1	23	2					2		0	1	1	3	3	6		2	0	10	0			4				4		4
Tigray	EAS	GantaAfeshum	2	2	1	35	95	2			1		1	1			14	25	7	7	16	2							1	6	7	9	1	6		2	0	20	1	2		4				5		4
Tigray	EAS	GantaAfeshum	2	9	1	37	95	2			1		1	1	2		15	22	7	7	18	2					2		4	3	7	6	1	8		2	0	30	0			1		1		5		3
Tigray	EAS	GantaAfeshum	2	1	1	27	95	1	1	9	1		1	1			20	30	3	3	21	1	1						1	2	3	5	1	3		2	0	40	0			1		1		5		4
Tigray	EAS	GantaAfeshum	2	11	1	32	12	1	1	7	1		1	1			20	31	5	5	21	1	1						1	4	5	7	1	6		2	0	20	1	6		1		1		5		4
Tigray	EAS	GantaAfeshum	1	3	2	30	8	1	1	13	1		1	1			22	35	4	4	23	1	1						4	0	4	6	1	3		2	1	0	0			1		1		1		4
Tigray	EAS	GantaAfeshum	2	7	1	43	95	2			1		1	1			15	20	6	5	16	1	1				1	2	3	3	6	5	1	3		98	0	0	0			1		1		5		4
Tigray	EAS	GantaAfeshum	1	5	2	25	95	2			1		1	1			17	28	3	3	18	1	1						2	1	3	5	1	5		2	0	45	1	6		1		1		1		4
Tigray	EAS	GantaAfeshum	2	9	1	25	2	1	1	10	1		1	1			21	23	2	2	22	1	1						1	1	2	4	2	6		2	0	15	1	6		1		1		5		8
Tigray	EAS	GantaAfeshum	2	2	1	31	95	1	1	7	1		3						5	5	18	2							1	4	5	6	1	6		2	0	30	0			4				4		4
Tigray	EAS	GantaAfeshum	1	5	1	21	1	1	2		1		1	1			20	32	1	1	21	1	1						1	0	1	7	3	8		2	1	0	0			1		1		5		4
Tigray	EAS	GantaAfeshum	2	4	2	43	95	2			1		1	1	1	2	20	25	8	8	23	2					2		2	6	8	9	1	8		2	0	30	1	2		1		1		5		3
Tigray	EAS	GantaAfeshum	1	7	2	35	95	1	1	4	1		1	1	1	4	18	25	5	5	20	2					2		3	2	5	7	1	6		2	0	25	1	2		1		1		5		4
Tigray	EAS	GantaAfeshum	2	6	1	41	5	1	1	4	1		1	1	1	8	24	29	4	4	4	2					2		6	0	6	1	1	6		2	0	15	1	8		1		1		5		4
Tigray	EAS	GantaAfeshum	2	2	1	38	95	1	1	2	1		1	2			18	30	3	3	19	1	1						0	3	3	6	1	3		2	2	0	1	6		1		1		5		4
Tigray	EAS	GantaAfeshum	1	2	1	29	95	1	1	3	1		1	1			19	20	5	5	23	1	1						4	1	5	7	3	5		2	0	45	1	6		4				4		4
Tigray	EAS	GantaAfeshum	2	11	2	28	0	1	1	10	1		1	1	1	10	20	26	3	3	21	2					2		2	1	3	5	1	6		2	0	10	1	2		4				5		4
Tigray	EAS	GantaAfeshum	1	3	2	22	95	1	1	9	1		3						1	1	22	2					2		1	0	1	6	1	3		2	0	10	1	2		1		1		5		4
Tigray	EAS	GantaAfeshum	1	8	1	46	95	2			1		1	1			16	60	6	6	17	1	1						4	2	6	7	1	6		2	0	30	0			1		1		5		4
Tigray	EAS	GantaAfeshum	2	0	1	32	95	1	1	2	1		1	1	1	10	18	99	4	4	20	2					2		1	3	4	5	1	6		2	0	30	1	8		4				4		4
Tigray	EAS	GantaAfeshum	1	1	1	43	95	2			1		1	1	2		18	99	4	4	25	2					2		3	1	4	6	1	6		2	0	15	1	8		1		1		5		4
Tigray	EAS	GantaAfeshum	2	1	1	36	95	2			1		1	1			28	30	2	2	34	1	1						0	2	2	4	3	3		2	0	20	1	1		1		1		5		4
Tigray	EAS	GantaAfeshum	1	4	1	27	95	1	1	3	1		1	1	1	3	16	99	3	3	21	2					2		3	0	3	5	1	6		2	0	20	1	2		1		1		5		4
Tigray	EAS	GantaAfeshum	2	2	1	30	95	2			1		1	1			16	20	4	4	18	1	1						2	2	4	6	1	8		2	2	0	0			1		1		4		4
Tigray	EAS	GantaAfeshum	2	6	1	39	95	2			1		1	1			18	30	7	7	21	1	1						3	4	7	9	1	5		2	1	0	1	1		1		1		5		4
Tigray	EAS	GantaAfeshum	1	1	2	29	95	1	1	7	1		1	1	1	9	18	24	4	4	19	2					2		2	2	4	7	1	3		2	0	30	0			4				5		4
Tigray	EAS	GantaAfeshum	1	4	2	28	95	1	1	10	1		1	1	1	6	16	23	4	4	20	2					2		3	1	4	5	1	6		2	0	20	0			4				5		4
Tigray	EAS	GantaAfeshum	2	8	1	33	95	2			1		3						2	2	23	1	1						2	0	2	3	1	3		2	1	0	1	1		1		1		5		4
Tigray	EAS	GantaAfeshum	2	6	1	31	95	1	1	4	1		1	1			22	25	3	3	23	1	1						0	3	3	5	1	6		2	1	0	0			4				5		4
Tigray	EAS	GantaAfeshum	2	6	1	36	95	1	1	2	1		1	1	1	8	11	22	7	7	16	2					2		4	3	7	8	1	4		2	0	30	1	2		4				5		4
Tigray	EAS	GantaAfeshum	1	3	1	40	95	2			1		1	1			13	25	7	7	16	1	1						4	3	7	9	1	3		2	2	0	1	1		1		1		5		4
Tigray	EAS	GantaAfeshum	2	8	1	31	95	1	1	6	1		1	1	1	6	18	28	6	5	20	2					1	2	3	2	5	7	1	4		2	1	0	1	2		1		1		5		4
Tigray	SE	HintolaWajirat	2	9	1	19	95	1	1	10	1		1	1	1	2	18	29	1	1	19	2					2		0	1	1	3	3	2			0	0	0			3		3		5		4
Tigray	SE	HintolaWajirat	2	8	1	26	95	1	1	9	1		1	1	1	4	22	25	2	2	21	2					2		0	2	2	4	3	1			0	0	0			1		1		5		4
Tigray	SE	HintolaWajirat	1	4	2	19	1	1	1	7	1		1	1	1	8	18	99	1	1	0	2					2		1	0	1	3	3	2			0	0	0			2		2		5		8
Tigray	SE	HintolaWajirat	2	6	1	23	95	2			1		1	1			19	25	3	3	21	1	1						0	3	3	5	1	6		2	1	0	0			1		1		9		4
Tigray	SE	HintolaWajirat	2	5	1	40	95	2			1		1	1			15	28	7	7	20	1	1						4	3	7	9	1	6		2	1	0	0			1		1		5		4
Tigray	SE	HintolaWajirat	1	3	1	26	95	1	1	7	1		1	1			18	22	4	4	19	2							3	1	4	6	1	3		2	2	0	1	2		1		1		5		4
Tigray	SE	HintolaWajirat	1	4	1	22	95	1	1	4	1		1	1			20	22	1	1	22	1	1						1	0	1	3	3	6		2	0	30	0			1		1		4		4
Tigray	SE	HintolaWajirat	1	9	1	22	5	1	1	9	1		1	1	1	5	18	26	5	1	21	2					2		1	0	1	4	1	2			0	0	0			1		1		5		8
Tigray	SE	HintolaWajirat	2	10	1	25	95	1	1	14	1		1	1	1	15	14	25	2	2	16	2					2		2	0	2	4	1	1			0	0	1	2		3		3		5		8
Tigray	SE	HintolaWajirat	2	4	2	19	95	1	1	4	1		3						1	1	19	2							0	1	1	6	2	3		2	0	30	0			4				9		4
Tigray	SE	HintolaWajirat	2	7	1	19	95	2			1		1	1	1	8	16	23	2	2	16	2					2		1	1	2	4	3	1			0	0	1	2		3		1		5		8
Tigray	SE	HintolaWajirat	1	6	1	38	95	2			1		1	1			15	25	4	4	20	1	1						3	1	4	6	3	6		2	2	0	0			4				4		4
Tigray	SE	HintolaWajirat	1	5	1	22	95	1	1	7	1		1	1			18	24	2	2	19	2							2	0	2	4	2	3		2	0	20	0			1		1		4		4
Tigray	SE	HintolaWajirat	2	0	2	35	95	2			1		3						2	2	29	1	1						1	1	2	3	2	6		2	1	0	1	1		1		1		4		4
Tigray	SE	HintolaWajirat	2	5	1	20	95	1	1	7	1		1	1	1	8	15	26	2	2	16	2					2		1	1	2	4	3	1			0	0	1	2		3		3		5		8
Tigray	SE	HintolaWajirat	2	0	1	28	95	1	1	10	1		1	1	1	15	19	99	2	2	22	2					2		1	1	2	4	1	1			0	0	0			4				5		8
Tigray	SE	HintolaWajirat	2	4	1	30	95	2			1		1	1			18	26	6	6	19	2							4	2	6	8	1	3		2	0	30	0			4				5		4
Tigray	SE	HintolaWajirat	1	4	1	32	95	1	1	8	1		1	1	1	10	18	25	5	5	25	2					2		3	2	5	8	1	2			0	0	0			2		2		5		8
Tigray	SE	HintolaWajirat	2	1	2	23	95	2			1		1	1			18	28	2	2	19	2							1	1	2	4	3	3		2	0	20	0			4				4		4
Tigray	SE	HintolaWajirat	1	9	1	30	95	1	1	8	1		1	1			14	20	3	3	17	1	1						2	0	2	6	1	1			0	0	0			1		1		5		4
Tigray	SE	HintolaWajirat	2	1	2	27	95	1	1	10	1		1	1	1	10	21	31	2	2	21	2					2		2	0	2	4	3	1			0	0	1	2		3		3		5		8
Tigray	SE	HintolaWajirat	2	11	1	35	1	1	1	13	1		1	1	1	14	22	26	4	3	23	2					2		1	2	3	5	1	2			0	0	1	2		2		2		5		8
Tigray	SE	HintolaWajirat	2	2	1	25	1	2			1		1	1			18	30	2	2	20	1	1						0	2	2	3	3	6		2	0	30	0			4				4		4
Tigray	SE	HintolaWajirat	1	4	1	21	5	2			1		1	1	2		15	99	2	2	18	1	2	2		3	2		2	0	2	5	1	2			0	0	1	2		2		3		5		8
Tigray	SE	HintolaWajirat	1	5	2	20	95	2			1		3						2	2	13	2					2		2	0	2	3	1	3		2	0	5	1	2		4				5		3
Tigray	SE	HintolaWajirat	1	0	2	35	95	2			1		1	1			18	28	5	5	19	1	1						4	1	5	7	1	3		2	0	30	0			1		1		5		3
Tigray	SE	HintolaWajirat	1	6	1	22	95	2			1		1	1			18	20	2	2	19	1	1						2	0	2	4	3	6		2	2	0	0			4				4		4
Tigray	SE	HintolaWajirat	2	5	1	25	95	2			1		1	1	2		18	23	4	3	19	2					2		1	2	3	6	2	3		2	0	20	1	2		1		1		1		3
Tigray	SE	HintolaWajirat	2	1	1	25	1	2			1		1	1	1	5	18	21	2	2	23	2					2		0	2	2	6	3	3		2	0	30	0			4				5		3
Tigray	SE	HintolaWajirat	2	9	1	25	95	2			1		3						1	1	21	2					2		0	1	1	2	3	3		2	0	30	1	2		4				5		3
Tigray	SE	HintolaWajirat	1	1	2	18	0	1	1	7	1		1	1	1	8	17	25	2	2	17	1	1				2		2	0	2	3	3	6		2	2	0	0			4				5		3
Tigray	SE	HintolaWajirat	1	1	2	28	95	2			1		1	1	1	7	18	27	2	2	20	2					2		1	1	2	4	3	3		2	0	20	0			4				5		3
Tigray	SE	HintolaWajirat	1	8	1	18	95	1	1	9	1		1	1			17	20	1	1	18	1	1						1	0	1	4	3	3		2	0	15	0			1		1		5		3
Tigray	SE	HintolaWajirat	2	6	1	25	95	2			1		1	1	2		17	22	2	2	18	2					2		0	2	2	4	3	3		2	0	5	1	2		4				5		3
Tigray	SE	HintolaWajirat	2	9	1	34	95	2			1		1	1			16	18	6	6	19	1	1						2	4	6	8	2	6		2	0	20	0			1		1		5		3
Tigray	SE	HintolaWajirat	1	0	2	20	95	2			1		1	1			18	25	1	1	20	2							1	0	1	3	3	6		2	1	0	0			1		1		1		3
Tigray	SE	HintolaWajirat	1	5	2	25	95	1	1	4	1		1	1	2		18	24	4	4	20	2					2		2	2	4	6	1	8		2	1	0	0			4				5		3
Tigray	SE	HintolaWajirat	1	3	1	30	95	1	1	4	1		1	1	1	3	16	26	6	5	18	2					2		2	3	5	7	1	6		2	5	0	1	2		1		1		5		4
Tigray	SE	HintolaWajirat	1	8	1	22	95	2			1		1	1			20	23	1	1	21	1	1						1	0	1	8	2	3		2	0	30	0			1		1		4		3
Tigray	SE	HintolaWajirat	2	1	1	35	95	2			1		1	1			14	30	6	6	15	1	1						3	3	6	8	1	3		2	0	30	0			1		1		5		4
Tigray	SE	HintolaWajirat	2	1	2	28	95	1	1	14	1		1	1			18	24	2	2	23	2							0	2	2	4	3	3		2	0	15	0			1		1		5		3
Tigray	SE	HintolaWajirat	2	2	2	30	95	2			1		1	1			15	25	7	7	17	2							0	5	5	7	1	8		2	0	30	0			1		1		4		3
Tigray	SE	HintolaWajirat	1	5	1	30	95	1	1	10	1		1	1	1	14	25	27	2	2	26	2					2		1	1	2	4	3	3		2	0	5	1	1		4				5		3
Tigray	SE	HintolaWajirat	2	7	2	19	95	2			1		1	1	2		18	24	1	1	19	2					2		0	1	1	3	3	6		2	0	10	1	2		1		1		5		4
Tigray	SE	HintolaWajirat	2	10	1	20	95	1	1	8	1		1	1			18	30	1	1	19	1	1						0	1	1	3	3	8		2	0	30	0			4				5		3
Tigray	SE	HintolaWajirat	1	4	1	20	95	1	1	9	1		1	1			19	24	1	1	20	2							1	0	1	6	3	3		2	0	15	0			1		1		5		3
Tigray	SE	HintolaWajirat	1	7	1	17	95	2			1		1	1			15	22	1	1	17	1	1						1	0	1	5	3	3		2	0	30	0			1		1		5		3
Tigray	SE	HintolaWajirat	1	2	2	28	95	1	1	4	1		3						6	6	15	2					2		4	2	6	6	1	3		2	5	0	1	2		1		4		5		3
Tigray	SE	HintolaWajirat	2	2	2	30	5	2			1		1	1			20	30	6	4	21	1	1				1	2	1	3	4	6	1	3		2	0	5	0			4				1		3
Tigray	SE	HintolaWajirat	2	6	2	25	95	2			1		1	1	2		15	99	4	4	16	2					2		2	2	4	5	1	3		2	0	25	0			4				5		4
Tigray	SE	HintolaWajirat	1	6	1	24	95	2			1		1	1			18	22	3	2	19	1	1				1	2	2	1	3	4	2	3		2	0	30	1	2		1		1		5		4
Tigray	SE	HintolaWajirat	1	9	2	35	95	2			1		1	1			18	40	5	5	20	1	1						2	3	5	6	1	3		2	0	15	0			1		1		5		3
Tigray	SE	HintolaWajirat	1	1	2	22	95	1	1	3	1		1	1			18	29	2	2	19	2							2	0	2	4	3	3		2	0	45	1	2		1		1		5		4
Tigray	SE	HintolaWajirat	2	7	1	28	7	1	1	10	1		1	1			20	24	3	3	21	1	1						2	1	3	5	1	3		2	0	20	0			1		1		5		3
Tigray	SE	HintolaWajirat	2	3	2	29	95	2			1		1	1	1	7	18	22	8	8	19	2					1	2	5	3	8	9	1	6		2	0	30	0			4				5		4
Tigray	SE	HintolaWajirat	2	7	2	20	95	1	2		1		1	1			18	25	1	1	19	1	1						0	1	1	4	1	3		2	5	0	0			1		1		5		4
Tigray	SE	HintolaWajirat	1	2	2	22	95	1	1	7	1		1	1			19	23	2	2	20	1	1						1	1	2	3	3	2			0	0	0			4				5		4
Tigray	SE	HintolaWajirat	1	4	2	26	95	1	1	9	1		2						1	1	26	2							1	0	1	3	3	3		2	0	40	0			1		1		5		4
Tigray	SE	HintolaWajirat	1	5	1	40	95	2			1		1	1			25	30	6	5	27	1	1				2		4	1	5	7	1	3		2	1	0	1	2		1		1		5		4
Tigray	SE	HintolaWajirat	2	2	2	20	95	1	1	2	1		1	1	1	10	19	24	1	1	20	2					2		0	1	1	6	3	6		2	0	10	1	6		4				1		4
Tigray	SE	HintolaWajirat	1	2	2	45	95	2			1		1	1	2		19	20	7	7	20	2					2		6	1	7	9	1	3		2	0	30	0			4				5		4
Tigray	SE	HintolaWajirat	1	7	2	22	2	1	1	8	1		1	1	1	6	18	23	2	2	20	2					2		2	0	2	4	3	3		2	0	20	0			4				4		4
Tigray	SE	HintolaWajirat	2	2	1	40	95	2			1		1	1	2		17	99	10	9	18	2					1	1	6	3	9	10	1	6		2	1	0	1	2		1		1		5		4
Tigray	SE	HintolaWajirat	1	3	1	38	95	2			1		1	1	2		15	99	8	8	17	2					2		4	4	8	9	1	3		2	0	30	0			1		1		5		4
Tigray	SE	HintolaWajirat	2	9	1	19	95	1	1	10	1		1	1			18	35	1	1	19	2							1	0	1	9	1	3		2	0	30	0			1		1		5		4
Tigray	SE	HintolaWajirat	1	9	2	38	95	2			1		1	1			15	25	7	7	18	1	1						4	3	7	10	1	3		2	0	15	0			1		1		5		4
Tigray	SE	HintolaWajirat	2	2	2	22	3	1	1	5	1		1	1	1	8	18	26	2	2	19	2					2		0	2	2	4	3	6		2	0	4	1	6		4				5		4
Tigray	SE	HintolaWajirat	2	4	1	39	95	2			1		1	1	2		17	20	8	8	21	2					2		4	4	8	9	1	3		2	0	30	0			1		1		5		4
Tigray	SE	HintolaWajirat	1	7	2	26	95	2			1		1	1	2		18	25	3	3	19	2					2		1	2	3	5	1	6		2	0	5	1	2		4				1		4
Tigray	SE	HintolaWajirat	1	2	2	22	95	2			1		1	1	1	10	21	26	1	1	22	2					2		1	0	1	3	3	3		2	0	30	0			4				1		4
Tigray	SE	HintolaWajirat	1	11	2	36	16	2			1		1	1			14	24	9	6	17	1	1				2		6	2	8	9	1	3		2	0	10	0			1		1		5		3
Tigray	SE	HintolaWajirat	1	1	2	30	5	2			1		1	1	2		25	30	3	3	26	2					2		3	0	3	5	3	6		2	0	10	1	2		4				5		4
Tigray	SE	HintolaWajirat	2	1	2	19	95	1	1	7	1		1	1			18	25	1	1	19	1	1						1	0	1	4	3	6		2	0	30	1	2		1		1		5		4
Tigray	CEN	KolaTembein	2	10	1	33	95	2			1		1	1			11	22	7	6	20	1	1				2		3	3	6	8	1	6		2	1	0	0			1		1		5		4
Tigray	CEN	KolaTembein	2	0	2	29	95	1	1	3	1		1	1	1	4	18	22	3	2	19	2					2		0	2	2	4	3	6		2	0	30	1	7	Aquatabs	4				10	Mud (hidmo)	4
Tigray	CEN	KolaTembein	1	3	2	18	95	1	1	7	1		1	1			17	21	1	1	18	1	1						1	0	1	4	3	6		2	2	0	0			1		1		1		4
Tigray	CEN	KolaTembein	1	6	1	30	95	1	1	10	1		1	2	2		20	99	3	3	21	2					2		3	0	3	7	1	6		2	0	20	0			1		1		5		4
Tigray	CEN	KolaTembein	2	11	1	26	12	2			1		1	1			18	25	6	5	19	1	1				1	2	3	2	5	8	1	6		2	0	10	0			4				4		4
Tigray	CEN	KolaTembein	1	6	1	36	95	2			1		1	1	1	4	15	20	8	8	18	2					2		3	5	8	11	1	6		2	0	30	0			4				9		4
Tigray	CEN	KolaTembein	1	8	2	20	10	1	1	5	1		1	1			13	20	2	2	15	1	1						1	1	2	4	2	8		2	0	30	0			4				5		4
Tigray	CEN	KolaTembein	1	2	2	36	95	2			1		1	1	1	5	14	20	7	6	19	2					2		3	3	6	8	1	6		2	0	10	1	2		4				5		4
Tigray	CEN	KolaTembein	1	0	1	30	6	1	1	6	1		1	1			20	33	6	6	21	1	1						3	3	6	5	1	6		2	0	10	0			1		1		4		4
Tigray	CEN	KolaTembein	1	4	1	33	5	1	1	2	1		1	1			19	22	7	5	20	1	1				1	2	2	3	5	7	3	6		2	0	5	0			1		1		5		8
Tigray	CEN	KolaTembein	2	1	1	38	95	2			1		1	1	1	5	13	15	6	6	15	2					2		3	3	6	8	1	6		2	0	20	1	2		4				5		4
Tigray	CEN	KolaTembein	1	5	1	28	95	2			1		1	1	2		18	25	4	4	15	2					2		2	2	4	7	1	6		2	0	30	1	2		1		1		5		4
Tigray	CEN	KolaTembein	1	6	1	18	95	2			1		1	1			16	18	1	1	17	1	1						1	0	1	7	3	3		2	0	30	0			4				5		4
Tigray	CEN	KolaTembein	2	5	2	20	2	1	1	4	1		1	1			18	28	1	1	19	1	1						0	1	1	5	3	6		2	0	20	0			4				9		4
Tigray	CEN	KolaTembein	1	0	2	22	95	1	1	5	1		1	1	1	10	18	99	2	2	19	2					2		2	0	2	4	3	6		2	0	10	1	6		1		1		9		4
Tigray	CEN	KolaTembein	2	10	1	36	95	2			1		1	1	1	6	20	20	5	5	21	2					1	2	3	2	5	7	1	6		2	0	30	1	2		4				5		4
Tigray	CEN	KolaTembein	1	8	1	32	95	2			1		1	1	2		15	20	5	4	20	2					2		3	2	5	6	1	6		2	0	20	1	2		1		1		5		4
Tigray	CEN	KolaTembein	1	9	1	21	5	1	1	6	1		1	1			17	22	2	2	18	1	1						1	1	2	4	3	6		2	1	0	0			1		1		4		4
Tigray	CEN	KolaTembein	2	5	1	39	95	2			1		1	1			15	25	8	8	18	1	1						4	3	7	9	1	6		2	1	0	0			1		1		9		4
Tigray	CEN	KolaTembein	1	6	2	30	95	2			1		1	1			20	22	4	4	21	1	1						2	2	4	7	1	6		2	0	20	0			4				5		4
Tigray	CEN	KolaTembein	1	2	1	23	95	1	1	5	1		1	1	1	3	14	20	3	3	19	2					2		2	1	3	7	3	6		2	0	15	1	6		4				5		8
Tigray	CEN	KolaTembein	2	3	1	30	95	2			1		1	1	2		15	18	5	5	18	2					2		2	3	5	8	1	6		2	0	10	0			4				5		4
Tigray	CEN	KolaTembein	1	3	2	34	95	2			1		1	1			14	18	5	5	18	2							2	3	5	8	1	3		2	2	0	0			4				4		4
Tigray	CEN	KolaTembein	1	4	2	34	95	1	1	4	1		1	1	2		18	24	6	5	24	2					2		3	2	5	8	1	6		2	0	30	1	2		1		1		5		4
Tigray	CEN	KolaTembein	1	3	1	38	95	2			1		1	1			15	23	6	6	17	1	1						5	1	6	9	1	6		2	1	0	0			4				5		4
Tigray	CEN	KolaTembein	1	9	1	40	95	2			1		1	1	1	4	17	22	6	6	18	2					2		2	4	6	5	1	6		2	0	50	0			4				4		4
Tigray	CEN	KolaTembein	2	9	2	38	22	2			1		1	1			14	24	5	5	16	1	1						2	3	5	6	1	6		2	0	10	0			4				9		4
Tigray	CEN	KolaTembein	1	0	1	30	95	2			1		1	1	2		17	23	6	5	19	2					2		3	3	6	7	1	6		2	1	0	1	2		4				4		4
Tigray	CEN	KolaTembein	1	9	2	30	2	2			1		1	1			16	20	4	4	18	1	1						3	1	4	8	3	6		2	0	3	0			1		1		4		4
Tigray	CEN	KolaTembein	1	1	2	48	95	2			1		1	1			16	26	7	7	20	2							3	4	7	7	1	6		2	0	10	0			1		1		9		4
Tigray	CEN	KolaTembein	2	5	2	28	95	1	1	5	1		1	1	1	6	18	25	3	3	20	2					2		3	0	3	5	1	6		2	0	50	0			4				5		4
Tigray	CEN	KolaTembein	2	10	2	35	95	2			1		1	1	1	3	15	22	6	6	18	2					2		3	3	6	8	1	6		2	2	0	0			4				4		4
Tigray	CEN	KolaTembein	2	8	2	30	95	2			1		1	1			15	20	7	7	18	1	1						4	3	7	10	1	5		2	0	25	0			4				9		4
Tigray	CEN	KolaTembein	1	5	2	30	19	2			1		1	1			12	23	5	5	15	1	1						1	4	5	7	3	6		2	0	5	0			1		1		4		4
Tigray	CEN	KolaTembein	1	7	2	28	95	2			1		1	1			15	20	2	2	18	1	1						2	0	2	5	1	6		2	0	30	0			1		1		5		4
Tigray	CEN	KolaTembein	1	6	2	32	95	1	1	10	1		1	1	1	14	20	22	3	3	21	2					2		2	1	3	5	1	6		2	0	30	1	2		4				5		4
Tigray	CEN	KolaTembein	2	0	2	26	12	2			1		1	1			15	25	3	3	18	1	1						2	1	3	5	1	6		2	0	10	0			4				4		4
Tigray	CEN	KolaTembein	2	1	2	30	95	2			1		1	1	2		18	35	5	5	19	2					2		3	2	5	7	1	6		2	0	30	0			4				5		4
Tigray	CEN	KolaTembein	1	5	2	20	3	1	1	14	1		1	1			17	25	1	1	20	2							1	0	1	3	3	8		2	1	0	1	1		4				5		4
Tigray	CEN	KolaTembein	2	11	2	35	95	2			1		1	1			15	35	7	7	16	1	1						4	3	7	9	1	8		2	0	20	0			4				9		4
Tigray	CEN	KolaTembein	2	1	1	38	95	2			1		1	1	1	9	14	20	6	4	18	2					2		1	3	4	6	3	6		2	0	40	0			1		1		5		4
Tigray	CEN	KolaTembein	1	8	2	30	11	2			1		1	1			17	24	4	4	20	1	1						2	1	3	5	1	6		2	0	15	0			4				9		4
Tigray	CEN	KolaTembein	1	8	1	38	95	2			1		1	1	1	10	16	20	8	8	17	2					2		4	4	8	10	1	3		2	0	59	0			4				5		4
Tigray	CEN	KolaTembein	2	8	2	25	95	2			1		1	1	1	7	18	24	2	2	22	2					2		0	2	2	6	3	6		2	0	15	1	2		4				4		4
Tigray	CEN	KolaTembein	1	8	1	35	95	2			1		1	1			15	25	5	5	20	1	1						4	1	5	7	3	6		2	0	30	0			1		1		4		4
Tigray	CEN	KolaTembein	2	2	1	36	95	2			1		1	1	1	3	16	22	6	6	20	2					2		3	3	6	7	1	6		2	1	0	1	2		4				5		4
Tigray	CEN	KolaTembein	1	1	1	25	95	2			1		1	1	2		15	20	3	3	19	2					2		2	1	3	5	2	3		2	0	59	0			4				4		4
Tigray	CEN	KolaTembein	1	9	2	23	7	1	1	7	1		1	1			18	21	3	2	20	1	1				1	2	1	1	2	4	3	3		2	0	10	0			1		1		4		4
Tigray	CEN	KolaTembein	1	11	1	27	95	2			1		1	1			14	22	7	7	16	1	1						3	3	6	8	1	6		2	0	15	0			1		1		1		4
Tigray	CEN	KolaTembein	2	10	2	30	95	2			1		1	1	2		17	22	4	4	21	2					2		1	3	4	7	1	3		2	1	0	1	2		1		1		1		4
Tigray	NW	LaelayAdiabo	2	6	2	22	95	1	1	4	1		1	1			15	20	3	3	19	1	1						1	1	2	4	3	6		2	0	10	0			1		1		1		4
Tigray	NW	LaelayAdiabo	1	7	1	26	10	1	1	10	1		1	1			18	23	3	3	20	1	1						3	0	3	5	2	3		2	1	0	0			1		1		4		4
Tigray	NW	LaelayAdiabo	1	4	1	30	95	1	1	4	1		3						2	2	27	1	1						1	1	2	7	3	3		2	0	30	0			4				4		4
Tigray	NW	LaelayAdiabo	1	9	2	27	95	2			1		1	1	1	3	17	99	3	3	20	2					2		1	2	3	5	1	9		2	0	10	0			1		1		4		4
Tigray	NW	LaelayAdiabo	1	2	2	20	95	2			1		3						1	1	20	1	1						1	0	1	7	3	3		2	0	30	0			1		1		4		4
Tigray	NW	LaelayAdiabo	2	7	2	19	95	2			1		1	1			15	25	1	1	18	1	1						0	1	1	9	3	6		2	0	10	0			4				4		4
Tigray	NW	LaelayAdiabo	1	9	2	30	95	2			1		1	1	2		15	20	8	8	17	1	1				2		3	5	8	9	2	6		2	0	1	1	2		4				4		4
Tigray	NW	LaelayAdiabo	1	3	1	29	11	1	1	14	1		1	1			22	28	3	3	23	1	1						1	2	3	4	3	6		2	0	15	0			1		1		5		4
Tigray	NW	LaelayAdiabo	1	11	2	27	95	1	1	2	1		1	1	1	2	17	23	3	3	20	2					2		1	2	3	5	2	9		2	0	30	1	1		4				5		4
Tigray	NW	LaelayAdiabo	2	4	1	35	95	2			1		1	1	1	5	15	22	8	8	19	2					2		5	3	8	10	1	6		2	0	30	0			1		1		4		4
Tigray	NW	LaelayAdiabo	1	6	2	32	95	2			1		1	1			13	20	7	5	18	1	1				2		3	4	7	7	1	6		2	0	40	0			4				5		4
Tigray	NW	LaelayAdiabo	2	11	1	26	4	2			1		1	1			17	21	2	2	18	1	1						1	1	2	4	3	3		2	0	30	0			4				4		4
Tigray	NW	LaelayAdiabo	2	6	2	33	95	1	1	2	1		1	1	2		16	25	6	6	18	2					2		3	3	6	7	1	6		2	0	35	1	2		4				4		4
Tigray	NW	LaelayAdiabo	2	2	2	32	95	2			1		1	1			12	19	8	6	14	1	1				2		4	4	8	9	1	6		2	1	0	0			4				5		4
Tigray	NW	LaelayAdiabo	1	7	1	35	95	2			1		1	1	2		15	20	8	8	19	2					2		7	1	8	10	1	9		2	0	30	0			4				5		4
Tigray	NW	LaelayAdiabo	1	4	2	38	95	2			1		1	1	1	5	17	22	7	7	18	2					2		2	4	6	9	1	6		2	0	30	0			4				5		4
Tigray	NW	LaelayAdiabo	1	1	2	28	95	2			1		1	1	2		14	25	3	3	23	1	1				2		3	0	3	9	2	8		2	0	10	1	3		4				5		4
Tigray	NW	LaelayAdiabo	1	8	1	22	4	1	1	10	1		1	1			15	22	2	2	18	1	1						2	0	2	4	3	3		2	1	0	0			1		1		4		4
Tigray	NW	LaelayAdiabo	1	8	1	21	95	2			1		3						2	2	17	1	1						1	1	2	7	3	3		2	0	25	0			4				4		4
Tigray	NW	LaelayAdiabo	1	1	1	40	95	1	1	1	1		1	1			13	18	8	8	20	1	1						4	4	8	8	1	6		2	1	0	0			1		4		5		4
Tigray	NW	LaelayAdiabo	2	2	2	30	95	1	1	4	1		1	1	1	4	15	20	4	4	18	1	1				2		2	2	4	6	1	6		2	0	30	1	2		4				5		4
Tigray	NW	LaelayAdiabo	1	6	2	24	95	1	1	3	1		1	1	1	5	17	21	3	2	18	1	1				2		2	1	3	5	3	6		2	1	0	1	6		4				4		4
Tigray	NW	LaelayAdiabo	1	2	1	30	95	2			1		1	1	2		15	22	4	4	20	1	1				2		4	0	4	6	1	6		2	0	10	1	2		4				5		4
Tigray	NW	LaelayAdiabo	1	10	2	23	95	2			1		1	1	1	2	18	25	2	2	20	2					2		1	1	2	4	2	6		2	0	20	0			4				5		4
Tigray	NW	LaelayAdiabo	2	3	1	17	95	2			1		1	1			13	22	1	1	17	2							0	1	1	3	2	3		2	0	30	1	8		1		1		1		1
Tigray	NW	LaelayAdiabo	2	6	1	23	95	1	1	6	1		3						1	1	23	1	1				2		0	1	1	2	3	8		2	1	0	1	2		4				5		3
Tigray	NW	LaelayAdiabo	1	5	1	28	95	1	1	4	1		1	1			18	21	3	3	21	2							3	0	3	5	1	3		2	5	0	0			4				5		4
Tigray	NW	LaelayAdiabo	1	6	1	23	95	1	1	6	1		1	1	1	7	16	22	3	2	20	1	1				1	2	1	1	2	4	3	9		2	1	0	1	2		1		1		5		4
Tigray	NW	LaelayAdiabo	1	7	2	29	9	1	1	10	1		1	1	2		15	99	3	3	16	2					2		2	1	3	4	1	6		2	0	20	1	2		1		1		5		4
Tigray	NW	LaelayAdiabo	2	7	1	19	95	2			1		1	1	1	8	14	21	1	1	18	1	1				2		0	1	1	4	2	6		2	0	15	0			4				5		4
Tigray	NW	LaelayAdiabo	1	9	1	30	95	2			1		1	1			14	20	4	4	16	1	1						2	2	4	6	1	8		2	0	35	0			4				4		3
Tigray	NW	LaelayAdiabo	1	1	1	28	95	2			1		2						2	2	18	1	1				2		2	0	2	3	1	6		2	2	0	0			4				5		3
Tigray	NW	LaelayAdiabo	2	2	1	22	12	1	1	10	1		1	1			21	22	1	1	22	2							0	1	1	3	2	3		2	0	15	0			1		1		1		1
Tigray	NW	LaelayAdiabo	1	0	2	28	95	2			1		1	1			16	22	2	2	20	1	1						1	1	2	4	3	6		2	1	0	0			1		1		5		3
Tigray	NW	LaelayAdiabo	2	8	1	22	95	1	1	10	1		3						1	1	21	1	1						0	1	1	10	3	3		2	0	20	0			4				1		3
Tigray	NW	LaelayAdiabo	1	5	2	31	95	2			1		1	1			15	21	4	4	18	1	1						3	1	4	7	1	8		2	0	30	0			4				4		3
Tigray	NW	LaelayAdiabo	1	4	2	21	95	1	1	9	1		1	1	1	9	15	21	2	2	17	2					2		2	0	2	4	2	6		2	0	20	1	2		1		1		5		4
Tigray	NW	LaelayAdiabo	2	8	1	30	95	1	1	4	1		3						3	3	20	1	1						3	0	3	4	1	6		2	2	0	0			4				5		4
Tigray	NW	LaelayAdiabo	1	5	2	31	17	2			1		1	1			14	22	5	5	18	1	1						3	2	5	7	1	8		2	1	0	0			4				5		4
Tigray	NW	LaelayAdiabo	2	6	1	21	95	2			1		1	1	1	8	17	99	2	2	18	1	1				2		1	1	2	4	3	4		2	0	30	0			4				5		4
Tigray	NW	LaelayAdiabo	2	3	1	22	3	1	1	8	1		1	1	1	5	15	99	2	2	18	2					2		0	2	2	4	3	6		2	1	0	0			4				5		4
Tigray	NW	LaelayAdiabo	1	6	1	32	95	2			1		1	1			15	25	9	9	18	1	1						5	4	9	12	1	8		98	0	0	0			4				4		3
Tigray	NW	LaelayAdiabo	1	10	1	20	95	1	1	8	1		1	1	1	8	16	19	1	1	19	1	1				2		1	0	1	3	3	6		2	1	0	0			1		1		5		4
Tigray	NW	LaelayAdiabo	1	5	1	25	95	2			1		1	1			16	20	5	3	18	1	1				1	2	2	1	3	5	1	7		2	0	30	0			4				1		3
Tigray	NW	LaelayAdiabo	2	5	2	38	95	2			1		3						6	6	20	1	1						3	3	6	7	1	7		2	1	0	0			4				4		4
Tigray	NW	LaelayAdiabo	2	9	1	26	95	2			1		1	1	1	4	14	25	2	2	21	1	1				2		0	2	2	4	3	6		2	0	20	0			1		1		5		4
Tigray	NW	LaelayAdiabo	1	3	1	18	95	2			1		1	1	1	2	15	99	1	1	18	2					2		1	0	1	3	2	6		2	0	10	0			4				5		4
Tigray	NW	LaelayAdiabo	1	6	1	25	95	1	1	3	1		1	1	1	5	14	20	4	4	17	1	1				2		3	1	4	9	2	7		2	4	0	0			4				10	Mud	4
Tigray	CEN	LaelayMaichew	1	5	2	32	95	2			1		1	1			18	26	3	3	20	1	1						2	1	3	5	1	3		2	0	10	0			1		1		5		8
Tigray	CEN	LaelayMaichew	2	11	1	24	0	1	1	10	1		1	2	1	12	22	27	1	1	23	1	1				2		1	0	1	6	1	3		98	0	0	1	2		1		1		5		4
Tigray	CEN	LaelayMaichew	1	6	2	25	95	2			1		1	1			20	28	2	2	21	1	1						2	0	2	5	3	4		2	0	45	0			4				5		4
Tigray	CEN	LaelayMaichew	2	3	2	24	95	2			1		1	1			18	25	2	2	19	1	1						1	1	2	4	3	3		98	0	0	0			1		1		5		8
Tigray	CEN	LaelayMaichew	2	9	2	32	95	1	1	13	1		3						4	3	18	2					1	2	1	2	3	4	3	3		2	0	5	1	2		3		3		5		4
Tigray	CEN	LaelayMaichew	2	1	2	30	95	2			4		1	1	1	6	20	23	3	3	21	2					2		1	2	3	5	1	2			0	0	1	2		1		1		5		4
Tigray	CEN	LaelayMaichew	2	8	1	35	95	2			1		3						3	3	22	2					2		2	1	3	4	3	3		2	0	10	1	2		4				5		4
Tigray	CEN	LaelayMaichew	1	4	2	30	95	2			1		1	1			20	26	4	2	21	1	1				2		2	2	4	6	1	8		2	4	0	0			1		1		5		8
Tigray	CEN	LaelayMaichew	2	2	1	33	95	1	1	3	1		1	2	1	10	22	29	4	4	23	2					2		2	2	4	7	1	2			0	0	1	2		5	Modern with out water	5	Modern with out water	5		4
Tigray	CEN	LaelayMaichew	1	2	2	22	95	1	1	5	4		1	1			15	22	2	2	18	2							1	1	2	4	3	8		2	6	0	1	3		1		1		5		4
Tigray	CEN	LaelayMaichew	2	10	2	29	2	1	1	8	1		1	1	1	10	18	32	2	2	21	2					2		0	2	2	3	1	3		98	0	0	1	2		3		3		5		8
Tigray	CEN	LaelayMaichew	1	8	2	23	95	1	1	1	1		1	1	1	15	22	27	2	2	23	2					2		1	1	2	4	3	1			0	0	1	2		1		1		5		4
Tigray	CEN	LaelayMaichew	1	8	2	25	95	1	1	4	1		1	1			17	27	3	2	19	1	1				2		1	1	2	4	3	8		2	6	0	0			4				5		8
Tigray	CEN	LaelayMaichew	1	6	1	29	1	1	1	5	1		1	1	1	8	18	99	4	3	21	2					2		3	0	3	4	1	2			0	0	1	2		1		1		5		8
Tigray	CEN	LaelayMaichew	2	4	2	30	95	1	1	9	1		1	1			20	30	3	3	21	1	1						1	2	3	5	1	2			0	0	0			1		1		5		8
Tigray	CEN	LaelayMaichew	1	10	1	28	95	1	1	8	1		1	1	1	6	19	99	3	3	21	2					2		3	0	3	5	1	3		2	0	5	1	1		1		1		5		8
Tigray	CEN	LaelayMaichew	2	1	1	35	95	1	1	10	1		1	1	1	10	17	25	4	4	23	2					2		1	3	4	5	1	3		2	0	10	0			1		1		5		4
Tigray	CEN	LaelayMaichew	1	8	2	35	95	2			1		1	1			17	27	4	3	18	1	1				2		2	1	3	5	3	6		2	1	0	0			4				5		8
Tigray	CEN	LaelayMaichew	2	1	1	25	95	1	1	12	1		1	1	1	4	18	24	3	3	19	2					2		0	3	3	4	3	3		2	0	3	1	2		1		1		5		4
Tigray	CEN	LaelayMaichew	1	2	2	20	95	1	1	8	4		1	1			16	25	3	2	17	2					2		1	1	2	4	3	8		2	6	0	0			4				5		8
Tigray	CEN	LaelayMaichew	2	8	1	24	95	1	1	12	1		1	1			19	30	2	2	20	1	1						0	2	2	4	3	8		2	0	10	0			1		1		5		8
Tigray	CEN	LaelayMaichew	1	11	1	31	95	1	1	6	4		1	1	2		15	35	5	4	17	2					2		3	1	4	6	3	3		2	0	5	1	2		1		1		5		8
Tigray	CEN	LaelayMaichew	2	2	2	20	95	2			1		3						1	1	20	1	1						0	1	1	5	3	2			0	0	0			1		1		5		8
Tigray	CEN	LaelayMaichew	2	6	2	21	95	1	1	4	1		1	1			20	25	1	1	21	2							0	1	1	3	3	6		2	1	0	0			4				5		8
Tigray	NW	MedebayZana	1	4	1	32	95	1	1	7	1		1	1	1	8	17	99	4	3	22	2					2		2	1	3	5	1	6		2	0	10	0			1		1		5		8
Tigray	NW	MedebayZana	1	3	2	30	14	1	1	6	1		1	1			15	23	5	5	16	2							2	3	5	7	1	6		2	0	30	1	6		4				5		4
Tigray	NW	MedebayZana	1	6	1	28	95	1	1	9	1		1	1	2		17	28	3	3	22	2					2		3	0	3	5	1	6		2	0	20	0			4				5		4
Tigray	NW	MedebayZana	2	0	1	25	0	2			1		1	1	1	7	17	27	3	2	19	2					2		1	1	2	4	3	6		2	0	2	0			1		1		5		8
Tigray	NW	MedebayZana	1	1	1	24	95	2			1		1	1	2		16	99	2	2	19	2					2		2	0	2	4	3	6		2	0	10	0			4				5		3
Tigray	NW	MedebayZana	2	2	1	22	3	1	1	7	1		1	1			18	25	1	1	22	2							0	1	1	3	3	6		2	0	15	0			1		1		5		8
Tigray	NW	MedebayZana	1	2	1	31	95	1	1	14	1		1	1			17	20	4	4	19	1	1						2	2	4	6	1	6		2	1	0	1	2		1		1		5		8
Tigray	NW	MedebayZana	2	5	1	28	95	1	1	10	1		1	1	1	10	19	26	4	4	21	2					2		1	3	4	7	1	6		2	0	20	1	2		1		1		5		4
Tigray	NW	MedebayZana	2	11	1	30	95	1	1	3	1		1	1	1	4	16	99	5	4	20	2					2		1	3	4	5	1	6		2	0	30	1	2		4				5		4
Tigray	NW	MedebayZana	1	2	1	23	95	1	1	9	1		1	1			18	31	2	2	19	2							1	1	2	4	3	6		2	0	50	1	6		1		1		5		4
Tigray	NW	MedebayZana	2	0	2	25	95	2			1		1	1	1	8	15	99	2	2	23	2					2		1	1	2	4	3	6		2	0	30	0			1		1		5		4
Tigray	NW	MedebayZana	1	7	1	36	95	2			1		1	1	2		16	99	11	8	18	2					1	2	3	5	8	10	1	8		2	1	0	1	2		4				5		4
Tigray	NW	MedebayZana	2	5	2	27	95	1	1	10	1		1	1			17	26	3	3	21	1	1						2	1	3	5	3	6		2	0	15	0			4				5		4
Tigray	NW	MedebayZana	2	4	1	28	95	1	1	10	1		1	2			18	27	2	2	23	2							1	1	2	4	3	6		2	2	0	1	2		4				5		4
Tigray	NW	MedebayZana	1	11	1	32	4	1	1	4	1		1	1			17	20	3	3	25	1	1						2	1	3	7	1	6		2	1	0	1	6		4				4		3
Tigray	NW	MedebayZana	2	3	2	26	0	1	1	10	1		1	1			12	20	4	3	16	1	1				1	2	2	1	3	5	3	6		2	0	10	0			4				5		8
Tigray	NW	MedebayZana	2	3	1	24	95	1	1	8	1		1	1	1	8	18	28	3	3	20	2					2		0	3	3	5	1	6		2	0	5	1	2		4				5		4
Tigray	NW	MedebayZana	1	5	1	28	95	1	1	7	1		3						2	2	28	2							1	1	2	6	3	6		2	0	30	0			4				5		4
Tigray	NW	MedebayZana	2	10	1	27	1	1	1	2	1		1	1			17	32	3	3	19	1	1						1	2	3	5	3	6		2	0	30	0			1		1		9		8
Tigray	NW	MedebayZana	2	5	1	20	3	1	1	4	1		1	1			16	25	2	2	17	1	1						1	1	2	4	3	6		2	0	30	0			4				5		4
Tigray	NW	MedebayZana	1	11	2	24	95	1	1	10	1		1	1	1	7	19	26	2	2	14	2					2		1	1	2	4	3	6		2	0	10	1	1		4				5		4
Tigray	NW	MedebayZana	1	1	1	25	95	1	1	14	1		1	1			20	25	2	2	22	1	1						1	1	2	4	2	6		2	1	0	0			1		1		5		4
Tigray	NW	MedebayZana	2	9	1	18	95	1	1	10	1		3						1	1	17	2					2		1	0	1	4	2	6		2	0	10	1	1		1		1		5		4
Tigray	NW	MedebayZana	2	8	1	20	95	2			1		1	1	2		18	23	2	2	19	1	1				2		0	2	2	5	1	6		2	0	5	1	2		1		1		5		4
Tigray	NW	MedebayZana	2	4	2	26	95	1	1	3	1		1	1			16	24	3	3	18	2							1	2	3	5	3	9		2	0	15	0			4				5		4
Tigray	NW	MedebayZana	1	3	1	30	95	1	1	4	1		1	1			18	26	4	3	21	2					1	2	2	1	3	5	1	6		2	0	50	0			4				5		3
Tigray	NW	MedebayZana	1	7	1	20	95	2			1		1	1	2		15	25	3	2	17	2					1	2	1	1	2	4	3	6		2	0	30	0			4				5		3
Tigray	NW	MedebayZana	1	4	1	18	95	2			1		1	1	2		16	21	2	2	17	2					2		1	1	2	4	2	6		2	0	30	0			4				5		4
Tigray	NW	MedebayZana	2	9	2	26	95	2			1		1	1			18	20	4	3	20	1	1				2		1	2	3	5	1	6		2	0	20	0			4				5		4
Tigray	NW	MedebayZana	1	5	1	18	95	1	1	3	1		1	1	2		17	24	1	1	18	2					2		1	0	1	3	2	6		2	0	30	0			1		1		5		4
Tigray	NW	MedebayZana	2	3	1	30	95	2			1		1	1			16	20	7	7	18	2							1	6	7	9	1	10		2	0	20	1	3		4				4		4
Tigray	NW	MedebayZana	2	3	2	30	95	2			1		1	1			12	20	6	5	19	2					1	2	3	2	5	7	1	9		2	0	20	0			1		1		5		4
Tigray	NW	MedebayZana	2	7	1	33	95	2			1		1	1			15	20	5	5	19	2							1	4	5	7	1	6		2	1	0	0			4				5		4
Tigray	NW	MedebayZana	1	8	1	28	95	2			1		1	1	1	6	18	23	4	3	21	2					1	2	3	0	3	5	1	6		2	0	30	0			4				5		4
Tigray	NW	MedebayZana	2	6	1	35	95	2			1		1	1	2		18	20	4	4	19	2					2		3	1	4	6	1	6		2	0	20	0			1		1		5		4
Tigray	NW	MedebayZana	2	9	1	32	95	2			1		1	1			18	25	3	3	20	1	1						1	2	3	6	1	9		2	1	0	0			1		1		5		4
Tigray	NW	MedebayZana	1	1	1	26	95	2			1		1	1	2		16	22	4	4	17	2					2		3	1	4	6	1	6		2	0	20	0			4				5		4
Tigray	NW	MedebayZana	2	10	1	23	95	1	1	5	1		1	1	1	3	15	21	2	2	17	2					2		1	1	2	4	3	6		2	0	30	0			2		2		5		4
Tigray	NW	MedebayZana	1	3	1	26	95	2			1		1	1			15	22	3	3	17	2							1	2	3	5	3	6		2	1	0	0			4				5		4
Tigray	NW	MedebayZana	2	5	1	29	95	2			1		1	1	1	7	18	24	4	4	22	2					2		1	3	4	5	1	8		2	0	15	1	1		4				5		4
Tigray	NW	MedebayZana	2	7	1	36	95	2			4		1	1			15	25	6	6	17	1	1						3	3	6	8	1	6		2	0	40	0			1		1		5		4
Tigray	NW	MedebayZana	2	6	1	35	95	2			1		1	1	1	7	15	30	8	8	17	2					2		2	6	8	10	1	6		2	0	30	0			1		1		5		4
Tigray	NW	MedebayZana	1	1	2	30	95	2			1		1	1			12	22	6	6	15	2							4	2	6	8	1	6		2	1	0	0			4				4		4
Tigray	NW	MedebayZana	2	10	1	25	1	2			1		1	1			14	20	2	2	21	1	1						2	0	2	4	3	6		2	0	50	0			4				5		4
Tigray	NW	MedebayZana	2	5	1	22	95	1	1	8	1		1	1	1	10	18	23	2	2	19	2					2		0	2	2	4	3	6		2	0	15	0			1		1		5		4
Tigray	NW	MedebayZana	2	8	1	22	95	2			1		1	1	1	3	17	25	2	2	20	2					2		0	2	2	5	3	6		2	0	30	0			1		1		5		4
Tigray	NW	MedebayZana	2	6	1	25	95	1	1	3	1		1	1	1	7	15	20	2	2	18	2					2		1	1	2	3	1	6		2	0	20	0			1		1		5		4
Tigray	NW	MedebayZana	1	2	1	30	95	2			1		1	1			18	22	6	6	19	2							3	3	6	9	1	6		2	1	0	0			1		4		5		4
Tigray	NW	MedebayZana	1	9	1	24	95	2			1		1	1	1	4	16	99	3	3	18	1	1				2		2	1	3	5	1	6		2	0	30	0			4				5		4
Tigray	NW	MedebayZana	1	10	1	23	95	2			1		1	1			18	25	2	2	15	1	1						1	1	2	4	3	5		2	0	30	0			4				1		4
Tigray	NW	MedebayZana	2	4	1	19	3	1	1	8	1		1	1	1	4	16	24	1	1	19	2					2		0	1	1	5	2	6		2	0	30	1	6		4				5		4
Tigray	NW	MedebayZana	2	6	1	22	5	2			1		1	1			15	22	4	3	16	1	1				1	2	1	2	3	5	3	6		2	0	20	0			4				5		3
Tigray	NW	MedebayZana	1	9	1	20	95	1	1	7	1		1	1	1	5	17	99	1	1	19	1	1				2		1	0	1	3	3	6		2	0	40	0			4				5		4
Tigray	NW	MedebayZana	1	2	2	48	95	2			1		1	1	1	2	13	23	12	12	17	1	1				2		3	9	12	12	1	6		2	0	30	0			1		1		5		4
Tigray	NW	MedebayZana	2	1	2	32	17	1	1	4	1		1	1			18	22	6	5	19	1	1				2		2	3	5	7	1	9		2	0	20	1	5		4				5		4
Tigray	NW	MedebayZana	2	1	2	30	95	1	1	3	1		1	1	2		18	25	6	6	20	2					2		3	3	6	7	1	9		2	0	10	1	6		4				5		4
Tigray	NW	MedebayZana	2	10	2	23	2	2			1		1	1			20	27	1	1	22	1	1						0	1	1	3	3	6		2	2	0	0			1		1		5		4
Tigray	NW	MedebayZana	2	0	2	24	95	1	1	2	1		1	1			16	22	4	3	17	2					1	2	1	2	3	5	1	9		2	1	0	0			4				4		4
Tigray	NW	MedebayZana	1	6	2	35	95	2			1		1	1	1	2	13	26	7	7	17	2					2		5	2	7	10	1	6		2	0	15	1	6		4				5		4
Tigray	NW	MedebayZana	2	4	2	34	95	2			1		1	1	1	4	14	99	6	6	18	1	1				2		4	2	6	7	1	6		2	0	30	0			4				5		4
Tigray	NW	MedebayZana	2	5	1	25	8	1	1	4	1		1	1	1	3	19	25	4	4	22	2					2		1	3	4	5	1	9		2	0	10	1	6		4				1		4
Tigray	NW	MedebayZana	1	5	1	28	15	2			1		1	1	2		15	24	5	5	18	2					2		3	2	5	7	1	6		2	0	20	1	6		4				5		4
Tigray	NW	MedebayZana	1	4	2	28	95	2			1		1	1			15	20	2	2	17	1	1						1	1	2	8	3	6		2	0	40	0			1		1		5		4
Tigray	NW	MedebayZana	1	5	2	37	27	2			1		1	1	2		13	20	6	6	18	2					2		3	3	6	8	3	6		2	0	30	1	6		4				5		4
Tigray	NW	MedebayZana	1	7	2	29	95	1	1	4	1		1	1			19	24	3	3	24	1	1						2	1	3	5	1	6		2	0	15	0			4				5		4
Tigray	NW	MedebayZana	2	11	2	35	95	2			1		1	1			15	22	10	6	16	1	1				2		4	2	6	8	1	6		2	0	10	0			4				4		4
Tigray	NW	MedebayZana	1	11	1	33	95	1	1	6	1		1	1			12	20	6	4	20	1	1				1	2	2	2	4	6	3	7		2	0	30	0			4				5		4
Tigray	NW	MedebayZana	1	2	2	39	95	2			1		1	1			14	22	9	9	16	1	1						6	3	9	10	1	7		2	0	25	0			4				5		4
Tigray	NW	MedebayZana	2	4	1	28	95	1	1	7	1		1	1			17	22	3	2	23	2					1	2	1	1	2	4	3	6		2	0	15	0			1		1		5		4
Tigray	NW	MedebayZana	1	7	2	28	95	2			1		1	1			14	22	4	4	15	1	1						2	2	4	7	1	9		2	1	0	0			4				4		4
Tigray	NW	MedebayZana	2	5	2	35	95	2			1		1	1	2		15	99	6	6	19	1	1				2		3	3	6	8	1	6		2	0	30	0			4				5		4
Tigray	NW	MedebayZana	2	8	1	36	95	2			1		1	1	1	3	15	99	7	7	18	1	1				2		2	5	7	9	1	6		2	0	20	0			4				5		4
Tigray	NW	MedebayZana	2	9	1	23	95	1	1	5	1		1	1			18	22	2	2	20	1	1						0	2	2	8	3	8		2	1	0	0			4				5		4
Tigray	NW	MedebayZana	2	7	1	33	95	1	1	4	1		1	1	1	5	15	22	4	4	20	1	1				2		0	4	4	6	1	5		2	0	30	1	2		4				5		4
Tigray	NW	MedebayZana	1	8	1	27	5	2			1		1	1			17	40	3	3	20	1	1						3	0	3	5	2	8		2	0	40	0			4				5		4
Tigray	NW	MedebayZana	2	2	1	36	95	1	1	6	1		1	1	2		14	99	8	6	15	2					2		2	6	8	9	1	6		2	0	20	1	2		1		1		5		4
Tigray	NW	MedebayZana	1	7	1	23	2	1	1	5	1		1	1			21	28	1	1	22	1	1						1	0	1	3	3	6		2	0	20	0			4				1		4
Tigray	NW	MedebayZana	2	2	2	38	95	2			1		1	1	1	3	18	99	6	6	20	2					2		3	3	6	5	1	6		2	0	40	0			4				5		4
Tigray	NW	MedebayZana	1	2	2	35	95	2			1		1	1			17	50	3	3	25	2							3	0	3	4	1	6		2	0	20	0			4				5		4
Tigray	NW	MedebayZana	1	5	2	24	95	1	1	6	1		1	1			24	30	1	1	24	1	1						1	0	1	7	3	2			0	0	0			1		1		5		3
Tigray	NW	MedebayZana	1	1	1	18	95	1	1	10	1		3						1	1	18	1	1				2		1	0	1	3	3	8		2	0	20	0			1		1		5		4
Tigray	NW	MedebayZana	2	10	1	35	14	1	1	1	1		1	1			15	20	6	6	18	1	1						2	4	6	5	1	6		2	1	0	0			4				5		4
Tigray	NW	MedebayZana	2	0	1	35	95	2			1		1	1	1	6	16	99	5	5	18	2					2		2	3	5	8	1	4		2	0	45	0			4				5		4
Tigray	NW	MedebayZana	2	4	2	40	95	2			1		1	1	2		16	99	9	6	17	2					1	2	3	3	6	8	1	9		2	0	20	0			4				5		4
Tigray	NW	MedebayZana	1	11	1	43	95	2			1		1	1	2		20	24	8	6	21	2					2		3	3	6	8	1	8		2	0	20	0			1		1		5		4
Tigray	NW	MedebayZana	2	11	1	23	95	1	1	5	1		1	1	1	6	18	22	2	2	19	1	1				2		1	1	2	4	3	6		2	0	20	1	1		1		1		5		4
Tigray	NW	MedebayZana	2	4	2	31	14	2			1		1	1			18	22	4	4	20	2							1	3	4	6	1	8		2	0	40	0			4				5		4
Tigray	NW	MedebayZana	1	6	1	25	11	1	2		1		1	1			17	22	3	3	20	2							2	1	3	5	1	9		2	1	0	0			4				5		3
Tigray	NW	MedebayZana	2	6	1	21	95	1	1	6	1		1	1	1	6	18	22	1	1	21	1	1				2		0	1	1	3	3	6		2	0	10	1	2		1		1		5		4
Tigray	NW	MedebayZana	2	10	1	35	20	2			1		1	1			18	23	6	6	20	1	1						2	4	6	8	2	8		2	1	0	0			4				5		4
Tigray	NW	MedebayZana	1	0	2	29	95	2			1		1	1	1	10	16	26	4	4	20	2					2		4	0	4	7	1	6		2	0	40	0			4				5		4
Tigray	NW	MedebayZana	2	1	2	25	95	1	1	5	1		1	1			16	20	5	5	18	1	1						2	3	5	6	1	3		2	0	30	0			4				5		4
Tigray	NW	MedebayZana	2	1	2	25	15	2			1		1	1			12	20	6	6	16	1	1						2	4	6	8	1	8		2	1	0	0			1		1		5		4
Tigray	NW	MedebayZana	2	4	2	28	95	1	1	8	1		1	1	1	7	18	22	5	3	20	2					1	2	1	2	3	5	1	6		2	0	18	0			4				5		4
Tigray	NW	MedebayZana	1	11	1	35	15	2			1		1	1			15	30	5	5	19	1	1						3	2	5	7	1	6		2	1	0	0			1		1		5		4
Tigray	NW	MedebayZana	2	9	2	26	95	1	1	9	1		1	1	1	10	20	24	3	3	21	1	1				2		1	2	3	5	1	6		2	0	20	1	2		1		1		5		4
Tigray	NW	MedebayZana	1	6	1	25	95	2			1		3						2	2	18	2					2		2	0	2	3	2	6		2	0	30	0			4				10	Hdmo	4
Tigray	NW	MedebayZana	1	5	1	28	95	1	1	5	1		1	1	1	3	17	22	4	4	19	2					2		3	1	4	6	1	8		2	1	0	0			4				5		3
Tigray	NW	MedebayZana	2	6	1	24	95	1	1	4	1		1	1	1	9	18	20	2	2	21	2					2		2	0	2	4	3	6		2	1	0	0			4				10	hidmo	4
Tigray	NW	MedebayZana	1	10	1	40	95	2			1		1	1			16	22	7	7	19	1	1						4	3	7	9	1	6		2	1	0	0			4				4		4
Tigray	NW	MedebayZana	2	11	1	28	95	2			1		1	1	2		15	26	3	3	20	2					8		1	2	3	5	1	8		2	1	0	1	2		4				10	hidmo	4
Tigray	NW	MedebayZana	1	9	1	30	12	2			1		1	1			17	21	5	4	20	1	1				2		4	0	4	6	1	6		2	0	8	0			4				4		4
Tigray	NW	MedebayZana	2	5	1	37	10	1	1	2	1		1	1			18	28	6	6	23	1	1						3	3	6	9	1	6		2	1	0	0			1		1		5		4
Tigray	NW	MedebayZana	2	8	1	30	95	2			1		1	1	1	7	15	25	5	5	17	2					1	2	3	1	4	6	1	6		2	0	50	0			4				10	Hdmo	4
Tigray	NW	MedebayZana	1	3	1	20	95	1	1	8	1		1	1	1	9	16	99	1	1	20	2					2		1	0	1	3	2	8		2	0	10	0			4				10	Hidmo	4
Tigray	NW	MedebayZana	1	4	1	16	95	1	1	8	1		3						1	1	15	1	1						1	0	1	5	3	6		2	0	20	0			4				5		4
Tigray	NW	MedebayZana	2	9	1	26	95	2			1		1	1	1	7	16	35	3	2	21	2					1	2	1	1	2	5	3	6		2	0	30	1	2		4				10	Hidmo	3
Tigray	NW	MedebayZana	2	9	1	22	95	2			1		1	1			18	22	3	3	19	1	1						1	2	3	5	3	6		2	0	10	0			4				4		4
Tigray	NW	MedebayZana	2	8	1	30	15	2			1		1	1			15	21	4	4	17	1	1						2	2	4	6	1	6		2	0	35	0			4				5		4
Tigray	NW	MedebayZana	2	5	1	30	11	2			1		1	1			15	21	5	5	19	1	1						1	4	5	7	1	6		2	0	40	0			4				5		4
Tigray	NW	MedebayZana	1	5	1	36	19	1	1	4	1		1	1	1	3	16	99	8	7	21	2					1	2	4	3	7	7	1	8		2	1	0	1	1		4				10	Hidmo	4
Tigray	NW	MedebayZana	2	6	2	25	95	2			1		1	1	1	5	15	20	5	5	17	2					2		4	1	5	7	1	6		2	0	50	1	2		4				10	Hidmo	4
Tigray	NW	MedebayZana	2	8	2	20	95	1	1	4	1		1	1			18	22	1	1	19	1	1						0	1	1	3	3	6		2	0	20	0			4				5		4
Tigray	NW	MedebayZana	1	3	1	38	95	2			1		1	1	2		13	37	4	4	16	2					2		3	1	4	8	2	6		2	1	0	0			4				5		4
Tigray	NW	MedebayZana	1	1	2	32	95	2			1		1	1			18	25	5	5	20	2							2	3	5	6	1	6		2	0	30	0			1		1		4		4
Tigray	NW	MedebayZana	1	8	1	28	6	1	1	6	1		1	1	2		18	20	3	3	22	1	1				2		1	2	3	5	3	6		2	1	0	0			4				10	hdmo	4
Tigray	NW	MedebayZana	2	6	1	28	5	1	1	5	1		1	1			20	26	2	2	26	1	1						0	2	2	5	3	10		2	0	30	0			1		1		5		4
Tigray	NW	MedebayZana	1	5	1	30	95	2			1		1	1	2		22	26	4	2	24	2					1	2	1	1	2	4	1	6		2	0	20	0			4				10	Hidmo	4
Tigray	NW	MedebayZana	1	4	1	22	6	2			1		1	1			14	23	4	4	16	1	1						3	1	4	6	3	9		2	0	30	0			4				4		4
Tigray	NW	MedebayZana	1	4	1	22	95	1	1	2	1		1	1			17	22	4	4	18	2							2	2	4	4	3	6		2	0	30	0			4				4		4
Tigray	NW	MedebayZana	1	0	1	19	95	1	1	8	1		1	1	1	4	15	20	1	1	15	2					2		1	0	1	5	2	7		2	0	60	1	2		4				4		4
Tigray	NW	MedebayZana	2	9	2	30	95	2			1		1	1	1	4	14	22	4	4	18	2					2		0	4	4	6	1	9		2	0	45	1	2		4				4		4
Tigray	NW	MedebayZana	1	8	2	28	95	2			1		1	1			16	20	4	4	18	2							1	3	4	6	1	6		2	0	30	0			1		1		4		4
Tigray	NW	MedebayZana	2	10	1	20	95	2			1		1	1			18	20	1	1	19	1	1						0	1	1	3	3	6		2	0	40	0			4				4		4
Tigray	NW	MedebayZana	2	2	2	22	95	1	1	4	1		1	1			15	22	3	3	16	1	1						2	1	3	5	3	7		2	0	30	0			4				5		4
Tigray	NW	MedebayZana	1	4	2	20	95	1	1	8	1		1	2			16	22	1	1	18	2							1	0	1	6	3	10		2	0	20	0			4				5		4
Tigray	NW	MedebayZana	1	1	2	25	95	1	1	2	1		1	1			18	26	2	2	19	1	1						2	0	2	4	2	7		2	3	0	0			4				1		3
Tigray	NW	MedebayZana	2	1	1	20	95	2			1		1	1	1	8	18	23	2	2	19	1	1				2		1	1	2	4	3	7		2	1	0	1	2		4				4		4
Tigray	NW	MedebayZana	1	5	2	30	95	2			1		1	1	2		15	23	8	6	16	2					1	2	3	3	6	8	1	9		2	0	30	0			4				4		4
Tigray	NW	MedebayZana	1	10	1	28	95	2			1		1	1	1	3	14	22	4	4	17	2					2		2	2	4	6	1	7		2	0	30	1	1		4				4		4
Tigray	NW	MedebayZana	1	3	1	43	95	2			1		1	1			14	25	9	8	17	2					1	2	5	3	8	9	1	7		2	3	0	1	4		4				4		4
Tigray	NW	MedebayZana	2	0	1	33	95	2			1		1	1			15	25	6	6	17	2							3	3	6	9	1	4		2	1	0	0			4				4		4
Tigray	NW	MedebayZana	1	5	2	35	95	2			1		1	1			13	24	5	5	16	2							2	3	5	7	1	6		2	0	15	0			4				4		3
Tigray	NW	MedebayZana	1	6	2	45	95	2			1		1	1	2		15	20	9	8	20	2					2		6	3	9	6	1	7		2	2	0	1	2		1		1		4		4
Tigray	NW	MedebayZana	2	2	1	20	95	2			1		1	1	2		15	20	2	2	17	2					2		0	2	2	4	2	7		2	0	40	0			4				4		4
Tigray	NW	MedebayZana	2	8	2	21	95	1	1	6	1		1	1			18	22	2	2	19	1	1						2	0	2	4	3	7		2	0	15	0			4				5		4
Tigray	NW	MedebayZana	2	6	1	18	95	2			1		1	1			16	23	1	1	18	2							0	1	1	5	3	8		2	1	0	0			4				4		4
Tigray	NW	MedebayZana	1	5	2	19	95	2			1		1	1	1	4	16	22	1	1	17	2					2		1	0	1	6	2	7		2	0	30	0			4				4		4
Tigray	NW	MedebayZana	2	9	1	30	95	2			1		1	1	1	6	14	20	5	5	18	2					2		2	3	5	8	1	8		2	0	50	1	2		1		1		1		4
Tigray	NW	MedebayZana	2	7	1	20	95	2			1		1	1	1	7	18	20	1	1	20	2					2		0	1	1	3	2	8		2	0	45	1	2		4				4		4
Tigray	NW	MedebayZana	2	6	1	24	95	2			1		1	1	1	3	15	22	3	3	18	2					2		0	3	3	4	3	8		2	0	30	0			4				4		4
Tigray	NW	MedebayZana	2	3	1	26	95	1	1	3	1		1	1	1	2	18	25	4	4	20	2					2		2	2	4	7	2	8		2	0	40	0			4				4		4
Tigray	NW	MedebayZana	1	2	2	26	95	2			1		1	1			16	22	3	3	18	1	1						3	0	3	5	3	8		2	0	15	0			4				5		4
Tigray	NW	MedebayZana	2	4	2	37	95	2			1		1	1			14	24	8	8	17	2							5	3	8	12	1	6		2	0	40	0			4				4		3
Tigray	NW	MedebayZana	1	8	1	28	4	1	1	10	1		1	1	1	7	25	35	1	1	28	2					2		1	0	1	3	3	1			0	0	1	2		1		1		5		4
Tigray	NW	MedebayZana	2	6	1	22	0	1	1	5	1		1	1			18	26	2	2	19	1	1						1	1	2	4	3	2			0	0	0			1		1		5		4
Tigray	NW	MedebayZana	2	9	1	29	3	1	1	13	1		1	1	1	13	21	99	2	2	23	1	1				2		1	1	2	5	1	1			0	0	0			1		1		5		4
Tigray	NW	MedebayZana	1	7	1	36	95	1	1	7	1		1	1	1	5	16	99	6	6	19	1	1				1	2	3	3	6	6	1	1			0	0	0			1		1		5		4
Tigray	NW	MedebayZana	2	4	1	28	4	1	1	4	1		1	1			18	22	3	3	20	2							1	2	3	5	1	2			0	0	1	3		3		3		5		3
Tigray	NW	MedebayZana	1	4	1	20	95	1	1	8	1		1	1			16	22	1	1	20	2							1	0	1	4	3	2			0	0	0			1		1		5		3
Tigray	NW	MedebayZana	1	10	1	38	95	2			1		1	1	2		15	18	10	10	20	1	1				1	2	5	5	10	4	3	1			0	0	0			1		1		5		4
Tigray	NW	MedebayZana	2	5	1	24	3	1	1	12	1		1	1			19	25	1	1	24	1	1						0	1	1	3	3	1			0	0	0			1		1		5		4
Tigray	NW	MedebayZana	1	7	1	28	8	1	1	7	1		1	1			11	28	2	2	23	1	1						1	1	2	4	3	2			0	0	0			1		1		5		4
Tigray	NW	MedebayZana	2	8	2	22	95	1	1	4	1		1	1			16	24	2	2	18	2							1	1	2	4	3	3		2	0	30	0			1		1		5		8
Tigray	NW	MedebayZana	2	7	1	32	95	1	1	10	1		1	1	1	10	18	30	4	4	19	2					2		2	2	4	6	1	1			0	0	1	2		1		1		5		3
Tigray	NW	MedebayZana	2	2	1	28	95	1	1	3	1		1	1			16	26	3	3	18	2							0	3	3	5	3	2			0	0	0			1		1		5		4
Tigray	NW	MedebayZana	1	2	2	23	95	1	1	3	1		1	1	1	7	15	99	2	2	16	2					2		2	0	2	4	1	1			0	0	0			1		1		5		3
Tigray	NW	MedebayZana	2	11	1	33	95	2			4		1	1	1	6	19	28	4	4	20	2					2		3	1	4	7	1	1			0	0	1	2		1		1		5		3
Tigray	NW	MedebayZana	2	1	2	40	95	1	1	3	1		1	1	1	10	17	99	5	5	18	1	1				2		2	3	5	7	1	3		2	0	20	0			1		1		5		3
Tigray	NW	MedebayZana	2	1	2	40	14	2			1		1	2	1	10	18	20	5	5	19	2					2		3	2	5	6	1	1			0	0	1	2		1		1		5		3
Tigray	NW	MedebayZana	1	6	1	33	10	1	1	8	1		1	1	1	9	16	22	4	4	25	2					2		4	0	4	7	1	1			0	0	1	2		2		3		9		8
Tigray	NW	MedebayZana	2	4	1	28	95	1	1	8	1		1	1	1	4	16	16	4	4	18	1	1				2		1	2	3	5	1	3		2	0	10	0			4				5		3
Tigray	NW	MedebayZana	2	5	1	22	95	1	1	10	1		1	1			18	24	2	2	19	2							1	1	2	4	3	1			0	0	0			4				5		8
Tigray	NW	MedebayZana	1	10	1	22	95	1	1	14	1		1	1	1	14	20	29	1	1	21	2					2		1	0	1	3	3	1			0	0	1	6		1		1		9		8
Tigray	NW	MedebayZana	1	5	2	24	5	1	1	8	1		1	1			18	23	2	2	20	1	1						1	1	2	4	1	3		2	0	15	0			1		1		5		4
Tigray	NW	MedebayZana	1	7	1	38	95	1	1	4	1		1	1			15	22	4	1	20	1	1				1	2	1	0	1	3	3	3		2	0	20	0			1		1		5		3
Tigray	NW	MedebayZana	1	1	2	22	0	1	1	10	1		1	1			18	23	1	1	22	2							1	0	1	3	3	2			0	0	0			4				5		4
Tigray	NW	MedebayZana	2	2	1	24	95	1	1	10	1		1	1			18	22	3	3	19	2							1	2	3	5	1	3		2	0	40	0			4				5		3
Tigray	SOU	Ofla	1	1	2	30	95	2			1		1	1			20	25	5	5	21	1	1						1	4	5	7	2	8		2	0	30	0			4				5		4
Tigray	SOU	Ofla	1	11	2	31	0	2			1		1	1			13	28	4	4	18	1	1						1	2	3	5	1	5		2	0	30	0			1		1		1		4
Tigray	SOU	Ofla	1	1	2	35	95	2			1		1	1	1	4	13	18	6	5	18	2					1	2	4	1	5	6	1	6		2	0	20	1	2		1		1		5		4
Tigray	SOU	Ofla	1	5	2	30	95	2			1		1	1	1	5	18	29	4	4	19	2					2		3	1	4	6	1	6		2	0	30	1	6		4				5		4
Tigray	SOU	Ofla	1	10	2	40	95	2			1		1	1			14	26	8	8	16	1	1						2	3	5	7	1	5		2	1	0	0			1		1		1		4
Tigray	SOU	Ofla	2	6	2	21	95	1	1	8	1		3						2	2	19	2					2		0	2	2	6	3	8		2	0	30	1	2		4				1		4
Tigray	SOU	Ofla	2	10	1	35	15	2			1		3						6	6	15	1	1						2	4	6	5	1	8		2	0	30	0			1		1		5		3
Tigray	SOU	Ofla	1	4	1	22	95	2			1		1	1	1	2	18	22	2	2	20	2					2		2	0	2	3	3	8		2	0	55	0			4				1		4
Tigray	SOU	Ofla	2	7	1	25	95	2			1		3						2	2	19	1	1						1	1	2	3	3	5		2	0	30	0			1		1		5		4
Tigray	SOU	Ofla	2	6	2	25	95	2			1		1	1			17	20	3	3	19	1	1						2	1	3	5	1	8		2	0	15	0			4				4		4
Tigray	SOU	Ofla	2	1	2	21	95	1	1	9	1		1	1	1	8	15	23	2	2	18	2					2		1	1	2	4	3	6		2	0	30	0			4				5		4
Tigray	SOU	Ofla	1	3	2	26	95	2			1		1	1	2		19	30	3	3	23	2					2		1	2	3	5	1	8		2	5	0	1	2		4				5		4
Tigray	SOU	Ofla	2	2	2	22	4	2			1		1	1			19	26	2	2	20	1	1						0	2	2	4	3	8		2	0	10	0			4				1		4
Tigray	SOU	Ofla	1	9	2	31	95	2			1		1	1	1	3	18	99	4	4	20	2					2		2	2	4	6	1	5		2	0	5	1	2		4				5		4
Tigray	SOU	Ofla	2	11	2	25	95	1	1	3	1		1	1	2		18	23	2	2	20	2					2		1	1	2	6	3	6		2	0	30	0			4				5		4
Tigray	SOU	Ofla	1	6	2	32	95	2			1		1	1	1	2	12	22	7	7	15	2					2		6	1	7	8	1	6		2	0	20	1	8		4				5		3
Tigray	SOU	Ofla	1	5	2	25	95	2			1		1	1	2		22	28	1	1	25	2					2		1	0	1	3	3	8		2	0	30	0			4				1		4
Tigray	SOU	Ofla	2	5	2	34	95	2			1		1	1			12	24	3	3	19	1	1						1	2	3	7	3	5		2	0	30	0			1		1		5		4
Tigray	SOU	Ofla	1	7	2	26	95	2			1		1	1	2		20	30	1	1	26	2					2		1	0	1	5	1	6		2	0	30	0			4				1		4
Tigray	SOU	Ofla	2	2	2	19	0	1	1	8	1		3						1	1	19	2					8		0	1	1	2	2	3		2	0	5	1	2		4				5		4
Tigray	SOU	Ofla	1	3	2	26	95	2			1		1	1			17	26	3	3	18	1	1						2	1	3	6	2	5		2	1	0	0			4				5		4
Tigray	SOU	Ofla	2	3	2	24	6	1	1	8	1		1	1			18	30	2	2	22	1	1						1	1	2	6	3	6		2	0	30	0			1		1		5		4
Tigray	SOU	Ofla	2	6	1	30	95	2			1		1	1	2		20	25	4	4	22	2					2		1	3	4	6	1	6		2	0	20	0			4				1		4
Tigray	SOU	Ofla	2	3	2	28	95	2			1		1	1			11	20	6	6	15	1	1						5	1	6	8	1	6		2	1	0	0			1		1		4		4
Tigray	SOU	Ofla	1	11	2	27	95	2			1		1	1			15	25	2	2	22	1	1						1	1	2	5	3	9		2	1	0	0			4				1		3
Tigray	SOU	Ofla	1	4	2	20	95	1	1	6	1		1	1	1	9	17	20	1	1	20	2					2		1	0	1	3	3	5		2	0	40	0			1		1		5		3
Tigray	SOU	Ofla	2	10	2	35	95	2			1		1	1			16	25	6	6	17	1	1						4	2	6	8	1	6		2	0	30	0			4				1		4
Tigray	SOU	Ofla	2	7	2	22	95	1	1	5	1		1	1			16	22	2	2	17	1	1						0	2	2	4	3	6		2	0	10	1	2		1		1		5		4
Tigray	SOU	Ofla	1	1	2	40	95	2			1		1	1	2		20	23	5	5	25	2					2		4	1	5	7	1	6		2	0	40	0			4				1		4
Tigray	SOU	Ofla	2	5	2	19	95	1	1	7	1		3						1	1	18	1	1						0	1	1	4	3	6		2	0	20	0			1		1		5		3
Tigray	SOU	Ofla	1	9	2	41	95	2			1		1	1			11	20	10	7	14	1	1				2		5	2	7	8	3	8		2	0	30	0			1		1		1		4
Tigray	SOU	Ofla	2	5	2	28	95	2			1		1	1			18	25	3	3	20	1	1						1	2	3	5	1	3		2	0	30	0			4				1		4
Tigray	SOU	Ofla	1	3	1	20	95	1	1	4	1		1	1	1	4	17	20	1	1	20	2					2		1	0	1	3	3	6		2	0	30	0			4				5		4
Tigray	SOU	Ofla	2	7	1	28	95	2			1		1	1	2		16	99	3	3	20	2					2		0	3	3	5	1	8		2	1	0	1	2		4				1		4
Tigray	SOU	Ofla	2	10	1	20	95	1	1	2	1		1	1	2		18	22	1	1	19	2					2		0	1	1	4	1	6		2	1	0	0			4				1		4
Tigray	SOU	Ofla	2	6	1	24	95	2			1		3						2	2	17	2					2		1	1	2	6	1	6		2	0	30	1	2		4				1		4
Tigray	SOU	Ofla	1	5	1	38	95	2			1		1	1	2		15	99	5	5	17	2					2		3	2	5	7	1	6		2	1	0	0			4				5		4
Tigray	SOU	Ofla	2	2	2	21	95	1	1	7	1		1	2			18	25	1	1	20	1	1						0	1	1	4	3	6		2	0	10	0			1		1		5		4
Tigray	SOU	Ofla	2	6	2	27	95	2			1		1	1	1	4	17	99	4	3	20	2					1	2	2	1	3	5	1	6		2	0	30	1	7	Bishan garii	4				1		4
Tigray	SOU	Ofla	2	10	1	20	95	1	1	6	1		1	1	1	6	18	99	1	1	19	2					2		1	0	1	3	3	6		2	0	20	1	2		4				5		3
Tigray	SOU	Ofla	1	2	2	24	4	2			1		1	1			16	25	2	2	17	1	1						1	1	2	4	3	6		2	0	35	0			1		1		1		3
Tigray	SOU	Ofla	2	11	2	26	95	2			1		1	1			18	25	6	6	20	1	1						2	4	6	8	1	8		2	3	0	0			1		1		5		4
Tigray	SOU	Ofla	2	3	1	28	95	2			1		1	1	2		18	22	4	4	20	2					2		1	3	4	7	1	8		2	0	30	0			4				1		4
Tigray	SOU	Ofla	2	11	1	36	95	2			1		1	1	2		15	99	4	4	16	2					2		4	0	4	6	1	6		2	1	0	0			4				1		4
Tigray	SOU	Ofla	2	9	2	38	95	2			1		1	1			20	31	6	6	23	1	1						2	4	6	8	1	6		2	0	5	0			4				5		3
Tigray	SOU	Ofla	1	2	2	30	95	2			1		1	1			17	23	3	3	18	1	1						1	2	3	5	2	6		2	0	30	0			4				1		3
Tigray	SOU	Ofla	1	8	2	48	95	2			1		1	1			12	20	7	7	16	1	1						3	4	7	10	1	4		2	0	10	0			1		1		5		4
Tigray	SOU	Ofla	2	9	1	30	95	2			1		1	1			16	30	2	1	20	1	1				1	1	0	2	2	4	2	8		2	1	0	0			4				5		4
Tigray	SOU	Ofla	2	9	2	23	95	1	1	10	1		1	1	1	10	20	26	1	1	22	2					2		0	1	1	4	3	6		2	0	20	1	6		4				1		4
Tigray	SOU	Ofla	2	5	1	20	95	1	1	8	1		1	2	1	4	18	22	1	1	19	2					2		0	1	1	3	3	9		2	1	0	1	2		4				5		3
Tigray	SOU	Ofla	1	5	2	22	95	1	1	7	1		1	1	1	7	19	27	1	1	21	2					2		1	0	1	2	3	6		2	0	30	0			4				5		4
Tigray	SOU	Ofla	1	9	2	35	95	2			1		1	1			15	18	9	5	16	1	1				1	1	4	5	9	7	1	6		2	0	30	0			1		1		5		4
Tigray	SOU	Ofla	2	9	2	31	95	2			1		1	1			18	30	4	4	21	1	1						1	3	4	6	3	6		2	2	0	0			1		1		1		3
Tigray	SOU	Ofla	1	3	1	30	95	1	2		1		1	1			19	24	5	4	20	1	1				1	2	3	2	5	7	1	4		2	2	0	1	3		1		1		1		4
Tigray	SOU	Ofla	1	0	2	27	11	2			1		1	1			16	28	4	4	17	1	1						4	0	4	6	1	9		2	1	0	0			1		1		1		3
Tigray	SOU	Ofla	1	3	1	36	10	2			1		3						3	3	21	2					2		2	1	3	4	1	9		2	1	0	1	2		4				1		3
Tigray	SOU	Ofla	1	6	1	19	95	1	1	1	1		1	1			19	40	2	2	19	1	1						2	0	2	6	1	2			0	0	1	1		1		1		1		1
Tigray	SOU	Ofla	2	1	2	28	95	2			1		3						4	4	18	2					2		4	0	4	5	1	6		2	0	20	0			4				5		4
Tigray	SOU	Ofla	1	9	1	27	95	2			1		1	1	1	4	13	99	2	2	19	2					2		2	0	2	4	3	6		2	0	30	0			4				5		3
Tigray	SOU	Ofla	1	8	2	35	95	2			1		1	1			18	25	5	5	20	1	1						3	2	5	7	1	8		2	0	10	0			1		1		5		4
Tigray	SOU	Ofla	2	8	2	29	95	2			1		1	1			17	25	3	3	20	1	1						1	2	3	5	1	6		2	0	20	0			1		1		5		4
Tigray	SOU	Ofla	1	3	2	40	95	2			1		3						6	6	20	2					2		3	3	6	3	2	3		2	0	10	0			4				5		4
Tigray	SOU	Ofla	1	2	2	29	95	2			1		1	1			13	28	6	5	19	1	1				2		4	1	5	9	1	6		2	0	30	0			1		1		4		3
Tigray	SOU	Ofla	1	1	2	29	15	2			1		1	1	1	1	15	22	5	5	18	2					2		2	2	4	6	1	9		2	2	0	1	2		4				5		3
Tigray	SOU	Ofla	1	3	1	30	95	1	2		1		1	1			19	24	5	4	20	2					1	2	3	2	5	7	1	4		2	2	0	1	3		1		1		1		4
Tigray	SOU	Ofla	1	4	2	30	95	2			1		1	1			18	23	6	5	20	1	1				1	2	6	0	6	7	1	6		2	0	20	0			1		1		1		4
Tigray	SOU	Ofla	1	4	2	30	3	2			1		1	1			15	25	8	8	16	1	1						5	3	8	10	3	6		2	0	30	0			1		1		1		3
Tigray	SOU	Ofla	2	1	1	35	95	2			1		3						4	4	15	2					2		2	2	4	7	1	9		2	0	30	1	2		4				1		3
Tigray	SOU	Ofla	1	2	2	35	95	2			1		1	1	2		13	99	9	9	18	2					2		4	5	9	6	1	9		2	0	30	1	2		4				5		4
Tigray	SOU	Ofla	1	10	2	38	95	2			1		1	1			15	20	7	7	16	1	1						4	3	7	9	1	9		2	0	30	0			4				1		3
Tigray	SOU	Ofla	1	1	2	21	7	1	1	5	1		1	1	2		15	20	3	3	16	2					2		1	2	3	5	3	6		2	0	30	1	2		4				5		4
Tigray	SOU	Ofla	2	5	2	28	95	1	1	6	1		1	1			18	25	4	4	19	1	1						2	2	4	6	1	8		2	0	30	0			4				5		3
Tigray	SOU	Ofla	1	1	2	20	95	2			1		3						1	1	20	2					2		1	0	1	6	3	9		2	0	15	1	2		4				5		4
Tigray	EAS	SaesieTsaedaEmba	1	5	1	23	95	1	1	8	1		1	1	1	8	17	19	2	2	20	2					2		1	1	2	5	3	6		2	0	20	1	2		4				5		8
Tigray	EAS	SaesieTsaedaEmba	2	9	1	43	95	2			1		3						3	3	17	2					2		2	1	3	3	3	6		2	0	30	0			4				5		4
Tigray	EAS	SaesieTsaedaEmba	2	5	2	20	95	1	1	8	1		1	1			19	26	1	1	20	1	1						0	1	1	3	3	3		2	0	30	1	2		1		1		5		4
Tigray	EAS	SaesieTsaedaEmba	2	1	1	20	0	1	1	8	1		1	1			18	24	1	1	19	1	1						0	1	1	3	3	5		2	0	30	0			1		1		5		4
Tigray	EAS	SaesieTsaedaEmba	2	2	1	33	95	1	1	9	1		1	1	1	7	19	29	6	6	23	2					2		3	3	6	7	1	6		2	0	5	1	7	safe and clean jerican	4				5		4
Tigray	EAS	SaesieTsaedaEmba	2	8	1	25	95	2			1		1	1			21	28	5	5	21	1	1						3	2	5	7	1	3		2	0	40	1	1		1		1		5		4
Tigray	EAS	SaesieTsaedaEmba	1	5	1	37	95	1	1	6	1		3						5	5	18	2					2		4	1	5	7	1	6		2	0	20	1	2		4				10	Hdmo	4
Tigray	EAS	SaesieTsaedaEmba	1	5	1	37	95	2			1		1	1	2		12	17	7	7	16	2					2		6	1	7	10	1	6		2	0	30	0			4				5		4
Tigray	EAS	SaesieTsaedaEmba	1	4	1	37	95	2			1		1	1	2		17	99	7	7	18	2					2		3	4	7	9	1	6		2	0	15	1	1		1		1		10	hidmo	4
Tigray	EAS	SaesieTsaedaEmba	2	5	1	30	13	1	1	4	1		1	1			18	25	4	4	19	1	1						2	2	4	6	1	6		2	0	20	1	6		4				5		4
Tigray	EAS	SaesieTsaedaEmba	2	11	1	35	95	2			1		1	1	1	4	15	20	9	9	16	2					2		4	5	9	8	1	6		2	0	5	1	2		1		1		5		4
Tigray	EAS	SaesieTsaedaEmba	1	7	2	30	95	2			1		1	1			20	27	3	3	21	1	1						2	1	3	5	1	6		2	0	30	1	2		1		1		5		4
Tigray	EAS	SaesieTsaedaEmba	2	5	2	23	95	1	1	9	1		1	1			20	23	2	2	20	2							1	1	2	4	3	8		2	0	30	1	6		1		1		4		4
Tigray	EAS	SaesieTsaedaEmba	2	6	2	30	95	2			1		1	1	2		15	99	5	4	20	2					1	2	1	3	4	6	1	6		2	1	0	1	2		4				5		4
Tigray	EAS	SaesieTsaedaEmba	2	2	1	40	95	2			1		1	1	2		16	99	11	10	17	2					2		4	6	10	7	1	6		2	0	30	0			3		3		10	hidmo	4
Tigray	EAS	SaesieTsaedaEmba	1	8	1	25	95	1	1	3	1		1	1			21	30	2	2	22	1	1						1	1	2	4	1	3		2	0	30	1	3		1		1		5		4
Tigray	EAS	SaesieTsaedaEmba	2	7	2	44	95	2			1		1	1			19	33	6	6	21	1	1						4	2	6	8	3	1			0	0	1	2		4				5		4
Tigray	EAS	SaesieTsaedaEmba	2	5	2	24	95	1	1	3	1		1	1			20	26	2	2	21	1	1						1	1	2	4	3	5		2	0	20	1	6		1		1		5		4
Tigray	EAS	SaesieTsaedaEmba	2	7	2	35	95	1	1	3	1		1	1			15	25	6	6	16	1	1						3	3	6	5	1	6		2	0	45	1	6		4				5		4
Tigray	EAS	SaesieTsaedaEmba	1	6	1	30	95	2			1		1	1	1	7	22	27	3	3	22	2					2		2	1	3	6	1	6		2	0	30	1	2		1		1		10	Hdmo	4
Tigray	EAS	SaesieTsaedaEmba	1	3	1	38	95	1	1	3	1		3						6	5	16	2					2		3	2	5	6	1	6		2	0	20	0			4				5		8
Tigray	EAS	SaesieTsaedaEmba	1	1	1	37	2	1	1	10	1		1	1			24	29	4	4	25	1	1						2	2	4	6	1	9		2	0	15	1	6		1		1		4		4
Tigray	EAS	SaesieTsaedaEmba	1	5	2	25	0	2			1		1	1			20	24	2	2	21	1	1						1	1	2	4	3	3		2	0	30	1	2		1		1		5		4
Tigray	EAS	SaesieTsaedaEmba	2	11	1	40	95	2			1		3						4	4	19	2					2		2	2	4	4	1	6		2	1	0	0			4				10	Hidmo	4
Tigray	EAS	SaesieTsaedaEmba	1	2	2	42	95	2			4		1	1	1	5	18	99	6	6	19	2					2		4	2	6	8	1	3		2	1	0	0			4				4		4
Tigray	EAS	SaesieTsaedaEmba	2	4	2	30	95	2			1		1	1			18	25	4	4	19	2							3	1	4	6	1	6		2	0	45	0			1		1		4		4
Tigray	EAS	SaesieTsaedaEmba	2	1	1	30	95	2			1		1	1	1	10	22	24	3	3	23	2					2		0	3	3	5	1	5		2	0	30	1	2		4				10	Soil and wood	4
Tigray	EAS	SaesieTsaedaEmba	1	10	1	24	95	1	1	10	1		1	1			22	25	1	1	23	1	1						1	0	1	3	3	5		2	2	0	1	6		4				5		4
Tigray	EAS	SaesieTsaedaEmba	1	7	1	28	95	1	1	10	1		1	1	2		21	99	3	3	26	2					2		3	0	3	5	3	5		2	0	30	1	2		4				5		4
Tigray	EAS	SaesieTsaedaEmba	1	8	2	22	95	1	1	6	1		1	1			20	26	1	1	21	1	1						1	0	1	4	3	9		2	0	40	0			4				5		4
Tigray	EAS	SaesieTsaedaEmba	2	8	2	22	2	1	1	8	1		1	1			19	25	1	1	21	1	1						0	1	1	3	3	3		2	0	30	1	1		1		1		5		4
Tigray	EAS	SaesieTsaedaEmba	2	8	2	20	95	1	1	7	4		1	1	1	8	18	22	2	2	19	2					2		2	0	2	4	3	3		2	0	15	1	2		4				4		4
Tigray	EAS	SaesieTsaedaEmba	2	9	1	22	10	1	1	6	1		1	1	2		18	99	3	3	19	2					2		3	0	3	5	1	9		2	3	0	1	1		4				5		4
Tigray	EAS	SaesieTsaedaEmba	1	8	2	24	95	1	1	3	4		1	1	2		15	20	4	4	17	2					2		3	1	4	6	1	6		2	2	0	1	3		4				4		4
Tigray	EAS	SaesieTsaedaEmba	1	9	1	23	5	1	1	5	4		3						2	2	19	2					2		2	0	2	3	3	9		2	2	0	1	2		4				5		4
Tigray	EAS	SaesieTsaedaEmba	1	4	1	21	95	1	1	8	1		1	2			20	26	1	1	21	2							1	0	1	6	3	1			0	0	1	2		1		1		4		3
Tigray	EAS	SaesieTsaedaEmba	1	6	2	35	95	1	1	3	4		1	1	1	3	16	99	6	6	16	2					2		4	2	6	7	1	3		2	0	30	1	2		4				4		4
Tigray	EAS	SaesieTsaedaEmba	1	6	2	28	1	2			1		1	1			27	31	1	1	28	1	1						1	0	1	3	3	5		2	0	45	1	6		1		1		4		4
Tigray	EAS	SaesieTsaedaEmba	2	2	1	23	0	1	1	10	1		1	1			22	30	1	1	1	2							0	1	1	3	3	1			0	0	1	2		4				5		4
Tigray	EAS	SaesieTsaedaEmba	1	9	1	19	95	1	1	9	4		1	1			17	24	1	1	18	1	1						1	0	1	3	3	5		2	0	45	1	2		1		1		5		4
Tigray	EAS	SaesieTsaedaEmba	2	5	1	28	95	1	1	4	1		3						2	2	22	2					2		1	1	2	4	1	7		2	1	0	1	2		1		1		4		4
Tigray	EAS	SaesieTsaedaEmba	2	2	1	20	95	1	1	8	4		1	1	2		16	21	2	2	17	2					2		1	1	2	4	3	5		2	1	0	1	1		4				5		4
Tigray	EAS	SaesieTsaedaEmba	2	8	1	28	95	1	1	5	1		1	1			22	30	2	2	23	1	1						1	1	2	4	2	3		2	0	30	1	4		1		1		5		4
Tigray	EAS	SaesieTsaedaEmba	2	8	1	36	95	2			1		3						6	6	22	2					1	2	4	2	6	5	1	3		2	1	0	1	2		4				4		4
Tigray	EAS	SaesieTsaedaEmba	1	1	2	28	95	1	1	7	1		1	1			16	22	4	4	19	1	1						4	0	4	4	1	2			0	0	1	1		4				5		4
Tigray	EAS	SaesieTsaedaEmba	2	8	2	25	95	2			1		1	1			20	29	2	2	21	1	1						0	2	2	4	3	4		2	0	45	1	6		1		1		4		4
Tigray	EAS	SaesieTsaedaEmba	2	7	1	27	2	1	1	15	1		1	2	1	15	26	30	1	1	27	2					2		0	1	1	2	3	9		2	0	20	1	1		4				5		4
Tigray	EAS	SaesieTsaedaEmba	1	8	1	22	95	2			4		1	1			18	21	3	3	20	1	1						2	1	3	5	2	3		2	0	30	1	1		1		1		5		4
Tigray	EAS	SaesieTsaedaEmba	2	1	1	30	95	2			1		1	1	1	8	18	99	5	5	20	2					2		1	4	5	7	1	6		2	0	40	1	2		4				4		4
Tigray	EAS	SaesieTsaedaEmba	2	0	2	19	95	1	1	8	1		1	1	1	8	18	99	1	1	19	2					2		0	1	1	3	3	6		2	0	30	0			4				4		4
Tigray	EAS	SaesieTsaedaEmba	1	5	1	19	2	1	1	4	1		1	1	1	7	17	99	2	1	18	2					1	2	2	0	2	2	3	6		2	0	15	1	2		4				5		4
Tigray	EAS	SaesieTsaedaEmba	1	8	1	31	95	1	1	3	1		1	1			20	25	3	3	21	1	1						2	1	3	5	3	7		2	0	30	1	6		1		1		5		4
Tigray	EAS	SaesieTsaedaEmba	1	7	1	29	95	2			1		3						4	4	20	2					2		2	2	4	5	1	6		2	0	20	1	1		1		1		4		4
Tigray	EAS	SaesieTsaedaEmba	1	5	1	25	2	1	1	15	1		1	1	1	14	23	28	1	1	24	2					2		1	0	1	4	1	3		2	0	15	1	2		1		1		4		4
Tigray	EAS	SaesieTsaedaEmba	1	9	1	27	95	2			1		1	1			23	26	3	3	24	1	1						2	1	3	6	3	7		2	0	30	1	1		4				5		4
Tigray	EAS	SaesieTsaedaEmba	1	2	2	35	95	1	1	4	1		1	1	1	3	18	19	3	3	22	2					2		3	0	3	5	1	6		2	0	20	1	2		4				4		4
Tigray	EAS	SaesieTsaedaEmba	1	8	1	45	95	2			1		1	1			17	28	7	7	19	2							4	3	7	9	1	6		2	0	30	1	2		1		1		5		4
Tigray	EAS	SaesieTsaedaEmba	2	10	1	30	95	2			1		1	1	1	6	15	99	5	5	16	2					2		1	4	5	7	1	6		2	0	30	1	2		4				4		4
Tigray	EAS	SaesieTsaedaEmba	1	6	1	27	95	1	1	10	1		1	1			22	28	2	2	23	2							2	0	2	4	2	6		2	0	30	1	2		1		1		5		4
Tigray	EAS	SaesieTsaedaEmba	2	9	1	33	95	2			1		1	1	1	5	18	19	5	5	19	2					2		0	5	5	7	1	6		2	0	15	1	2		4				5		4
Tigray	EAS	SaesieTsaedaEmba	2	8	2	40	95	2			1		1	1	2		15	99	9	7	20	2					2		3	3	6	7	1	6		2	0	30	0			4				4		4
Tigray	EAS	SaesieTsaedaEmba	1	8	1	30	95	1	1	3	1		1	1			21	28	3	3	23	1	1						2	1	3	5	1	3		2	0	50	1	2		1		1		5		4
Tigray	EAS	SaesieTsaedaEmba	2	10	1	27	95	2			1		1	2			19	24	2	2	20	1	1						1	1	2	6	3	3		2	0	30	1	1		4				5		4
Tigray	EAS	SaesieTsaedaEmba	1	7	1	33	95	1	1	4	1		1	1	1	2	17	25	4	4	19	2					2		3	1	4	6	1	6		2	1	0	1	2		1		1		5		4
Tigray	EAS	SaesieTsaedaEmba	1	8	1	25	95	1	1	8	1		1	1	1	9	22	28	2	2	22	2					2		1	1	2	4	3	6		2	0	5	1	2		4				5		4
Tigray	EAS	SaesieTsaedaEmba	1	8	1	25	95	1	2		1		1	1			21	25	2	2	23	1	1						1	1	2	4	3	3		2	0	15	0			1		1		5		4
Tigray	EAS	SaesieTsaedaEmba	2	8	1	37	95	2			1		1	1			18	28	5	5	19	1	1						3	2	5	7	1	6		2	0	40	0			1		1		5		4
Tigray	EAS	SaesieTsaedaEmba	1	2	2	30	95	1	1	8	1		1	1			18	26	4	4	19	1	1						1	3	4	6	1	8		2	0	45	0			1		1		4		4
Tigray	EAS	SaesieTsaedaEmba	1	7	2	39	95	2			1		1	1			18	27	6	6	19	2							2	4	6	8	1	6		2	0	45	1	2		1		1		5		4
Tigray	EAS	SaesieTsaedaEmba	2	8	1	35	95	2			1		1	1	2		18	99	5	4	25	2					2		2	3	5	6	1	6		2	0	30	1	1		1		1		9		4
Tigray	EAS	SaesieTsaedaEmba	2	7	1	20	-95	1	1	8	1		1	1			18	25	1	1	19	1	1						0	1	1	3	3	6		2	0	30	1	6		1		1		5		4
Tigray	EAS	SaesieTsaedaEmba	1	5	1	35	95	1	1	2	1		1	1			18	32	6	6	19	2							1	5	6	8	1	6		98	0	0	1	2		1		1		5		4
Tigray	SE	SamreSehart	2	2	1	45	95	2			1		1	1			25	30	4	4	20	1	2	1	25				3	1	4	7	1	2			0	0	0			1		1		5		1
Tigray	SE	SamreSehart	2	9	2	32	14	1	1	9	1		1	1			18	20	6	5	19	1	1				1	2	2	3	5	7	1	5		2	1	0	0			4				5		4
Tigray	SE	SamreSehart	1	8	2	28	95	2			1		1	1			15	24	4	4	18	1	1						3	1	4	6	1	6		2	1	0	0			1		1		1		4
Tigray	SE	SamreSehart	1	1	2	19	95	1	1	5	1		1	1			18	24	1	1	19	1	1						1	0	1	8	3	3		2	0	10	0			1		1		9		4
Tigray	SE	SamreSehart	2	6	1	34	95	1	2		1		3						4	4	22	1	1						2	2	4	5	1	5		2	1	0	0			1		1		4		3
Tigray	SE	SamreSehart	1	0	2	32	95	2			1		1	1	2		18	25	2	2	20	2					2		2	0	2	4	1	6		2	1	0	0			4				4		4
Tigray	SE	SamreSehart	1	2	2	35	0	2			1		1	2	2		21	99	3	3	25	2					2		2	1	3	4	2	6		2	1	0	0			4				5		4
Tigray	SE	SamreSehart	1	6	1	30	95	2			1		1	1	2		11	99	7	7	17	2					2		5	2	7	10	2	6		2	0	30	0			1		1		10	hidmo	4
Tigray	SE	SamreSehart	2	9	2	23	95	1	1	8	1		3						2	2	19	1	1						1	1	2	3	3	3		2	1	0	0			1		1		5		4
Tigray	SE	SamreSehart	2	11	1	45	95	2			1		1	1	2		15	99	8	6	17	2					2		5	3	8	8	1	9		2	0	20	0			4				10	Hdmo	4
Tigray	SE	SamreSehart	1	4	2	35	95	2			1		1	1			17	25	4	3	18	1	1				2		3	0	3	5	2	8		2	1	0	0			1		1		1		4
Tigray	SE	SamreSehart	2	5	2	18	95	1	1	7	1		1	1	2		17	23	1	1	18	2					2		0	1	1	3	3	6		2	1	0	0			4				4		4
Tigray	SE	SamreSehart	1	1	2	26	95	2			1		1	1			16	22	3	3	17	2							2	1	3	5	1	4		2	0	30	0			4				5		4
Tigray	SE	SamreSehart	1	1	1	20	95	2			1		1	1	2		18	99	1	1	20	2					2		1	0	1	3	3	6		2	1	0	0			4				5		4
Tigray	SE	SamreSehart	1	2	2	25	10	2			1		1	1			15	20	5	5	16	1	1						2	3	5	7	1	5		2	0	40	0			4				5		4
Tigray	SE	SamreSehart	1	1	2	24	95	2			1		1	1			18	25	4	4	19	1	1						2	2	4	6	2	3		2	1	0	0			1		1		9		4
Tigray	SE	SamreSehart	1	8	1	26	95	1	1	10	1		1	1			25	28	1	1	26	1	1						1	0	1	4	3	4		2	0	20	0			1		1		5		4
Tigray	SE	SamreSehart	2	7	1	24	95	2			1		1	1	2		15	20	4	4	18	2					2		4	0	4	6	3	6		2	0	30	0			4				5		4
Tigray	SE	SamreSehart	2	1	1	25	95	1	1	8	1		1	1	1	14	24	29	1	1	25	2					2		0	1	1	3	3	3		2	0	10	1	2		4				5		4
Tigray	SE	SamreSehart	2	7	1	29	95	1	1	2	1		1	1			18	25	4	4	19	1	1						0	4	4	6	1	4		2	0	30	0			1		1		1		4
Tigray	SE	SamreSehart	1	5	2	21	95	1	1	2	1		1	1			17	20	3	3	18	1	1						2	1	3	3	3	4		2	1	0	0			4				5		4
Tigray	SE	SamreSehart	1	8	1	24	95	2			1		3						1	1	23	2					2		1	0	1	3	2	6		2	0	30	0			4				4		4
Tigray	SE	SamreSehart	2	10	2	25	95	2			1		1	1	2		17	23	4	4	19	2					2		4	0	4	8	3	3		2	0	10	0			1		1		5		4
Tigray	SE	SamreSehart	2	9	1	35	95	2			1		1	1	2		18	23	4	4	19	2					2		3	1	4	6	3	3		2	0	30	0			4				5		4
Tigray	SE	SamreSehart	1	9	2	19	95	1	1	8	1		1	1	1	3	18	26	1	1	19	2					2		1	0	1	3	3	3		2	0	10	0			1		1		1		4
Tigray	NW	TahtayKoraro	2	6	1	18	1	2			1		1	1			13	18	1	1	18	2							0	0		3	2	4		2	1	0	1	4		1		1		5		4
Tigray	NW	TahtayKoraro	1	1	1	28	4	2			1		1	1	2		13	99	3	3	18	2					2		3	0	3	6	1	6		2	0	5	1	7	Jercan	4				5		4
Tigray	NW	TahtayKoraro	1	10	1	35	95	2			1		1	1	1	7	14	42	5	5	18	2					1	2	3	2	5	7	1	8		2	0	20	0			4				5		4
Tigray	NW	TahtayKoraro	2	11	1	20	95	1	1	10	1		1	1	1	8	16	22	1	1	19	2					2		0	1	1	3	3	4		2	0	30	1	2		4				5		4
Tigray	NW	TahtayKoraro	2	9	2	45	95	2			1		1	1			14	22	9	6	17	2					1	2	5	4	9	7	1	3		2	0	30	0			1		1		5		4
Tigray	NW	TahtayKoraro	1	8	1	23	8	2			1		1	1	2		15	20	3	3	17	2					2		3	0	3	5	1	6		2	0	10	1	7	Jerican	1		4		5		4
Tigray	NW	TahtayKoraro	1	2	1	33	95	2			1		1	2	2		12	18	3	3	16	2					2		1	2	3	5	2	9		2	0	10	0			4				5		4
Tigray	NW	TahtayKoraro	2	4	1	35	95	1	1	2	1		1	1			15	20	5	5	18	1	1						4	1	5	7	1	8		2	1	0	0			1		1		5		4
Tigray	NW	TahtayKoraro	1	5	1	30	95	1	1	10	1		1	1			18	28	3	3	22	1	1						3	0	3	5	1	6		2	0	15	0			1		1		1		4
Tigray	NW	TahtayKoraro	2	5	1	19	3	1	1	5	1		1	1	1	8	15	21	2	2	17	2					2		1	1	2	5	3	6		2	0	40	1	3		1		1		5		4
Tigray	NW	TahtayKoraro	1	6	1	30	95	2			1		1	1	1	2	18	20	4	4	19	2					2		3	1	4	7	1	9		2	0	20	0			1		1		5		4
Tigray	NW	TahtayKoraro	1	0	1	19	95	1	1	10	1		1	1			16	22	1	1	19	1	1						1	0	1	8	3	3		2	1	0	0			1		1		5		4
Tigray	NW	TahtayKoraro	1	11	2	25	0	2			1		1	1			18	28	4	4	19	1	1						2	2	4	6	1	6		2	1	0	0			1		1		5		4
Tigray	NW	TahtayKoraro	1	11	2	20	95	2			1		1	1			15	22	2	2	17	1	1						2	0	2	4	2	3		2	0	40	1	2		1		1		5		4
Tigray	NW	TahtayKoraro	1	4	1	20	95	1	1	8	1		1	1			18	25	1	1	20	2							1	0	1	3	3	7		2	0	20	0			4				5		4
Tigray	NW	TahtayKoraro	2	11	1	20	95	1	1	4	1		1	1			16	18	2	2	18	1	1						1	1	2	10	1	8		2	0	30	0			1		1		5		4
Tigray	NW	TahtayKoraro	2	1	1	24	95	1	1	7	1		1	1	1	5	20	22	2	2	21	2					2		1	1	2	4	3	9		2	0	10	1	3		4				5		4
Tigray	NW	TahtayKoraro	2	5	1	33	95	2			1		1	1	2		14	37	5	5	18	2					2		5	0	5	7	1	6		2	0	20	1	2		1		1		5		4
Tigray	NW	TahtayKoraro	2	10	1	24	3	2			1		1	2			16	18	1	1	19	1	1						0	1	1	3	2	8		2	0	35	0			4				4		4
Tigray	NW	TahtayKoraro	2	4	2	36	95	2			1		1	1	2		12	19	7	7	16	2					2		1	6	7	9	1	7		2	0	20	0			4				5		3
Tigray	NW	TahtayKoraro	2	6	1	32	95	2			1		1	1	1	9	13	20	6	6	17	2					2		3	3	6	8	1	9		2	0	30	1	3		3		3		5		4
Tigray	NW	TahtayKoraro	2	4	1	22	95	2			1		1	1			20	25	1	1	22	1	1						0	1	1	3	3	8		2	0	15	0			1		1		5		4
Tigray	NW	TahtayKoraro	1	7	1	22	95	1	1	9	1		1	1	2		18	23	2	1	20	2					2		2	0	2	5	2	9		2	0	1	0			1		1		5		4
Tigray	NW	TahtayKoraro	2	11	1	25	10	1	1	10	1		1	2			15	20	3	3	10	1	1						1	2	3	4	1	6		2	0	5	1	2		1		1		1		4
Tigray	NW	TahtayKoraro	2	8	1	26	2	1	1	4	1		1	1			16	22	2	2	18	1	1						0	2	2	3	1	3		2	1	0	0			4				5		4
Tigray	NW	TahtayKoraro	2	11	1	26	95	1	1	3	1		1	1	2		16	25	2	2	19	2					2		1	1	2	5	1	6		2	0	15	0			4				5		4
Tigray	NW	TahtayKoraro	1	6	1	20	2	1	1	4	1		1	1	1	4	16	22	1	1	19	1	1				2		1	0	1	3	3	3		2	0	20	1	2		4				5		4
Tigray	NW	TahtayKoraro	1	7	1	29	15	2			1		1	1			15	20	4	3	17	1	1				2		1	2	3	5	3	9		2	1	0	0			4				5		4
Tigray	NW	TahtayKoraro	1	1	2	26	95	2			1		1	1	1	7	16	20	3	3	20	2					2		2	1	3	5	1	6		2	0	10	0			4				5		3
Tigray	NW	TahtayKoraro	1	11	1	37	95	2			1		1	1	1	2	16	30	7	7	17	2					2		6	1	7	9	1	7		2	0	40	1	7	Menfit metsarey	4				5		4
Tigray	NW	TahtayKoraro	2	9	1	28	14	2			1		1	1			14	25	4	4	18	1	1						2	2	4	6	1	6		2	0	15	0			1		1		5		4
Tigray	NW	TahtayKoraro	1	1	2	30	95	1	1	8	1		1	1	1	10	18	30	3	3	22	2					2		1	2	3	5	1	8		2	0	30	1	2		4				9		4
Tigray	NW	TahtayKoraro	2	10	1	32	95	2			1		1	1			16	23	5	5	18	1	1						3	2	5	7	1	9		2	1	0	0			4				5		4
Tigray	NW	TahtayKoraro	2	4	1	20	2	2			1		1	1			15	20	1	1	19	1	1						0	1	1	3	3	6		2	0	10	0			4				5		4
Tigray	NW	TahtayKoraro	2	10	1	35	15	2			1		1	1			15	30	4	4	20	1	1						3	1	4	6	1	6		2	1	0	0			4				5		4
Tigray	NW	TahtayKoraro	1	1	1	23	95	1	1	6	1		1	1	1	1	16	99	3	2	18	2					2		2	0	2	4	3	8		2	0	30	1	2		2		2		5		4
Tigray	NW	TahtayKoraro	1	7	2	22	4	1	1	7	1		1	1			16	20	2	2	19	1	1						2	0	2	4	3	3		2	1	0	0			1		1		5		4
Tigray	NW	TahtayKoraro	2	10	2	24	4	1	1	10	1		1	1			18	23	3	3	19	1	1						2	1	3	5	3	8		2	0	30	0			4				5		4
Tigray	NW	TahtayKoraro	1	2	1	24	95	1	1	7	1		1	1			20	26	2	2	21	1	1						2	0	2	4	3	9		2	0	40	0			4				5		4
Tigray	NW	TahtayKoraro	2	1	1	21	95	1	1	10	1		1	1	2		15	20	1	1	21	2					8		0	1	1	6	3	8		2	0	15	1	1		2		2		5		4
Tigray	NW	TahtayKoraro	2	6	2	30	95	2			1		1	1			15	20	8	7	18	1	1				2		3	4	7	8	1	6		2	1	0	0			1		1		5		4
Tigray	NW	TahtayKoraro	1	8	2	29	95	2			1		1	1			16	23	3	3	18	1	1						2	1	3	5	3	6		2	0	30	0			1		1		5		4
Tigray	NW	TahtayKoraro	1	10	1	30	95	1	1	7	4		1	1	1	7	18	26	5	4	20	2					2		2	2	4	6	1	6		2	0	15	0			5	Community latrine	5	Community latrine	5		4
Tigray	NW	TahtayKoraro	1	6	1	37	2	1	1	6	1		3						7	7	17	2					2		5	2	7	8	1	6		2	0	5	1	2		4				5		4
Tigray	NW	TahtayKoraro	1	8	1	21	0	1	1	6	1		1	1			18	26	2	2	19	1	1						1	1	2	4	3	8		2	0	40	0			4				5		4
Tigray	NW	TahtayKoraro	2	4	1	34	18	2			1		1	1			14	26	8	8	18	1	1						4	4	8	8	1	8		2	3	0	0			4				5		4
Tigray	NW	TahtayKoraro	1	5	2	27	95	2			1		1	1			18	22	5	5	20	1	1						2	3	5	7	1	6		2	0	10	0			1		1		5		4
Tigray	NW	TahtayKoraro	1	5	1	20	95	1	1	4	1		3						1	1	20	2					2		1	0	1	10	1	8		2	0	25	1	2		4				9		4
Tigray	NW	TahtayKoraro	1	9	2	21	95	1	1	8	1		1	1	1	1	15	24	2	2	18	2					2		1	1	2	4	3	8		2	1	0	1	1		4				5		4
Tigray	NW	TahtayKoraro	2	2	1	26	95	1	1	8	1		1	1	1	6	17	22	3	3	19	2					2		1	2	3	5	1	7		2	1	0	1	1		4				5		4
Tigray	CEN	TahtayMaychew	1	1	2	35	95	1	1	12	1		1	1	1	10	18	25	5	5	21	2					2		2	3	5	8	1	6		2	0	15	0			4				5		4
Tigray	CEN	TahtayMaychew	1	3	2	42	95	2			1		1	2			34	45	2	2	37	2							1	1	2	9	3	3		2	0	25	0			1		1		5		4
Tigray	CEN	TahtayMaychew	2	6	1	27	95	1	1	5	1		1	1	1	2	14	22	3	3	21	2					2		1	2	3	5	3	6		2	0	20	0			4				5		4
Tigray	CEN	TahtayMaychew	2	5	2	22	95	1	1	5	1		1	1			20	27	1	1	21	1	1						0	1	1	3	1	3		2	0	30	0			4				5		4
Tigray	CEN	TahtayMaychew	1	4	1	35	95	2			1		1	1	2		15	20	7	7	18	2					2		3	4	7	7	1	6		2	0	10	1	4		4				5		4
Tigray	CEN	TahtayMaychew	1	10	2	30	95	2			1		1	1			26	35	2	2	27	1	1						1	1	2	3	3	3		2	0	1	0			1		1		4		4
Tigray	CEN	TahtayMaychew	2	4	2	35	95	2			1		1	1			15	30	5	4	19	1	1				1	2	1	3	4	6	1	3		2	0	20	0			4				5		4
Tigray	CEN	TahtayMaychew	1	4	1	33	95	2			1		1	1	1	5	11	26	6	6	16	2					2		1	5	6	9	1	6		2	0	5	0			1		1		5		4
Tigray	CEN	TahtayMaychew	2	10	2	19	95	1	1	3	1		1	1	2		12	27	2	2	15	2					2		2	0	2	4	3	7		2	0	30	1	2		4				5		4
Tigray	CEN	TahtayMaychew	1	0	1	28	95	1	1	6	1		1	1	2		24	99	2	2	25	2					2		1	1	2	4	3	6		2	0	5	1	2		4				1		4
Tigray	CEN	TahtayMaychew	2	3	2	30	12	2			1		1	1			16	30	5	5	17	1	1						4	1	5	6	1	3		2	0	30	0			4				5		4
Tigray	CEN	TahtayMaychew	2	7	2	19	95	1	1	6	1		1	1			17	22	1	1	18	1	1						0	1	1	3	3	3		2	0	45	0			4				5		4
Tigray	CEN	TahtayMaychew	2	6	2	25	0	2			1		1	1	1	4	18	25	3	3	19	2					2		2	1	3	5	3	6		2	1	0	0			4				5		4
Tigray	CEN	TahtayMaychew	2	0	1	24	95	1	1	5	1		1	1	1	6	20	24	2	2	21	2					2		1	1	2	4	3	6		2	0	10	1	2		4				5		4
Tigray	CEN	TahtayMaychew	1	5	2	27	95	1	1	6	1		1	1			19	25	3	3	20	1	1						2	1	3	5	3	3		2	0	5	0			1		1		5		4
Tigray	CEN	TahtayMaychew	2	2	1	28	95	1	2		1		1	1	1	7	19	22	3	3	20	2					2		1	2	3	4	3	6		2	0	20	0			4				5		14	Only Stone
Tigray	CEN	TahtayMaychew	2	7	2	19	95	1	1	10	1		1	1			18	30	1	1	19	2							0	1	1	3	3	3		2	0	30	0			1		1		5		4
Tigray	CEN	TahtayMaychew	2	11	2	30	95	2			1		1	1			14	25	5	5	16	1	1						3	2	5	8	1	3		2	0	25	0			4				5		4
Tigray	CEN	TahtayMaychew	1	6	2	22	3	1	1	6	1		1	1			21	25	1	1	22	1	1						1	0	1	3	3	3		2	0	30	0			4				5		4
Tigray	CEN	TahtayMaychew	1	2	1	27	95	1	1	10	1		1	1	1	9	18	28	4	3	19	2					1	2	4	0	4	5	3	6		2	0	5	1	2		4				5		4
Tigray	CEN	TahtayMaychew	1	10	1	33	95	1	1	4	1		1	1	1	10	17	25	5	5	19	2					2		2	3	5	7	1	6		2	0	30	0			4				5		4
Tigray	CEN	TahtayMaychew	2	0	1	27	95	2			1		1	1	1	5	15	99	4	4	17	2					2		2	2	4	9	1	8		2	0	30	1	8		4				5		4
Tigray	CEN	TahtayMaychew	2	1	2	32	95	2			1		1	1			18	27	6	5	19	2					2		2	4	6	7	1	3		2	0	20	0			1		1		5		4
Tigray	CEN	TahtayMaychew	1	9	2	23	95	1	1	7	1		1	1			18	22	2	2	19	1	1						2	0	2	4	3	3		2	0	40	0			4				5		4
Tigray	CEN	TahtayMaychew	1	8	2	26	95	2			1		1	1			18	29	4	4	19	1	1						2	2	4	6	2	3		2	0	30	0			4				5		4
Tigray	CEN	TahtayMaychew	2	8	2	32	95	2			1		1	1			17	24	4	4	20	1	1						4	0	4	6	3	3		2	0	20	0			4				5		4
Tigray	CEN	TahtayMaychew	2	8	1	20	95	1	1	10	1		3						1	1	20	2					2		0	1	1	6	3	6		2	0	15	0			4				5		4
Tigray	CEN	TahtayMaychew	1	4	1	18	95	2			1		1	2			15	25	1	1	18	2							1	0	1	5	1	3		2	0	10	0			1		1		5		3
Tigray	CEN	TahtayMaychew	1	4	2	22	95	2			1		1	1			21	28	1	1	22	1	1						1	0	1	4	3	3		2	0	10	1	6		4				1		3
Tigray	CEN	TahtayMaychew	1	1	1	25	95	1	1	10	1		1	1	1	4	21	25	2	2	23	2					2		2	0	2	4	2	6		2	0	20	0			4				5		4
Tigray	CEN	TahtayMaychew	1	3	1	28	95	1	1	7	1		1	1	1	1	22	30	4	2	24	2					1	1	1	1	2	5	1	6		2	0	10	0			1		1		5		4
Tigray	CEN	TahtayMaychew	1	1	1	25	95	1	1	8	1		1	1	1	10	18	25	4	4	20	2					2		2	2	4	7	3	6		2	0	30	1	2		4				5		4
Tigray	CEN	TahtayMaychew	2	9	1	30	95	1	1	3	1		1	1	1	6	21	26	1	1	29	2					2		0	1	1	7	1	6		2	0	20	0			4				5		4
Tigray	CEN	TahtayMaychew	2	0	1	34	95	2			1		1	1	2		20	30	6	6	23	2					2		5	1	6	8	1	6		2	0	20	1	2		1		1		5		4
Tigray	CEN	TahtayMaychew	2	7	1	41	95	2			1		1	1			13	26	8	7	15	1	1				1	2	4	3	7	7	1	3		2	0	10	0			4				4		4
Tigray	CEN	TahtayMaychew	2	0	2	35	95	2			1		1	1	1	4	15	22	5	5	20	1	1				2		1	4	5	8	1	6		2	0	20	0			4				5		4
Tigray	CEN	TahtayMaychew	2	5	2	27	95	2			1		1	1			20	25	4	4	20	1	1						3	1	4	6	1	3		2	1	0	0			1		1		5		4
Tigray	CEN	TahtayMaychew	1	2	2	30	95	2			1		1	1			18	29	3	3	20	2							2	1	3	5	2	3		2	0	30	0			1		1		5		3
Tigray	CEN	TahtayMaychew	2	2	1	20	95	1	1	8	1		1	1			18	28	1	1	20	1	1						1	0	1	3	3	3		2	0	15	0			4				5		4
Tigray	CEN	TahtayMaychew	1	5	2	29	95	1	1	8	1		1	1	1	10	20	24	2	2	24	2					2		2	0	2	4	3	6		2	0	10	1	2		1		1		5		4
Tigray	CEN	TahtayMaychew	1	7	2	23	95	1	1	5	1		1	1			18	27	2	2	22	1	1						2	0	2	4	3	3		2	0	15	0			1		1		5		4
Tigray	CEN	TahtayMaychew	2	8	2	35	95	2			1		1	1			27	32	3	3	28	1	1						2	1	3	4	1	3		2	0	30	0			1		1		5		4
Tigray	CEN	TahtayMaychew	2	1	2	25	1	2			1		1	1			24	27	1	1	25	2							0	1	1	3	3	3		2	1	0	0			4				5		4
Tigray	CEN	TahtayMaychew	1	5	2	24	95	2			1		1	1			20	30	2	2	21	1	1						2	0	2	5	3	3		2	0	15	0			4				5		3
Tigray	CEN	TahtayMaychew	2	10	1	26	95	2			1		1	1	1	8	15	25	4	4	16	2					2		3	1	4	6	1	6		2	0	10	1	2		4				5		4
Tigray	CEN	TahtayMaychew	2	9	1	35	95	1	1	4	1		3						4	4	21	2					2		4	0	4	4	1	6		2	0	15	0			1		1		4		4
Tigray	CEN	TahtayMaychew	1	5	2	35	95	1	1	3	1		1	1			18	22	6	4	20	2					2		2	2	4	6	1	3		2	0	30	0			1		1		5		4
Tigray	CEN	TahtayMaychew	2	2	1	22	95	1	1	8	1		1	1	1	10	20	25	1	1	22	2					2		0	1	1	3	3	6		2	0	20	0			4				5		4
Tigray	CEN	TahtayMaychew	1	2	1	24	95	2			1		3						2	2	20	2					2		1	1	2	3	3	6		2	0	15	1	2		4				1		4
Tigray	CEN	WereiLeke	2	10	2	37	95	1	1	4	1		1	1			16	22	6	6	20	1	1						4	2	6	8	1	6		2	0	15	0			1		4		5		4
Tigray	CEN	WereiLeke	2	9	2	30	12	2			1		1	1			18	28	6	6	19	1	1						2	4	6	7	1	6		2	0	30	0			4				5		4
Tigray	CEN	WereiLeke	1	8	1	26	95	1	1	10	1		3						1	1	25	2					2		1	0	1	4	3	6		2	0	30	1	2		4				5		4
Tigray	CEN	WereiLeke	2	2	1	28	12	1	1	15	1		1	1			20	24	5	5	21	1	1						4	1	5	7	1	3		2	0	30	1	2		3		3		5		4
Tigray	CEN	WereiLeke	1	8	1	24	95	1	1	8	1		1	1			15	22	3	3	17	1	1						2	1	3	5	1	6		2	0	30	0			4				5		4
Tigray	CEN	WereiLeke	1	4	2	28	95	1	1	8	1		1	1			18	24	4	4	21	1	1						3	1	4	8	1	3		2	0	10	0			4				5		4
Tigray	CEN	WereiLeke	2	1	2	25	95	1	1	9	1		1	1			15	24	3	3	17	1	1						1	2	3	5	1	6		2	0	30	0			4				5		4
Tigray	CEN	WereiLeke	2	1	2	34	95	1	1	5	1		1	1	1	10	18	21	7	7	20	2					2		3	4	7	8	1	6		2	6	0	0			4				5		4
Tigray	CEN	WereiLeke	1	8	1	45	95	2			1		1	1	1	7	17	99	8	6	20	2					2		2	4	6	8	1	6		2	0	30	0			1		1		9		4
Tigray	CEN	WereiLeke	2	10	1	30	95	1	1	9	1		1	1	1	7	18	99	3	3	20	2					2		2	1	3	5	1	6		2	0	15	1	2		4				5		4
Tigray	CEN	WereiLeke	1	2	2	28	95	1	1	10	1		1	1	1	10	16	22	3	3	17	2					2		1	2	3	5	1	6		2	0	15	0			1		1		5		4
Tigray	CEN	WereiLeke	2	9	2	36	95	2			1		1	1			14	19	6	6	16	1	1						4	2	6	8	1	4		2	2	0	0			4				5		4
Tigray	CEN	WereiLeke	2	0	1	22	95	1	1	14	1		1	1	1	14	21	23	1	1	22	2					2		0	1	1	3	3	6		2	0	5	1	2		4				5		4
Tigray	CEN	WereiLeke	1	5	1	29	4	1	1	7	1		1	1			18	23	4	4	19	1	1						2	2	4	5	1	6		98	0	0	0			2		2		5		4
Tigray	CEN	WereiLeke	2	3	2	29	4	1	1	5	1		1	1			19	24	4	4	22	1	1						2	2	4	6	2	3		2	1	0	0			4				1		4
Tigray	CEN	WereiLeke	1	7	1	20	95	1	1	10	1		1	1	1	9	18	25	1	1	20	2					2		1	0	1	3	3	6		2	0	30	0			4				5		4
Tigray	CEN	WereiLeke	2	7	1	39	95	1	1	3	1		1	1			15	23	7	6	18	1	1				1	2	4	2	6	8	1	6		98	0	0	0			4				5		4
Tigray	CEN	WereiLeke	1	2	2	28	95	1	1	9	1		1	1	1	6	15	21	3	3	17	2					2		2	1	3	4	1	6		2	2	0	0			1		4		5		4
Tigray	CEN	WereiLeke	1	9	2	26	7	1	1	9	1		1	1			19	24	3	3	20	1	1						2	1	3	7	1	6		2	0	30	0			4				1		4
Tigray	CEN	WereiLeke	1	0	1	41	95	2			1		1	1	1	6	16	28	8	7	27	2					1	2	6	1	7	8	1	6		2	1	0	1	2		4				5		4
Tigray	CEN	WereiLeke	1	2	2	30	95	2			1		1	1			16	20	7	7	18	1	1						3	4	7	8	1	3		2	2	0	0			1		1		5		4
Tigray	CEN	WereiLeke	2	5	1	20	95	1	1	7	1		3						1	1	19	2					2		1	0	1	7	3	6		2	0	15	1	2		4				5		4
Tigray	CEN	WereiLeke	1	3	2	25	95	1	1	3	1		1	1	1	10	19	28	2	2	20	2					2		1	1	2	4	3	6		2	0	20	0			4				5		4
Tigray	CEN	WereiLeke	1	8	2	25	95	1	1	10	1		1	1	1	10	19	25	2	2	20	2					2		2	0	2	4	3	6		2	0	20	0			4				5		4
Tigray	CEN	WereiLeke	1	7	1	38	21	1	1	5	1		1	1			17	26	8	7	18	1	1				1	2	6	1	7	9	1	6		2	0	30	0			4				5		4
Tigray	CEN	WereiLeke	1	4	1	33	95	2			1		1	1	1	6	15	25	7	5	18	2					1	2	2	3	5	8	1	6		2	0	30	1	2		1		1		1		4
Tigray	CEN	WereiLeke	2	5	1	22	95	1	1	3	1		1	1	1	6	18	22	2	2	19	2					2		1	1	2	6	3	6		98	0	0	1	2		4				5		4
Tigray	CEN	WereiLeke	2	4	2	22	95	1	1	10	1		1	1			19	22	1	1	22	1	1						0	1	1	3	3	6		2	2	0	0			1		1		1		4
Tigray	CEN	WereiLeke	1	1	2	28	12	1	1	5	1		1	1			16	23	4	4	17	1	1						3	1	4	6	1	6		2	0	30	0			1		1		5		4
Tigray	CEN	WereiLeke	2	4	1	21	95	2			1		1	1	1	10	14	20	1	1	20	2					2		0	1	1	3	3	6		2	0	59	0			4				5		4
Tigray	CEN	WereiLeke	1	10	2	35	95	1	1	5	1		3						3	3	20	1	1						3	0	3	4	1	6		2	1	0	1	2		1		1		5		4
Tigray	CEN	WereiLeke	2	2	1	22	95	1	1	9	1		1	1	1	5	18	22	2	2	19	2					2		1	1	2	4	2	6		2	0	30	0			4				1		4
Tigray	CEN	WereiLeke	2	5	2	24	95	1	1	10	1		1	1	1	10	18	22	2	2	19	2					2		1	1	2	4	3	6		2	0	10	1	2		1		1		5		4
Tigray	CEN	WereiLeke	2	9	1	25	95	1	1	8	1		1	1	1	9	15	20	5	4	19	2					2		3	1	4	6	1	6		2	0	45	1	2		1		1		4		4
Tigray	CEN	WereiLeke	2	6	1	30	95	1	1	6	1		1	1	1	4	18	20	4	4	20	2					2		0	3	3	6	1	6		2	0	15	1	2		1		1		5		4
Tigray	CEN	WereiLeke	2	7	1	30	95	1	1	7	1		1	1	2		20	30	3	3	22	2					2		1	2	3	5	1	6		2	0	30	0			1		1		1		4
Tigray	CEN	WereiLeke	2	6	2	29	95	1	1	5	1		1	1			18	21	4	4	20	1	1						2	2	4	6	3	6		2	2	0	0			1		1		1		4
Tigray	CEN	WereiLeke	1	5	2	28	95	1	1	9	1		1	1	1	10	16	26	3	3	17	2					2		2	1	3	5	1	6		2	0	30	1	2		4				5		4
Tigray	CEN	WereiLeke	2	1	1	22	4	1	1	8	1		1	1			18	24	2	2	19	1	1						1	1	2	4	3	5		2	0	10	0			4				1		4
Tigray	CEN	WereiLeke	2	1	2	19	95	1	1	8	1		3						1	1	19	1	1						0	1	1	6	1	6		2	1	0	0			1		1		5		4
Tigray	CEN	WereiLeke	2	4	2	19	95	1	1	10	1		1	1			18	24	1	1	19	1	1						0	1	1	3	3	6		2	0	10	0			1		1		1		4
Tigray	CEN	WereiLeke	1	1	2	28	0	1	1	14	1		1	1			26	28	1	1	27	1	1						1	0	1	3	3	6		2	0	30	0			1		1		5		4
Tigray	CEN	WereiLeke	1	1	2	30	10	1	1	2	1		1	1			20	30	4	4	22	1	1						3	1	4	8	2	6		2	1	0	0			1		1		1		4
Tigray	CEN	WereiLeke	2	11	2	33	95	1	1	9	1		1	1	1	8	13	18	3	3	25	2					2		1	2	3	7	1	6		2	0	30	1	2		1		1		5		4
Tigray	CEN	WereiLeke	1	1	2	20	95	1	1	10	1		1	1			19	34	1	1	20	1	1						1	0	1	8	1	6		2	3	0	0			1		1		1		4
Tigray	CEN	WereiLeke	1	7	2	20	1	1	1	10	1		1	1			17	22	1	1	20	1	1						1	0	1	3	3	6		2	0	30	0			1		1		5		4
Tigray	CEN	WereiLeke	2	5	1	24	95	1	1	3	1		1	1	1	5	18	20	1	1	24	2					2		0	1	1	6	3	6		2	0	20	1	2		1		1		5		4
Tigray	CEN	WereiLeke	2	1	2	20	95	1	1	9	1		3						1	1	20	1	1						0	1	1	6	3	5		2	0	30	0			1		1		5		4
Tigray	CEN	WereiLeke	1	5	1	33	95	1	1	8	1		1	1	1	7	19	25	5	5	20	2					2		3	2	5	7	1	6		2	0	20	1	2		4				5		4
Tigray	CEN	WereiLeke	1	1	2	35	20	2			1		1	1			15	21	7	6	16	1	1				2		4	2	6	8	1	6		2	0	30	1	6		1		1		5		4
Tigray	CEN	WereiLeke	1	8	2	28	95	2			1		1	1	1	5	20	24	3	3	23	2					2		1	2	3	5	3	6		2	0	20	1	2		4				5		4
Tigray	CEN	WereiLeke	2	2	2	40	95	2			1		1	1	1	7	16	23	6	6	17	2					2		1	5	6	7	3	6		2	0	5	0			1		1		5		4
Tigray	CEN	WereiLeke	1	5	1	33	95	1	1	7	1		1	1	1	7	15	21	7	6	16	2					2		3	3	6	8	1	8		2	0	5	1	2		4				5		4
Tigray	CEN	WereiLeke	1	5	2	20	2	1	1	4	1		1	1			18	28	1	1	20	1	1						1	0	1	3	3	3		2	0	15	0			4				4		4
Tigray	CEN	WereiLeke	1	10	1	30	12	2			1		1	1			18	20	5	5	19	2							4	1	5	7	1	6		2	0	10	0			1		1		5		4
Tigray	CEN	WereiLeke	2	4	1	24	95	2			1		1	1	1	4	14	18	4	4	15	2					2		1	3	4	5	1	6		2	0	30	1	2		1		4		4		4
Tigray	CEN	WereiLeke	1	7	2	33	95	2			1		1	1	1	7	20	40	5	5	24	2					2		4	1	5	7	1	6		2	0	25	1	2		1		1		5		4
Tigray	CEN	WereiLeke	1	9	1	24	95	1	1	3	1		1	1	1	10	19	99	2	2	20	2					2		2	0	2	4	3	6		2	0	15	1	2		4				5		4
Tigray	CEN	WereiLeke	2	2	2	25	95	1	1	5	1		1	1	1	9	18	20	2	2	22	2					2		1	1	2	4	3	6		2	0	30	0			4				5		4
Tigray	CEN	WereiLeke	2	1	1	40	95	2			1		1	1			20	25	5	5	22	1	1						2	3	5	5	1	6		2	0	5	0			1		1		9		3
Tigray	CEN	WereiLeke	2	10	2	23	95	1	1	10	1		1	1			18	28	2	2	19	1	1						1	1	2	4	2	3		2	2	0	0			4				4		4
Tigray	CEN	WereiLeke	1	9	2	19	3	1	1	5	1		1	1			15	23	2	1	18	1	1				1	2	1	0	1	3	3	6		2	0	30	1	6		1		1		4		4
Tigray	CEN	WereiLeke	2	7	1	19	95	1	1	8	1		1	1	1	10	18	99	1	1	19	2					2		0	1	1	7	3	6		2	0	10	1	2		4				5		4
Tigray	CEN	WereiLeke	1	7	1	22	95	1	1	9	1		1	1	2		18	23	2	2	19	2					2		2	0	2	4	3	6		2	0	20	1	2		4				5		4
Tigray	CEN	WereiLeke	1	3	2	37	95	1	1	4	1		1	1			20	22	5	5	22	1	1						3	2	5	7	1	6		2	2	0	0			1		1		1		3
Tigray	CEN	WereiLeke	1	4	1	27	16	1	1	9	1		2						5	5	16	1	1						1	4	5	7	1	6		2	0	30	0			1		1		9		3
Tigray	CEN	WereiLeke	2	9	2	22	95	1	1	12	1		1	1			18	25	1	1	21	1	1						0	1	1	3	3	6		2	0	15	1	6		1		1		4		4
Tigray	CEN	WereiLeke	2	8	2	24	95	1	1	10	1		1	1			19	25	1	1	24	1	1						0	1	1	3	3	3		2	0	50	0			1		1		5		4
Tigray	CEN	WereiLeke	1	1	1	30	95	2			1		1	1	1	7	18	99	4	4	21	2					2		3	1	4	6	1	6		2	0	20	1	2		4				4		4
Tigray	CEN	WereiLeke	2	6	1	20	2	2			1		1	1			15	20	2	2	17	2							0	2	2	6	3	6		2	0	10	0			4				1		4
Tigray	CEN	WereiLeke	1	0	2	25	95	1	1	10	1		1	1	1	7	20	30	2	2	24	2					2		1	1	2	4	3	6		2	0	15	1	2		4				5		4
Tigray	CEN	WereiLeke	2	2	2	21	0	1	1	10	1		1	1	1	10	20	27	1	1	21	2					2		0	1	1	5	3	8		2	0	15	1	2		4				5		4
Tigray	CEN	WereiLeke	2	8	1	30	95	2			1		1	2			18	32	5	4	20	1	1				1	2	2	2	4	5	1	3		2	0	50	0			1		1		5		4
Tigray	CEN	WereiLeke	2	5	1	22	95	1	1	4	1		1	1			15	18	2	2	18	1	1						0	2	2	4	2	6		2	0	5	0			1		1		9		3
Tigray	CEN	WereiLeke	2	9	1	18	95	1	1	9	4		1	1			17	24	2	2	18	1	1						0	2	2	4	3	6		2	1	0	1	6		4				5		4
Tigray	CEN	WereiLeke	2	4	1	35	95	1	1	10	1		1	1	1	9	26	32	3	3	27	2					2		2	1	3	4	1	3		2	0	10	1	2		4				5		3
Tigray	CEN	WereiLeke	1	1	1	18	95	1	1	10	1		1	1	1	10	17	22	1	1	18	2					2		1	0	1	3	2	6		2	0	30	0			4				4		4
Tigray	CEN	WereiLeke	1	9	1	28	95	1	1	10	1		1	1	1	10	20	22	3	3	21	2					2		1	2	3	5	1	6		2	0	30	1	2		1		1		5		4
Tigray	CEN	WereiLeke	1	5	1	22	95	1	1	7	4		1	1	1	7	17	26	2	2	18	2					2		2	0	2	3	2	2			0	0	0			3		3		5		4
Tigray	CEN	WereiLeke	1	7	2	25	95	1	1	4	1		1	1			21	25	2	2	22	1	1						2	0	2	4	3	6		2	2	0	0			1		1		9		3
Tigray	CEN	WereiLeke	1	11	1	30	95	1	1	8	1		1	1			18	24	8	5	20	2					2		3	2	5	7	1	6		2	0	30	0			1		1		5		4
Tigray	CEN	WereiLeke	1	7	2	20	95	1	1	10	4		1	2			17	26	1	1	20	1	1						1	0	1	2	3	3		2	3	0	0			4				4		4
Tigray	CEN	WereiLeke	2	7	2	18	95	1	1	8	4		1	1			16	23	1	1	18	1	1						0	1	1	3	3	3		2	1	0	0			1		1		5		4
Tigray	CEN	WereiLeke	2	9	2	36	95	2			1		1	1	2		17	32	7	7	18	2					2		2	5	7	9	1	6		2	0	30	1	2		4				4		4
Tigray	CEN	WereiLeke	2	5	2	20	1	1	2		4		3						1	1	19	1	1						0	1	1	4	3	6		2	0	20	1	6		2		1		5		8
Tigray	CEN	WereiLeke	2	2	1	24	95	1	1	10	1		1	1	1	8	20	23	2	2	22	2					2		1	1	2	4	3	6		2	0	20	1	2		4				5		4
Tigray	CEN	WereiLeke	1	5	1	20	95	2			1		1	1	1	10	18	23	1	1	19	2					2		1	0	1	3	3	6		2	0	10	1	2		4				4		4
Tigray	CEN	WereiLeke	1	9	1	25	95	2			1		1	1			18	20	2	2	17	2							1	1	2	5	3	6		2	0	30	0			1		1		5		4
Tigray	CEN	WereiLeke	1	6	1	37	95	1	1	2	1		1	1			17	22	5	5	19	2							2	3	5	7	1	6		2	0	5	0			1		1		5		4
Tigray	CEN	WereiLeke	1	7	2	22	95	1	1	4	1		1	1			20	35	1	1	21	1	1						1	0	1	3	3	3		2	0	25	0			4				5		4
Tigray	CEN	WereiLeke	2	0	1	23	95	1	1	6	1		1	1	1	7	17	27	4	4	18	2					2		2	2	4	6	1	6		2	0	20	0			4				1		4
Tigray	CEN	WereiLeke	1	11	1	37	95	2			1		1	1			18	22	8	8	20	2							5	3	8	10	1	6		2	0	15	0			1		1		5		4
Tigray	CEN	WereiLeke	1	4	1	32	95	1	1	10	1		1	1			18	25	4	4	24	1	1						4	0	4	6	1	6		2	0	15	0			1		1		5		8
Tigray	CEN	WereiLeke	2	11	2	33	17	1	1	7	1		1	1			20	26	6	5	21	1	1				1	2	2	3	5	7	1	6		2	0	20	1	6		1		1		5		4
Tigray	CEN	WereiLeke	2	4	1	28	95	1	1	9	1		1	1	2		22	25	2	2	23	2					2		0	2	2	4	3	8		2	0	30	1	2		4				5		4
Tigray	CEN	WereiLeke	1	7	2	33	95	2			1		1	1	1	9	18	23	5	5	20	2					2		3	2	5	7	1	6		98	0	0	0			1		1		5		4
Tigray	CEN	WereiLeke	2	11	1	36	95	1	1	3	1		1	1			15	19	8	7	17	1	1				1	2	3	4	7	9	1	6		2	0	10	1	6		1		1		5		8
Tigray	CEN	WereiLeke	2	5	1	29	95	1	1	7	1		1	1	1	4	18	29	4	4	20	2					2		2	2	4	6	1	6		2	0	20	0			1		1		4		4
Tigray	CEN	WereiLeke	2	0	2	35	95	1	1	2	1		1	1	1	2	25	30	6	6	26	2					2		3	3	6	8	1	6		2	2	0	0			4				5		4
Amhara	NG	Alefa	1	7	2	20	10	2			1		1	1			11	99	3	3	15	1	1						1	2	3	5	3	8		2	1	0	1	3		1		1		5		3
Amhara	NG	Alefa	2	10	1	25	10	1	2		1		1	1			15	20	6	6	17	1	1						1	4	5	7	1	5		2	0	10	0			1		1		5		3
Amhara	NG	Alefa	1	7	1	25	10	2			1		1	1			12	17	5	5	16	2							2	3	5	5	2	5		2	0	20	0			1		1		5		3
Amhara	NG	Alefa	2	8	1	30	20	2			1		1	1			11	15	5	5	16	1	1						2	3	5	8	1	6		2	0	20	0			1		1		5		3
Amhara	NG	Alefa	2	5	1	30	16	1	2		1		1	1	2		13	16	6	6	16	2					1	2	3	3	6	6	3	8		2	0	20	0			4				5		3
Amhara	NG	Alefa	1	2	2	30	15	2			1		1	1	2		22	25	5	5	23	2					2		4	1	5	7	1	8		2	1	0	0			4				5		3
Amhara	NG	Alefa	2	2	1	27	18	2			1		1	1			11	99	8	8	17	1	1						4	4	8	10	1	6		2	0	5	0			1		1		5		3
Amhara	NG	Alefa	1	5	2	26	16	2			1		1	1	1	5	11	99	4	4	15	2					2		2	1	3	5	1	6		2	0	15	1	2		4				1		3
Amhara	NG	Alefa	2	7	2	30	15	2			1		1	1			18	22	6	6	18	2							4	2	6	8	1	5		2	0	20	0			1		1		5		3
Amhara	NG	Alefa	2	6	2	28	95	2			1		1	1	2		20	99	2	2	22	2					2		1	1	2	4	2	8		2	0	10	0			4				5		3
Amhara	NG	Alefa	1	3	2	34	95	2			1		1	2	2		16	99	5	5	17	2					2		4	1	5	3	2	8		2	0	30	0			4				1		3
Amhara	NG	Alefa	1	11	2	25	6	2			1		1	1	1	4	18	20	2	2	16	2					2		2	0	2	5	3	8		2	1	0	0			4				5		3
Amhara	NG	Alefa	1	2	2	26	16	2			1		1	1	1	7	11	15	5	5	15	2					2		2	3	5	7	1	3		2	5	0	1	2		1		1		5		3
Amhara	NG	Alefa	2	9	1	24	11	2			1		1	1	1	5	11	15	3	3	16	2					2		1	2	3	5	1	3		2	0	5	1	2		4				5		3
Amhara	NG	Alefa	1	5	1	30	10	2			1		1	1			11	99	8	8	15	1	1						8	0	8	10	1	9		2	0	50	0			1		1		5		3
Amhara	NG	Alefa	2	8	1	28	95	2			1		1	1			18	20	2	2	20	1	1						1	1	2	4	1	9		2	0	10	0			1		1		5		3
Amhara	NG	Alefa	1	10	2	25	8	2			1		1	1	2		11	99	2	2	20	2					2		2	0	2	4	3	7		2	0	10	0			4				1		3
Amhara	NG	Alefa	2	3	2	30	10	2			1		1	1			16	20	5	5	18	1	1						2	3	5	7	1	5		2	0	30	0			4				5		3
Amhara	NG	Alefa	2	7	2	30	17	2			1		1	1	1	3	13	99	5	5	14	2					2		2	3	5	7	1	6		2	0	10	0			4				5		3
Amhara	NG	Alefa	2	5	2	30	15	2			1		1	1			12	18	4	4	16	1	1						2	2	4	6	1	3		2	0	30	0			1		1		5		3
Amhara	NG	Alefa	1	10	2	38	95	2			1		1	1	2		15	99	5	5	23	2					2		2	3	5	6	1	9		2	0	15	0			4				5		3
Amhara	NG	Alefa	2	1	2	27	4	2			1		1	1	2		11	15	2	2	24	2					2		0	2	2	5	3	9		2	0	10	0			1		1		5		3
Amhara	NG	Alefa	2	1	1	21	95	1	1	12	1		1	2			11	99	1	1	21	1	1						0	1	1	7	3	6		2	0	30	0			4				5		3
Amhara	NG	Alefa	1	11	2	25	7	2			1		1	1			18	28	3	3	19	1	1						1	2	3	5	3	8		2	0	15	0			1		1		5		3
Amhara	EG	Aneded	1	1	2	35	25	2			1		1	1	2		15	99	7	7	17	2					2		5	2	7	5	1	6		2	4	0	0			4				5		3
Amhara	EG	Aneded	1	3	1	40	95	1	2		1		1	1			16	20	10	9	18	1	1				2		3	6	9	7	1	4		2	0	10	0			4				5		3
Amhara	EG	Aneded	2	3	1	25	14	2			1		1	1	1	2	13	18	4	4	17	2					2		2	2	4	6	3	4		2	5	0	0			1		1		5		3
Amhara	EG	Aneded	1	6	1	19	95	1	1	4	1		1	1			11	99	1	1	18	1	1						1	0	1	3	2	4		98	0	0	1	6		1		1		5		3
Amhara	EG	Aneded	2	11	1	28	95	2			1		1	1	2		11	99	3	3	15	2					2		0	3	3	6	1	4		98	0	0	0			1		1		5		3
Amhara	EG	Aneded	1	7	2	40	20	2			1		1	1	2		18	99	11	8	20	2					1	2	5	6	11	7	1	4		2	0	30	0			4				5		3
Amhara	EG	Aneded	1	2	2	30	8	2			1		1	1			11	99	4	4	18	1	1						2	2	4	6	3	9		2	2	0	1	3		1		1		5		3
Amhara	EG	Aneded	2	5	2	35	95	2			1		1	1	2		17	99	7	7	20	2					2		5	2	7	5	1	4		2	0	10	0			1		1		5		3
Amhara	EG	Aneded	2	8	1	35	22	2			1		1	1			11	13	10	10	16	1	1						6	4	10	10	1	6		2	0	30	0			1		1		5		3
Amhara	EG	Aneded	1	7	1	18	4	2			1		1	1			14	18	1	1	17	1	1						1	0	1	4	1	4		2	0	5	1	6		4				5		3
Amhara	EG	Aneded	1	6	1	30	16	2			1		1	1	2		11	99	5	5	18	2					2		3	2	5	6	1	8		2	0	30	0			4				5		3
Amhara	EG	Aneded	2	6	1	25	95	1	1	10	1		1	1	1	6	23	27	1	1	24	2					2		1	0	1	3	3	4		2	0	10	0			4				5		3
Amhara	EG	Aneded	2	5	2	30	15	2			1		1	1	2		18	99	6	6	20	2					2		2	4	6	5	1	6		2	0	40	0			4				5		3
Amhara	EG	Aneded	1	4	2	30	12	2			1		1	1			18	99	4	4	20	1	1						4	0	4	5	1	4		2	0	15	0			1		3		5		3
Amhara	EG	Aneded	1	9	1	30	95	2			1		1	1	2		11	99	5	5	17	2					2		3	2	5	5	1	8		2	0	30	0			4				5		3
Amhara	EG	Aneded	1	9	2	35	95	2			1		1	1	2		16	20	6	6	18	2					2		4	2	6	6	1	6		2	0	15	0			4				5		3
Amhara	EG	Aneded	1	7	2	35	22	2			1		1	1	2		12	99	7	7	15	2					1	2	2	2	4	6	2	8		2	0	10	0			1		1		5		3
Amhara	EG	Aneded	2	11	2	22	7	2			1		1	1			15	17	2	2	17	1	1						1	1	2	4	2	8		2	0	30	0			4				5		3
Amhara	EG	Aneded	1	3	1	33	95	2			1		1	1	2		12	99	5	5	19	2					2		2	3	5	8	1	4		98	0	0	0			4				5		3
Amhara	EG	Aneded	1	1	2	23	95	2			1		1	1			11	99	3	2	18	1	1				2		1	1	2	5	1	9		2	0	30	1	6		1		1		5		3
Amhara	EG	Aneded	2	7	2	45	39	2			1		1	1			11	99	12	12	18	1	1						4	7	11	9	1	6		2	1	0	0			1		1		5		3
Amhara	EG	Aneded	1	11	1	31	11	2			1		1	1			13	99	5	5	17	2							2	3	5	6	1	8		2	0	20	0			4				5		3
Amhara	EG	Aneded	2	6	1	25	95	2			1		1	1			18	26	4	3	19	1	1				2		1	2	3	5	3	4		98	0	0	1	6		4				5		3
Amhara	NS	AngolellaTera	2	8	2	30	3	2			1		1	1	2		20	25	4	4	21	1	1				2		4	0	4	8	1	3		2	0	30	0			1		1		5		3
Amhara	NS	AngolellaTera	2	7	1	30	11	2			1		1	1			19	25	4	4	20	1	1						0	4	4	7	1	3		2	0	45	1	1		1		1		5		3
Amhara	NS	AngolellaTera	1	7	2	23	95	1	1	7	1		3						2	2	18	1	1						1	1	2	5	1	3		2	0	5	1	6		1		1		1		3
Amhara	NS	AngolellaTera	2	6	1	28	95	1	1	4	1		1	2	2		16	99	2	2	21	2					2		0	2	2	5	1	6		2	0	10	0			1		1		5		3
Amhara	NS	AngolellaTera	1	9	2	20	95	1	1	8	1		1	1	2		19	99	1	1	19	2					2		1	0	1	3	2	3		2	0	40	0			1		1		5		3
Amhara	NS	AngolellaTera	2	3	1	22	2	2			1		1	1	1	8	20	30	1	1	21	2					2		0	1	1	3	3	6		2	0	55	0			1		1		5		3
Amhara	NS	AngolellaTera	1	0	2	32	4	2			1		1	1			21	99	2	2	20	2							2	0	2	4	2	3		2	0	8	0			1		1		5		3
Amhara	NS	AngolellaTera	2	2	2	21	1	1	1	4	1		1	1	1	7	20	27	1	1	21	2					2		0	1	1	3	3	3		2	0	30	0			4				5		3
Amhara	NS	AngolellaTera	1	1	1	35	95	1	1	3	1		1	1			26	99	3	3	30	1	1						1	2	3	5	3	6		2	1	0	0			1		1		5		3
Amhara	NS	AngolellaTera	1	4	1	25	95	1	1	4	1		1	1	2		22	25	1	1	25	2					2		1	0	1	3	2	6		2	0	50	0			1		1		1		3
Amhara	NS	AngolellaTera	2	2	2	30	7	1	1	2	1		1	1			20	99	3	3	21	1	1						2	1	3	5	1	3		2	0	50	0			4				1		3
Amhara	NS	AngolellaTera	1	9	2	30	95	1	1	8	1		2						3	3	20	1	1						1	2	3	5	1	3		2	0	10	0			1		1		5		3
Amhara	NS	AngolellaTera	1	3	2	25	95	1	1	9	1		1	1	1	6	24	33	1	1	25	2					2		1	0	1	3	2	3		2	0	10	0			1		1		5		3
Amhara	NS	AngolellaTera	2	3	1	38	25	2			1		1	1			18	99	6	6	19	1	1						3	3	6	7	1	8		2	0	10	0			1		1		5		3
Amhara	NS	AngolellaTera	1	4	2	30	3	1	1	14	1		1	1	1	14	20	25	2	2	25	1	1				2		2	0	2	5	1	3		2	0	5	0			2		2		5		3
Amhara	NS	AngolellaTera	1	11	2	30	95	1	1	6	1		1	1	1	1	16	99	4	4	18	1	1				2		3	1	4	6	1	3		2	0	3	0			4				5		4
Amhara	NS	AngolellaTera	2	11	1	25	95	1	1	6	1		1	1			20	19	3	3	19	1	1						1	2	3	5	3	6		2	0	30	0			1		1		5		3
Amhara	NS	AngolellaTera	2	4	1	25	95	2			1		1	1			24	29	1	1	25	2							0	1	1	3	3	6		2	0	30	0			4				1		3
Amhara	NS	AngolellaTera	2	4	2	30	95	1	1	14	1		1	1	1	14	21	99	2	2	23	1	1				2		1	1	2	5	2	3		2	0	5	0			2		2		5		3
Amhara	NS	AngolellaTera	2	1	2	25	7	1	1	9	1		1	1			20	24	2	2	21	1	1						1	1	2	4	2	4		2	0	15	0			1		1		5		3
Amhara	NS	AngolellaTera	2	1	2	25	95	1	1	8	1		1	1	1	10	19	32	3	3	20	1	1				2		0	3	3	5	1	3		2	0	2	0			1		1		5		3
Amhara	NS	AngolellaTera	2	11	1	20	95	1	1	4	1		1	2			18	99	1	1	19	1	1						0	1	1	3	3	6		2	0	20	0			4				5		3
Amhara	NS	AngolellaTera	2	7	2	44	9	2			1		1	1	1	2	25	99	4	4	30	2					2		2	2	4	6	1	6		2	3	0	0			1		1		1		3
Amhara	NS	AngolellaTera	2	9	1	24	5	1	2		1		1	1			19	25	2	2	21	1	1						0	2	2	4	3	4		2	1	0	0			1		1		5		3
Amhara	NS	Ankober	2	2	1	21	95	1	1	4	1		1	1			19	99	2	2	20	1	1						0	2	2	4	3	6		2	0	10	0			4				5		3
Amhara	NS	Ankober	2	6	1	45	10	1	1	3	1		1	1			30	50	5	5	30	1	1						2	3	5	7	1	3		2	0	10	0			1		1		5		3
Amhara	NS	Ankober	2	8	2	25	95	1	1	8	1		1	1	1	7	17	27	2	2	21	1	1				8		0	2	2	5	1	3		2	0	20	0			5	yegudiguad m/bet	5	Yegudiguad m/bet	5		3
Amhara	NS	Ankober	1	11	2	26	95	2			1		1	1	1	10	19	27	2	2	21	2					2		2	0	2	4	2	8		2	0	15	0			1		1		5		3
Amhara	NS	Ankober	1	3	2	35	95	2			1		1	1	2		20	99	6	6	21	2					2		3	3	6	4	1	3		2	0	15	0			1		1		5		3
Amhara	NS	Ankober	1	11	1	35	95	1	1	7	1		1	1	1	5	19	23	5	5	20	2					2		3	2	5	8	1	3		2	0	30	0			1		1		5		3
Amhara	NS	Ankober	1	9	2	28	95	2			1		1	1	2		17	99	3	3	19	1	1				2		3	0	3	7	1	3		2	0	15	0			1		1		1		3
Amhara	NS	Ankober	1	7	2	35	95	2			1		1	1	1	3	17	99	5	5	19	1	1				2		2	1	3	6	1	8		2	0	20	0			1		1		5		3
Amhara	NS	Ankober	2	9	2	22	95	1	1	3	1		1	1			19	25	1	1	21	1	1						0	1	1	3	3	4		2	0	20	0			1		1		5		3
Amhara	NS	Ankober	2	9	2	20	95	1	1	8	1		1	1	1	10	18	24	1	1	19	2					2		0	1	1	5	3	8		2	0	5	0			1		1		5		3
Amhara	NS	Ankober	2	3	2	30	95	2			1		1	1			19	25	6	6	20	1	1						4	2	6	6	1	9		2	0	30	0			1		1		5		3
Amhara	NS	Ankober	2	7	2	21	11	1	1	8	1		3						1	1	21	2					8		1	0	1	3	3	3		2	0	2	0			1		1		5		3
Amhara	NS	Ankober	1	9	1	20	95	1	1	6	1		1	1			19	25	1	1	20	1	1						1	0	1	3	2	8		2	0	20	0			1		4		5		4
Amhara	NS	Ankober	2	10	1	34	95	1	1	7	1		1	1			18	24	4	4	20	1	1						4	0	4	7	3	6		2	0	15	0			1		1		5		3
Amhara	NS	Ankober	1	10	2	35	95	1	1	10	1		1	1	1	10	20	27	5	5	21	2					1	2	1	2	3	5	1	8		2	0	15	0			1		1		5		3
Amhara	NS	Ankober	2	2	1	25	95	1	1	7	1		3						1	1	25	1	1						0	1	1	3	2	9		2	0	15	0			1		1		1		3
Amhara	NS	Ankober	1	11	1	25	2	1	1	14	1		1	1			16	23	2	2	18	1	1						1	1	2	5	1	6		2	5	0	0			1		1		5		3
Amhara	NS	Ankober	2	1	2	23	95	1	1	7	1		1	1	1	7	15	18	2	2	16	1	1				2		1	1	2	7	1	8		2	0	10	0			1		1		5		14	Ã¡Â‹ÂµÃ¡ÂŠÂ•Ã¡ÂŒÂ‹Ã¡Â‹Â­
Amhara	NS	Ankober	2	11	2	20	95	1	1	10	1		2						1	1	19	2					2		0	1	1	6	3	3		2	0	10	0			1		1		5		3
Amhara	NS	Ankober	1	5	1	30	95	1	1	6	1		1	1			18	99	3	3	19	1	1						3	0	3	6	1	5		2	0	30	0			1		1		5		4
Amhara	NS	Ankober	2	4	1	30	10	1	1	8	1		1	1			20	99	4	4	19	2							3	1	4	6	1	6		2	0	10	0			1		1		5		3
Amhara	NS	Ankober	2	3	1	20	7	2			1		1	1			13	99	2	2	15	1	1						1	1	2	4	2	8		2	0	5	0			1		1		5		3
Amhara	NS	Ankober	1	0	2	22	95	1	1	8	1		1	1	1	10	19	99	2	2	20	1	1				2		1	1	2	5	2	8		2	0	10	0			1		1		5		3
Amhara	NS	Ankober	2	1	1	39	95	1	1	5	1		1	1			18	20	6	6	19	1	1						2	3	5	6	1	5		2	0	30	0			1		1		5		3
Amhara	EG	Awobel	2	8	1	20	95	2			1		1	1			11	99	1	1	19	1	1						0	1	1	3	3	3		2	1	0	0			1		1		5		3
Amhara	EG	Awobel	2	11	1	26	95	2			1		1	1	2		11	99	2	2	19	2					2		0	2	2	4	1	5		2	0	10	0			1		1		5		3
Amhara	EG	Awobel	1	5	2	20	19	2			1		1	1			19	99	1	1	20	1	1						1	0	1	3	3	5		2	0	50	0			4				1		3
Amhara	EG	Awobel	1	11	1	22	4	2			1		1	1	2		18	22	1	1	21	2					2		1	0	1	3	3	3		2	0	15	0			1		1		5		3
Amhara	EG	Awobel	1	6	1	25	10	2			1		1	1	2		15	24	2	2	17	2					2		2	0	2	4	1	3		2	0	20	0			1		1		1		3
Amhara	EG	Awobel	1	7	1	25	95	1	1	3	1		1	1	2		20	28	1	1	24	2					2		1	0	1	3	3	3		2	0	10	0			4				1		3
Amhara	EG	Awobel	1	2	2	30	18	2			1		1	1	2		12	16	4	4	17	2					2		2	2	4	5	1	5		2	0	40	0			1		1		5		3
Amhara	EG	Awobel	2	6	2	32	6	2			1		1	1			11	99	2	2	16	1	1						1	1	2	4	1	4		2	0	49	1	3		1		1		5		3
Amhara	EG	Awobel	2	1	2	25	14	2			1		1	1			11	99	4	3	16	1	1				1	2	1	2	3	5	1	3		2	1	0	0			1		1		5		3
Amhara	EG	Awobel	2	10	2	22	5	2			1		1	1	2		15	21	1	1	21	2					2		0	1	1	3	3	3		2	0	20	0			1		1		5		3
Amhara	EG	Awobel	2	3	2	21	4	2			1		1	1			17	99	1	1	21	1	1						0	1	1	4	3	8		2	0	15	0			4				1		3
Amhara	EG	Awobel	2	6	1	22	95	2			1		1	1			17	20	4	4	18	1	1						4	0	4	5	1	5		2	2	0	0			1		1		5		3
Amhara	EG	Awobel	1	4	2	23	6	2			1		1	1			17	19	1	1	23	1	1						1	0	1	3	2	6		2	0	10	0			1		1		5		3
Amhara	EG	Awobel	2	11	2	30	95	2			1		1	1	2		18	20	5	5	20	2					2		1	4	5	7	1	5		2	0	30	0			1		1		5		3
Amhara	EG	Awobel	2	4	2	27	95	2			1		1	1	2		18	22	3	3	20	2					2		1	2	3	5	1	5		2	0	20	0			1		1		5		3
Amhara	EG	Awobel	1	8	2	27	95	2			1		1	1			15	19	6	6	27	1	1						4	2	6	7	1	5		2	0	10	0			4				1		3
Amhara	EG	Awobel	2	4	1	22	95	1	1	6	1		1	1	2		18	99	1	1	22	2					2		0	1	1	5	2	5		2	6	0	0			1		1		5		3
Amhara	EG	Awobel	1	1	2	22	3	2			1		1	1			19	99	1	1	22	1	1						1	0	1	3	3	8		2	0	15	0			4				1		3
Amhara	EG	Awobel	2	8	2	28	8	2			1		1	1			18	20	2	2	21	1	1						1	1	2	4	2	5		2	0	40	0			1		1		5		3
Amhara	EG	Awobel	2	2	2	21	95	2			1		1	1			17	18	2	1	17	1	1				1	2	1	1	2	3	2	8		2	0	20	0			1		1		1		3
Amhara	EG	Awobel	1	3	1	38	20	2			1		1	1	1	8	17	99	6	6	18	2					2		3	3	6	7	1	3		2	0	30	0			1		1		5		3
Amhara	EG	Awobel	2	9	1	18	3	2			1		1	1	1	7	15	99	1	1	17	2					2		0	1	1	3	3	3		2	0	15	0			1		1		1		3
Amhara	EG	Awobel	1	2	2	30	13	2			1		1	1			11	25	6	4	14	1	1				2		2	2	4	5	3	8		2	3	0	0			1		1		5		3
Amhara	EG	Awobel	1	11	1	32	95	2			1		1	1	2		12	99	5	5	15	2					2		3	2	5	7	1	5		2	0	8	0			4				5		3
Amhara	EG	BasoLiben	2	9	2	31	10	2			1		1	1			21	99	3	3	23	1	1						1	2	3	4	3	5		2	0	30	0			1		1		5		3
Amhara	EG	BasoLiben	2	3	2	36	16	2			1		1	1			20	99	6	6	22	1	1						2	4	6	7	1	4		2	0	15	0			1		4		5		3
Amhara	EG	BasoLiben	1	6	1	26	3	2			1		1	1			15	20	2	2	19	1	1						1	1	2	4	3	6		2	0	30	1	6		4				5		3
Amhara	EG	BasoLiben	1	5	1	27	2	2			1		1	1	2		11	15	3	2	18	2					1	2	1	1	2	4	1	6		2	5	0	0			1		1		5		3
Amhara	EG	BasoLiben	1	5	1	18	95	1	1	8	1		3						1	1	18	2					2		1	0	1	6	1	6		2	0	20	0			1		1		5		3
Amhara	EG	BasoLiben	1	1	2	32	18	2			1		1	1	2		11	99	4	4	17	2					2		3	1	4	5	1	6		2	0	6	0			1		1		5		3
Amhara	EG	BasoLiben	2	0	2	28	16	2			1		1	1	2		12	17	5	5	16	1	2	2		1	2		3	2	5	6	1	4		2	0	3	0			1		1		5		3
Amhara	EG	BasoLiben	1	0	2	25	1	1	1	10	1		1	1			14	19	2	2	18	1	1						2	0	2	4	1	5		2	0	30	0			1		1		5		3
Amhara	EG	BasoLiben	1	4	2	28	11	2			1		1	1	2		17	19	4	4	19	2					2		2	2	4	6	3	4		98	0	0	0			1		1		5		3
Amhara	EG	BasoLiben	1	7	1	36	15	2			1		1	1			13	22	5	3	2	1	1				1	2	3	1	4	5	1	8		2	0	20	0			4				5		3
Amhara	EG	BasoLiben	2	6	1	36	21	2			1		1	1	1	8	13	22	6	6	14	2					2		4	2	6	9	1	6		2	0	10	0			1		1		5		3
Amhara	EG	BasoLiben	1	0	2	29	1	2			1		1	1			15	99	2	2	25	1	1						2	0	2	4	3	4		98	0	0	0			1		4		5		3
Amhara	EG	BasoLiben	1	11	1	20	95	1	1	8	1		1	1			18	20	1	1	19	1	1						1	0	1	3	3	6		98	0	0	0			1		1		5		3
Amhara	EG	BasoLiben	2	0	1	26	5	1	1	6	1		1	1	1	5	11	14	1	1	26	2					2		0	1	1	4	3	6		2	0	10	0			1		1		5		3
Amhara	EG	BasoLiben	1	4	2	31	17	2			1		1	1			12	17	8	8	17	1	1						5	3	8	7	1	5		2	0	20	0			4				5		3
Amhara	EG	BasoLiben	1	3	1	24	95	1	2		1		1	1			11	99	2	2	18	1	1						1	1	2	5	1	6		2	1	0	0			4				5		3
Amhara	EG	BasoLiben	1	3	2	45	18	2			1		1	1	2		18	23	10	7	24	2					2		5	2	7	8	1	6		2	0	20	0			1		1		5		3
Amhara	EG	BasoLiben	1	3	1	28	5	1	2		1		1	1	1	4	12	23	2	2	16	2					2		2	0	2	4	3	8		2	0	15	0			1		1		5		3
Amhara	EG	BasoLiben	2	9	2	38	3	2			1		3						4	4	20	1	1						2	2	4	5	2	6		2	2	0	0			1		1		5		3
Amhara	EG	BasoLiben	1	10	2	35	95	2			1		1	1	2		17	99	6	6	18	2					2		5	1	6	6	1	4		2	0	10	1	3		1		1		5		3
Amhara	EG	BasoLiben	1	7	1	38	18	2			1		1	1	2		11	99	9	8	20	2					1	2	3	5	8	7	1	6		2	0	6	0			1		1		5		3
Amhara	EG	BasoLiben	2	2	1	19	5	2			1		1	1	1	7	18	22	1	1	19	2					2		0	1	1	3	3	8		2	3	0	0			1		1		5		3
Amhara	EG	BasoLiben	1	9	1	29	14	2			1		1	1			15	20	4	4	18	1	1						3	1	4	6	1	5		2	0	10	0			4				5		3
Amhara	EG	BasoLiben	2	9	2	24	95	2			1		1	1			16	25	1	1	21	1	1						1	0	1	3	3	6		2	3	0	0			4				5		3
Amhara	NS	BasoWorena	1	5	1	30	22	2			1		3						1	1	29	2							1	0	1	7	1	8		2	0	10	1	6		1		1		5		3
Amhara	NS	BasoWorena	1	7	1	25	4	1	1	6	1		1	1			21	25	2	2	22	1	1						1	1	2	4	3	9		2	1	0	0			1		1		1		3
Amhara	NS	BasoWorena	2	6	1	19	95	1	1	5	1		3						1	1	18	1	1						0	1	1	7	2	4		2	0	20	0			1		1		5		4
Amhara	NS	BasoWorena	2	5	1	35	95	2			1		1	1			20	23	5	5	23	1	1						3	2	5	4	1	5		2	0	5	1	6		1		1		5		3
Amhara	NS	BasoWorena	2	1	2	30	95	2			1		1	1	2		20	99	5	4	23	2					2		1	3	4	5	2	3		2	0	40	0			1		1		1		4
Amhara	NS	BasoWorena	1	0	1	22	95	1	1	8	1		1	1			21	27	1	1	21	2							1	0	1	8	1	8		2	0	20	0			1		1		5		4
Amhara	NS	BasoWorena	1	8	1	21	6	1	1	6	1		1	1			16	23	2	2	19	1	1						1	1	2	5	3	4		2	0	30	0			1		1		5		3
Amhara	NS	BasoWorena	2	8	2	38	5	2			1		1	1	2		20	20	7	7	21	2					2		3	4	7	9	1	8		2	0	10	0			4				5		4
Amhara	NS	BasoWorena	1	2	2	22	7	1	1	6	1		1	1	1	2	16	25	2	2	20	1	1				2		2	0	2	4	3	3		2	1	0	0			1		1		5		14	Dingay
Amhara	NS	BasoWorena	2	5	1	24	95	1	1	4	1		1	1	2		18	99	2	2	20	2					8		0	2	2	4	3	3		2	0	5	0			1		1		5		3
Amhara	NS	BasoWorena	1	4	2	20	2	1	1	6	1		1	1			19	28	1	1	20	2							1	0	1	4	1	9		2	0	5	0			1		1		5		3
Amhara	NS	BasoWorena	2	9	1	43	21	1	2		1		1	1			16	19	5	5	26	1	1						3	2	5	4	1	8		2	0	10	1	6		1		1		5		3
Amhara	NS	BasoWorena	2	3	2	24	95	1	1	9	1		1	1	1	2	19	99	2	2	20	2					8		1	1	2	4	3	3		2	0	10	0			4				5		3
Amhara	NS	BasoWorena	2	11	1	36	21	2			1		1	1	1	4	14	26	4	3	17	2					1	2	1	3	4	5	1	3		2	0	20	0			1		1		5		3
Amhara	NS	BasoWorena	1	1	2	23	1	1	1	8	1		1	1	2		18	24	1	1	23	2					2		1	0	1	3	3	8		2	0	5	0			4				5		3
Amhara	NS	BasoWorena	2	3	1	32	14	2			1		1	1			16	18	6	6	18	1	1						1	5	6	8	1	9		2	0	30	1	3		1		1		5		3
Amhara	NS	BasoWorena	1	10	1	18	4	2			1		3						1	1	17	1	1						1	0	1	4	1	5		2	0	30	0			4				5		3
Amhara	NS	BasoWorena	1	11	2	35	95	2			1		1	1	2		20	99	5	5	22	2					2		2	3	5	7	2	8		2	0	15	0			1		1		5		3
Amhara	NS	BasoWorena	1	6	2	45	95	2			1		1	1	2		18	25	8	5	19	2					1	2	6	2	8	7	1	6		2	0	10	0			1		1		5		4
Amhara	NS	BasoWorena	1	8	1	24	8	2			1		1	1			18	30	2	2	20	1	1						2	0	2	4	3	4		2	0	15	0			1		1		5		3
Amhara	NS	BasoWorena	1	10	2	38	95	2			1		1	1	1	1	14	25	6	6	16	2					2		2	2	4	4	1	3		2	0	40	0			4				5		3
Amhara	NS	BasoWorena	2	6	1	39	95	2			1		1	1	2		15	15	5	5	19	2					2		5	0	5	4	3	8		2	0	15	0			1		1		5		4
Amhara	NS	BasoWorena	1	5	2	31	2	2			1		1	1			21	25	4	4	22	2							1	2	3	6	1	7		2	0	10	1	6		1		1		1		4
Amhara	NS	BasoWorena	1	2	1	33	13	2			1		1	1	2		15	19	7	7	19	2					2		4	3	7	9	1	2			0	0	0			1		1		5		3
Amhara	WG	BurieZuria	1	6	2	22	5	1	1	5	1		1	1	2		17	21	1	1	22	2					2		1	0	1	3	3	3		2	0	5	0			4				5		3
Amhara	WG	BurieZuria	1	5	1	22	3	1	1	9	1		1	1	2		19	99	1	1	22	1	1				2		1	0	1	3	2	5		2	0	20	0			4				5		3
Amhara	WG	BurieZuria	2	11	2	35	20	2			1		1	1	2		15	99	5	5	17	2					2		3	2	5	6	1	3		2	0	20	0			1		1		5		3
Amhara	WG	BurieZuria	1	0	2	35	2	2			1		1	1			11	99	4	1	14	2					1	2	3	0	3	6	2	9		2	0	30	0			1		1		5		3
Amhara	WG	BurieZuria	2	9	2	20	95	1	1	6	1		1	1	1	7	18	22	1	1	20	2					2		0	1	1	3	3	3		2	0	10	0			1		1		5		3
Amhara	WG	BurieZuria	2	6	2	28	19	2			1		1	1			11	99	3	3	20	1	1						2	1	3	5	3	6		2	0	20	0			1		1		5		3
Amhara	WG	BurieZuria	1	4	1	35	21	2			1		1	1			14	99	7	6	15	1	1				2		3	3	6	8	1	3		2	2	0	0			1		1		5		3
Amhara	WG	BurieZuria	2	1	2	19	6	2			1		1	1			11	99	3	3	14	1	1						0	3	3	5	3	8		2	3	0	0			1		1		5		3
Amhara	WG	BurieZuria	2	1	2	36	20	2			1		1	1			11	99	5	2	18	1	1				1	2	1	1	2	6	3	8		2	0	30	0			4				5		3
Amhara	WG	BurieZuria	2	11	2	30	95	2			1		1	1	2		20	30	3	3	22	2					2		1	2	3	5	1	3		2	0	15	0			1		1		5		3
Amhara	WG	BurieZuria	2	11	2	35	10	2			1		1	1	2		11	99	4	4	17	2					2		1	3	4	6	3	3		2	0	5	0			4				5		3
Amhara	WG	BurieZuria	2	11	2	40	25	2			1		1	1			11	99	10	10	15	2							3	2	5	7	1	4		2	0	20	0			1		1		5		3
Amhara	WG	BurieZuria	1	7	2	35	24	2			1		1	1	2		11	99	4	4	20	2					2		1	3	4	6	1	3		2	0	10	0			1		1		5		3
Amhara	WG	BurieZuria	2	7	2	35	95	2			1		1	1			13	18	5	5	17	1	1						4	1	5	7	1	3		2	1	0	0			1		1		5		3
Amhara	WG	BurieZuria	2	7	2	20	4	1	1	4	1		1	1			14	99	1	1	19	1	1						1	0	1	3	3	5		2	0	30	0			1		1		5		3
Amhara	WG	BurieZuria	1	11	1	30	95	2			1		1	1			15	99	4	4	23	1	1						2	2	4	3	3	6		2	0	5	0			4				5		3
Amhara	WG	BurieZuria	1	2	1	35	8	2			1		1	1	2		11	99	6	6	13	2					2		6	0	6	8	1	5		2	0	30	0			4				5		3
Amhara	WG	BurieZuria	1	9	2	21	6	1	1	5	1		1	1	1	5	17	22	2	1	20	2					2		1	1	2	4	3	3		2	0	10	0			4				5		3
Amhara	WG	BurieZuria	2	5	1	34	95	2			1		1	1	2		17	99	5	5	19	2					2		2	3	5	7	1	5		2	0	25	0			4				5		3
Amhara	WG	BurieZuria	2	2	2	30	12	2			1		1	1	2		11	99	3	3	20	2					2		1	2	3	5	1	3		2	1	0	0			1		1		5		3
Amhara	WG	BurieZuria	1	0	1	25	95	2			1		1	1	2		13	23	3	3	10	2					2		2	1	3	5	1	9		2	0	30	0			1		1		5		3
Amhara	WG	BurieZuria	2	0	2	28	10	2			1		1	1			11	99	3	3	18	2							1	2	3	5	1	4		2	0	10	0			1		1		5		3
Amhara	WG	BurieZuria	1	0	2	30	22	2			1		1	1			11	99	8	8	15	1	1						5	3	8	8	1	6		2	1	0	0			4				5		3
Amhara	WG	BurieZuria	1	3	2	32	95	2			1		1	1			17	99	7	7	16	1	1						6	1	7	7	3	6		2	0	20	0			1		1		5		3
Amhara	NG	Chilga	2	11	1	30	21	1	1	6	1		1	1	2		11	99	6	6	16	1	1				2		3	3	6	8	1	3		2	0	20	0			2		2		5		3
Amhara	NG	Chilga	1	10	1	31	3	2			1		1	1	2		15	16	3	3	16	1	1				2		2	1	3	3	1	3		2	0	30	0			1		1		5		3
Amhara	NG	Chilga	1	10	2	20	3	1	1	2	1		1	1			17	25	1	1	19	1	1						1	0	1	3	3	3		2	0	10	0			4				5		3
Amhara	NG	Chilga	1	9	1	17	95	2			1		1	1	2		12	21	1	1	16	1	1				2		1	0	1	3	2	3		2	2	0	0			4				5		3
Amhara	NG	Chilga	2	11	1	38	18	2			1		1	1	2		18	18	6	6	18	1	1				2		3	3	6	8	1	3		2	0	30	0			1		1		5		3
Amhara	NG	Chilga	1	6	2	30	1	2			1		1	1			15	99	3	3	17	1	1						1	2	3	5	2	6		2	0	5	0			4				5		3
Amhara	NG	Chilga	1	1	1	30	18	2			1		1	1			15	18	5	5	18	2							5	0	5	7	1	3		2	0	20	0			4				5		3
Amhara	NG	Chilga	1	3	2	22	95	1	1	15	1		2						1	1	22	1	1						1	0	1	7	2	6		2	0	40	0			4				5		3
Amhara	NG	Chilga	2	0	2	25	10	1	1	5	1		1	1			11	17	2	2	20	1	1						2	0	2	4	3	5		2	0	10	0			4				5		3
Amhara	NG	Chilga	2	1	1	20	2	2			1		1	1	2		16	27	1	1	20	1	1				2		0	1	1	5	2	3		2	0	30	0			4				5		3
Amhara	NG	Chilga	1	5	1	30	13	2			1		1	1	2		11	99	3	3	18	2					2		3	0	3	5	1	3		2	0	10	0			4				5		3
Amhara	NG	Chilga	2	9	2	25	10	2			1		1	1			15	99	5	5	16	1	1						2	3	5	6	3	6		2	0	30	0			4				5		3
Amhara	NG	Chilga	1	11	1	21	8	1	1	6	1		1	1	1	8	13	17	1	1	20	1	1				2		1	0	1	3	2	3		2	5	0	0			4				5		3
Amhara	NG	Chilga	2	10	1	45	30	2			1		1	1	2		11	14	7	7	18	1	1				2		1	5	6	7	1	3		2	0	30	0			1		1		5		3
Amhara	NG	Chilga	2	5	2	40	37	2			1		1	1	2		11	18	8	0	19	2					2		2	6	8	10	1	3		2	0	30	0			1		1		5		3
Amhara	NG	Chilga	1	5	2	28	18	2			1		1	1			15	25	5	5	18	1	1						4	1	5	7	1	3		2	0	20	0			1		1		5		3
Amhara	NG	Chilga	1	4	1	25	15	2			1		1	1			11	99	7	5	15	1	1				2		3	2	5	7	1	6		2	0	25	0			4				5		3
Amhara	NG	Chilga	2	11	2	25	13	2			1		1	1			12	22	2	2	17	2							1	1	2	4	1	3		2	0	30	0			4				5		3
Amhara	NG	Chilga	1	10	2	18	4	1	2		1		1	1			14	99	1	1	17	1	1						1	0	1	3	3	6		2	0	30	0			4				5		3
Amhara	NG	Chilga	1	3	2	28	5	2			1		1	1	2		11	99	3	3	20	2					2		3	0	3	5	1	3		2	0	20	0			1		1		5		3
Amhara	NG	Chilga	2	6	1	28	5	2			1		1	1	2		12	17	1	1	27	2					2		0	1	1	3	2	3		2	0	40	0			1		1		5		3
Amhara	NG	Chilga	2	7	2	19	95	2			1		1	1			15	99	2	2	17	1	1						0	2	2	4	3	6		2	0	20	0			4				5		3
Amhara	NG	Chilga	1	4	1	28	13	2			1		1	1	2		17	22	4	0	18	2					2		4	0	4	6	1	3		2	0	15	1	2		1		1		5		3
Amhara	NG	Chilga	2	0	2	27	5	1	1	5	1		1	1			21	27	2	2	23	2							0	2	2	4	2	3		2	0	20	0			4				5		3
Amhara	NG	Chilga	2	5	1	30	16	2			1		1	1	2		15	99	4	4	16	1	1				2		1	3	4	6	1	8		2	1	0	0			1		1		5		3
Amhara	NG	Chilga	1	9	2	35	20	1	1	6	1		1	1			18	20	7	7	20	2							4	3	7	9	1	4		2	0	35	0			1		1		5		3
Amhara	NG	Chilga	2	0	2	24	1	1	1	12	1		1	1			23	27	1	1	24	2							1	0	1	3	3	2			0	0	0			1		1		5		3
Amhara	NG	Chilga	2	2	1	24	95	1	1	10	1		1	1	1	10	17	28	2	2	20	1	1				2		2	0	2	4	2	3		2	0	4	1	1		1		1		5		3
Amhara	NG	Chilga	2	11	2	40	95	2			1		1	1			12	99	7	7	20	2							7	0	7	10	1	3		2	0	58	0			1		1		5		3
Amhara	NG	Chilga	1	8	1	20	95	1	1	14	1		1	1			15	20	2	2	17	1	1						2	0	2	3	3	5		2	0	30	0			1		1		5		3
Amhara	NG	Chilga	1	0	1	25	15	2			1		1	1	1	12	18	18	3	3	19	2					2		2	1	3	5	1	3		2	0	2	0			1		1		5		3
Amhara	NG	Chilga	2	4	2	18	2	1	1	5	1		1	1			18	18	1	1	1	1	1						1	0	1	6	2	4		2	0	20	1	3		4				5		3
Amhara	NG	Chilga	2	4	1	33	16	2			1		1	1	2		12	16	7	7	18	2					2		7	0	7	9	1	3		2	0	2	0			1		1		5		3
Amhara	NG	Chilga	1	10	2	30	14	2			1		1	1			18	19	5	5	19	1	1						4	1	5	7	1	5		2	0	15	0			1		1		5		3
Amhara	NG	Chilga	1	7	1	31	18	1	2		1		1	1	1	4	13	17	4	4	2	1	1				2		3	1	4	6	3	3		2	0	30	1	1		1		1		5		4
Amhara	NG	Chilga	2	3	1	38	22	2			1		1	1	1	2	19	20	7	7	20	2					2		4	3	7	7	1	3		2	0	20	0			1		1		5		3
Amhara	NG	Chilga	2	10	2	25	95	2			1		1	1			15	99	3	3	20	2							2	1	3	5	2	5		2	0	20	0			1		1		5		3
Amhara	NG	Chilga	2	5	1	27	95	2			1		1	1	2		16	20	4	4	16	2					2		4	0	4	7	1	8		2	0	10	0			1		1		5		3
Amhara	NG	Chilga	1	4	1	20	2	1	1	10	1		1	1	1	8	18	20	1	1	20	2					2		1	0	1	3	3	3		2	0	10	0			1		1		5		3
Amhara	NG	Chilga	2	3	2	35	21	2			1		1	1	2		18	55	7	1	21	2					2		3	2	5	6	1	3		2	0	30	0			1		1		5		3
Amhara	NG	Chilga	1	4	1	32	11	1	2		1		1	1	2		15	99	4	4	22	2					2		4	0	4	6	1	3		2	0	5	0			1		1		5		3
Amhara	NG	Chilga	2	4	2	28	4	2			1		1	1			16	20	4	4	17	2							0	4	4	6	1	5		2	0	30	0			1		1		5		3
Amhara	NG	Chilga	1	6	2	20	95	1	1	11	1		1	1			18	25	1	1	20	2							1	0	1	3	2	5		2	0	30	0			1		1		5		3
Amhara	NG	Chilga	1	11	1	24	4	1	1	5	1		1	1	1	8	20	36	1	1	23	2					2		1	0	1	3	2	3		2	0	30	0			1		1		5		3
Amhara	NG	Chilga	1	9	2	30	95	1	1	3	1		1	1			17	99	4	4	20	1	1						3	1	4	6	2	5		2	0	20	0			1		1		5		3
Amhara	NG	Chilga	1	5	2	30	15	2			1		1	1			20	25	3	3	22	2							2	1	3	5	1	5		2	0	30	0			1		1		5		3
Amhara	NG	Chilga	2	3	1	30	20	2			1		1	1	1	5	11	21	7	7	15	1	1				1	2	7	0	7	12	1	8		2	0	5	0			1		1		5		3
Amhara	NG	Chilga	1	8	2	25	5	2			1		1	1			16	20	3	3	18	2							2	1	3	5	1	5		2	0	20	0			1		1		5		3
Amhara	NG	Debark	1	1	2	24	11	2			1		1	1			15	20	2	2	20	2							2	0	2	4	2	4		2	1	0	0			4				1		3
Amhara	NG	Debark	2	3	2	41	30	2			1		1	1			12	15	7	7	17	1	1						7	0	7	9	3	4		2	0	30	0			1		1		5		3
Amhara	NG	Debark	2	11	2	30	10	2			1		1	1	2		16	99	7	7	16	2					2		7	0	7	9	1	3		2	0	30	0			4				1		3
Amhara	NG	Debark	1	11	2	25	10	2			1		1	1	2		14	20	5	5	18	1	1				2		5	0	5	7	1	3		2	0	30	0			1		1		1		3
Amhara	NG	Debark	1	5	1	20	5	1	1	5	1		1	1			11	23	2	2	2	1	1						2	0	2	3	1	1			0	0	1	1		1		1		1		1
Amhara	NG	Debark	2	0	2	25	95	1	1	10	1		1	1	1	9	20	22	3	3	21	2					2		3	0	3	5	3	3		2	0	5	0			4				5		3
Amhara	NG	Debark	2	8	1	24	10	2			1		1	1			14	99	3	3	16	1	1						1	2	3	5	1	4		2	0	30	0			2		2		5		3
Amhara	NG	Debark	1	4	2	24	95	2			1		1	1			18	99	2	2	21	2							1	1	2	3	2	3		2	0	18	0			4				1		3
Amhara	NG	Debark	2	6	2	28	15	2			1		1	1	2		17	18	5	5	19	2					2		5	0	5	7	1	3		2	0	30	0			4				5		3
Amhara	NG	Debark	1	0	2	42	27	2			1		1	1			15	99	13	13	17	1	1						7	6	13	13	2	3		2	1	0	0			4				1		3
Amhara	NG	Debark	1	4	2	27	12	2			1		1	1			22	25	5	0							2		0	0		7	1	4		2	0	1	0			1		1		5		3
Amhara	NG	Debark	1	6	2	35	30	2			1		1	1			18	23	6	0							2		0	0		8	1	4		2	1	0	0			4				5		3
Amhara	NG	Debark	2	3	1	28	95	2			1		1	1	2		14	20	5	5	14	1	1				2		5	0	5	8	1	3		2	0	10	0			4				5		3
Amhara	NG	Debark	2	6	2	43	23	2			1		1	1			12	99	9	8	16	2					2		5	4	9	8	1	3		2	0	20	0			4				1		3
Amhara	NG	Debark	1	4	2	35	20	2			1		1	1			13	20	8	8	18	1	1						3	5	8	11	1	4		2	0	30	0			1		1		5		3
Amhara	NG	Debark	2	9	2	22	5	2			1		1	1	2		18	25	2	2	19	2					2		2	0	2	5	3	3		2	0	20	0			4				5		3
Amhara	NG	Debark	2	4	2	22	1	1	1	7	1		1	1	2		15	22	1	1	21	2					2		1	0	1	3	3	3		2	0	15	0			4				1		3
Amhara	NG	Debark	2	8	2	25	5	1	1	5	1		1	1			18	25	4	4	19	1	1						4	0	4	6	1	4		2	0	59	0			1		1		5		3
Amhara	NG	Debark	2	10	2	20	6	1	1	2	1		1	1			14	99	2	2	17	1	1						0	2	2	4	2	4		2	0	30	0			4				1		3
Amhara	NG	Debark	2	9	2	40	95	2			1		1	1	1	5	11	20	7	7	20	2					2		3	4	7	6	1	3		2	0	15	0			4				1		3
Amhara	NG	Debark	1	10	1	20	95	2			1		1	1	2		19	22	1	1	19	2					2		1	0	1	3	3	3		2	0	5	0			4				1		3
Amhara	NG	Debark	2	9	2	25	20	1	1	10	1		1	1			20	21	2	2	22	2							1	1	2	4	2	3		2	0	5	0			4				5		3
Amhara	NG	Debark	1	3	2	19	4	1	1	6	1		1	1	1	3	15	21	1	1	18	2					2		1	0	1	3	2	5		2	0	20	0			4				5		3
Amhara	NG	Debark	2	11	2	35	95	2			1		1	1	2		17	20	6	6	17	1	1				2		0	6	6	6	1	3		2	0	10	0			4				1		4
Amhara	NG	Debark	2	2	2	36	95	1	1	3	1		1	1	2		12	99	5	5	15	2					2		3	2	5	9	1	3		2	2	0	0			4				5		3
Amhara	NG	Debark	1	8	2	20	95	1	1	10	1		1	1	1	10	18	22	1	1	19	1	1				2		1	0	1	3	3	3		2	0	20	1	2		3		4		5		3
Amhara	NG	Debark	1	11	2	30	95	2			1		1	1	2		14	20	4	4	17	1	1				2		4	0	4	6	1	8		2	5	0	0			4				1		3
Amhara	NG	Debark	1	8	1	25	3	1	1	8	1		1	1	1	10	11	18	2	2	16	1	1				2		2	0	2	5	1	3		2	0	18	0			4				5		3
Amhara	NG	Debark	2	7	1	23	95	1	1	10	1		1	1			19	28	1	1	22	1	1						0	1	1	3	3	8		2	0	10	0			1		4		5		3
Amhara	NG	Debark	2	7	2	30	95	2			1		1	1	2		11	20	8	8	17	1	1				2		8	0	8	9	1	3		2	1	0	0			4				1		3
Amhara	NG	Debark	1	11	2	20	5	2			1		1	1	2		14	20	2	2	16	2					2		2	0	2	4	2	8		2	0	30	0			4				1		3
Amhara	NG	Debark	2	10	1	22	6	1	1	6	1		1	1			16	20	3	3	17	1	1						1	2	3	5	2	9		2	1	0	0			4				5		3
Amhara	NG	Debark	2	3	1	28	13	1	1	6	1		1	1			15	22	4	4	19	2							1	3	4	6	1	5		2	1	0	0			4				5		3
Amhara	NG	Debark	1	1	2	25	95	1	1	6	1		1	1			20	22	2	2	21	1	1						1	1	2	5	3	8		2	1	0	0			4				5		3
Amhara	NG	Debark	2	6	2	35	95	2			1		1	1	2		12	19	7	7	16	2					2		3	4	7	10	2	8		2	0	30	0			4				5		4
Amhara	NG	Debark	1	11	2	18	4	2			1		1	1			13	99	1	1	17	1	1						1	0	1	3	3	8		2	2	0	0			4				1		3
Amhara	NG	Debark	2	7	1	30	18	2			1		1	1			11	20	6	6	16	1	1						1	5	6	8	1	8		2	2	0	0			4				5		3
Amhara	NG	Debark	1	8	2	30	18	2			1		1	1	1	3	17	21	4	4	24	2					2		2	2	4	7	1	8		2	0	20	0			4				5		4
Amhara	NG	Debark	2	6	2	25	95	2			1		3						1	1	24	2					2		1	0	1	10	2	8		2	0	30	0			4				5		4
Amhara	NG	Debark	1	8	2	28	17	2			1		1	1	2		11	99	7	7	15	1	1				2		7	0	7	7	3	3		2	0	30	0			4				5		3
Amhara	NG	Debark	2	6	2	37	6	2			1		2						5	5	19	1	1				2		3	2	5	5	1	3		2	1	0	0			4				5		3
Amhara	NG	Debark	1	5	1	35	11	2			1		1	1			17	20	5	0							2		0	0		7	1	5		2	2	0	0			4				5		3
Amhara	NG	Debark	2	11	1	20	95	1	1	3	1		1	1			16	99	1	1	19	1	1						0	1	1	3	3	8		2	0	30	0			4				5		3
Amhara	NG	Debark	2	4	1	25	2	1	1	4	1		1	1			18	25	3	3	19	2							1	2	3	5	2	5		2	1	0	0			4				9		3
Amhara	NG	Debark	2	0	2	25	2	2			1		1	1	2		12	20	5	5	17	1	1				2		2	3	5	7	1	8		2	0	20	0			4				5		3
Amhara	NG	Debark	2	2	2	45	95	2			1		1	1	2		12	20	6	6	14	2					2		2	4	6	7	1	5		2	0	10	0			4				1		4
Amhara	NG	Debark	1	11	1	30	20	2			1		1	1			15	20	7	7	18	1	1						3	2	5	8	1	5		2	1	0	0			4				1		3
Amhara	NG	Debark	1	11	2	25	5	2			1		1	1			12	28	4	4	13	1	1						3	1	4	6	2	5		2	0	30	0			4				5		3
Amhara	NG	Debark	2	7	1	25	95	1	1	10	1		1	1			18	26	1	1	24	1	1						1	0	1	4	3	8		2	0	10	1	1		4				5		3
Amhara	WG	Dembecha	2	8	2	40	20	2			1		1	1			12	99	6	6	16	1	1						4	2	6	8	1	6		2	0	30	0			1		1		5		3
Amhara	WG	Dembecha	1	6	2	30	95	2			1		1	1	1	5	17	16	4	4	17	2					2		3	1	4	6	1	3		2	0	20	0			1		1		5		3
Amhara	WG	Dembecha	1	11	2	40	25	2			1		1	1			12	99	8	8	15	1	1						6	2	8	7	1	6		2	0	25	0			1		1		5		3
Amhara	WG	Dembecha	2	5	1	35	95	1	1	3	1		3						4	4	21	1	1						2	2	4	5	3	6		2	0	30	0			1		1		5		3
Amhara	WG	Dembecha	2	11	2	33	17	2			1		1	1			11	99	7	7	17	1	1						0	7	7	5	3	6		2	0	40	0			1		1		5		3
Amhara	WG	Dembecha	2	10	1	35	18	1	1	5	1		1	1	2		17	25	9	9	20	2					1	2	3	6	9	10	1	3		2	0	10	0			1		1		5		3
Amhara	WG	Dembecha	1	9	2	24	12	2			1		1	1			15	99	3	3	18	1	1						2	1	3	5	3	6		2	2	0	0			1		1		5		3
Amhara	WG	Dembecha	1	1	2	22	10	1	1	8	1		1	1	1	2	12	20	2	2	14	1	1				2		2	0	2	4	3	3		2	0	30	0			1		1		5		3
Amhara	WG	Dembecha	1	10	2	20	95	1	1	8	1		1	1			13	18	1	1	20	2							1	0	1	3	2	4		2	0	10	0			1		1		5		3
Amhara	WG	Dembecha	1	11	2	43	95	2			1		1	1			15	99	7	7	17	1	1						4	3	7	5	1	6		2	0	30	0			1		1		5		3
Amhara	WG	Dembecha	1	11	1	37	20	2			1		1	1			12	18	8	8	17	2							5	3	8	8	1	4		2	0	15	0			1		1		5		3
Amhara	WG	Dembecha	2	8	2	30	18	2			1		1	2	2		12	16	4	4	13	2					2		1	3	4	5	1	3		2	0	20	0			1		1		5		4
Amhara	WG	Dembecha	2	5	1	40	95	2			1		1	1			13	99	8	8	16	1	1						3	5	8	7	1	6		2	0	10	0			1		1		5		3
Amhara	WG	Dembecha	1	2	2	20	95	1	1	3	1		1	2	1	5	11	15	1	1	20	2					2		1	0	1	5	3	9		2	0	15	0			4				5		3
Amhara	WG	Dembecha	2	9	1	23	95	1	1	8	1		1	2			16	18	2	2	20	1	1						0	2	2	3	3	6		2	0	30	0			1		1		5		3
Amhara	WG	Dembecha	2	6	1	35	23	2			1		1	1	1	5	14	18	5	5	14	2					2		5	0	5	7	1	3		2	0	10	0			1		1		5		3
Amhara	WG	Dembecha	2	5	2	28	10	2			1		1	1	2		11	99	3	3	17	2					2		2	1	3	5	1	3		2	0	20	1	1		1		1		5		3
Amhara	WG	Dembecha	2	5	2	36	1	2			1		1	1			14	99	3	2	17	1	1				2		0	2	2	3	2	6		2	0	10	0			1		1		5		3
Amhara	WG	Dembecha	2	0	2	18	5	1	1	4	1		1	1	1	7	13	22	1	1	18	2					2		0	1	1	4	3	8		2	3	0	0			1		1		5		3
Amhara	WG	Dembecha	2	1	2	20	95	1	1	5	1		1	1	2		13	18	2	2	16	2					2		0	2	2	4	3	9		2	0	10	1	1		1		1		5		3
Amhara	WG	Dembecha	1	1	2	28	17	2			1		1	1			11	99	6	5	15	1	1				2		4	2	6	7	1	6		2	0	15	0			1		1		5		3
Amhara	WG	Dembecha	1	1	2	30	1	2			1		1	1	1	2	11	99	3	3	15	2					2		1	2	3	5	1	8		2	3	0	0			1		1		5		3
Amhara	WG	Dembecha	1	6	1	27	8	2			1		1	1	2		15	20	3	3	21	2					2		2	1	3	6	2	3		2	0	20	0			1		1		5		3
Amhara	WG	Dembecha	1	0	2	44	95	2			1		1	1	2		12	99	10	10	15	2					2		7	3	10	5	1	5		2	0	5	0			1		1		5		3
Amhara	NG	Dembia	1	6	1	20	95	1	2		1		1	2			13	99	1	1	20	2							1	0	1	7	1	6		2	0	10	0			4				5		3
Amhara	NG	Dembia	2	6	1	30	18	2			1		1	1			11	18	7	7	18	2							4	3	7	9	1	3		2	0	30	0			4				5		3
Amhara	NG	Dembia	1	11	1	30	10	2			1		1	1	2		11	99	3	3	16	1	1				2		1	2	3	6	3	3		2	0	5	0			1		1		5		3
Amhara	NG	Dembia	2	4	1	30	10	2			1		1	1	2		11	99	4	4	16	2					2		2	2	4	6	1	3		2	0	30	0			4				5		3
Amhara	NG	Dembia	2	6	1	25	7	2			1		1	1	2		18	99	2	2	20	1	1				2		0	2	2	4	3	4		2	1	0	0			4				5		3
Amhara	NG	Dembia	1	6	2	25	12	2			1		1	1			17	20	3	3	18	1	1						3	0	3	5	1	3		2	0	25	0			4				5		3
Amhara	NG	Dembia	2	3	1	30	13	2			1		1	1			12	18	7	7	18	2							3	4	7	8	1	3		2	0	30	0			4				5		3
Amhara	NG	Dembia	1	6	2	18	2	1	1	2	1		1	1			16	21	1	1	18	1	1						1	0	1	3	3	6		2	0	5	0			1		4		5		3
Amhara	NG	Dembia	2	5	2	28	95	2			1		1	1			16	30	6	6	17	1	1						4	2	6	8	1	6		2	3	0	0			4				5		3
Amhara	NG	Dembia	2	6	2	25	18	2			1		1	1			16	99	6	6	17	1	1						1	5	6	7	1	7		2	2	0	0			4				5		3
Amhara	NG	Dembia	2	4	2	30	9	2			1		1	1			15	20	4	4	17	1	1						4	0	4	6	1	3		98	0	0	0			4				5		3
Amhara	NG	Dembia	1	4	1	33	95	2			1		1	1	2		11	99	5	5	18	1	1				2		3	2	5	6	1	4		2	0	10	0			4				5		3
Amhara	NG	Dembia	1	7	2	25	12	2			1		1	1			15	18	3	3	20	1	1						2	1	3	5	3	3		2	0	30	0			4				5		3
Amhara	NG	Dembia	2	2	2	20	4	2			1		1	1	1	6	15	30	1	1	20	2					2		1	0	1	3	3	3		2	0	10	0			4				5		3
Amhara	NG	Dembia	2	3	1	27	10	2			1		1	1	2		20	22	3	3	21	2					2		2	1	3	5	3	3		2	0	30	0			3		4		5		3
Amhara	NG	Dembia	2	10	2	45	35	2			1		1	1	1	5	11	99	11	11	14	2					2		5	6	11	7	1	3		2	0	10	0			1		1		5		3
Amhara	NG	Dembia	2	5	2	18	6	2			1		1	1	1	5	12	16	3	3	12	1	1				2		2	1	3	5	2	3		2	1	0	0			1		1		5		3
Amhara	NG	Dembia	1	11	2	30	16	2			1		1	1	1	3	17	18	6	6	18	1	1				2		4	2	6	8	1	3		2	0	30	0			1		1		5		3
Amhara	NG	Dembia	2	11	2	27	7	2			1		3						3	3	17	2					2		1	2	3	4	1	3		2	0	2	0			4				5		3
Amhara	NG	Dembia	2	2	2	30	20	2			1		1	1			11	20	4	4	16	1	1						3	1	4	6	1	6		2	1	0	0			4				5		3
Amhara	NG	Dembia	2	2	2	20	5	2			1		1	1	1	5	11	99	2	2	17	2					2		1	1	2	4	3	3		2	0	2	0			4				5		3
Amhara	NG	Dembia	2	6	1	28	13	2			1		1	1	2		11	99	4	4	16	1	1				2		1	3	4	6	3	3		2	1	0	0			1		1		5		3
Amhara	NG	Dembia	2	3	1	28	2	2			1		1	1			17	99	3	3	19	1	1						0	3	3	8	2	6		2	0	30	0			4				5		3
Amhara	NG	Dembia	2	7	2	40	95	2			1		1	1			11	20	7	7	15	1	1						5	2	7	9	1	7		2	1	0	0			1		1		5		3
Amhara	NG	Dembia	2	9	1	22	8	2			1		1	1	2		11	99	4	4	14	2					1	1	3	1	4	4	2	3		2	2	0	0			1		1		5		3
Amhara	NG	Dembia	2	11	1	38	30	2			1		1	1	2		11	99	5	5	18	1	1				2		2	3	5	7	1	3		2	0	5	0			1		1		5		3
Amhara	NG	Dembia	2	11	2	35	15	2			1		1	1			18	25	5	5	20	1	1						2	2	4	6	1	3		2	0	30	0			4				5		3
Amhara	NG	Dembia	2	9	1	35	95	2			1		1	1			15	30	7	7	18	1	1						1	6	7	8	1	6		2	0	10	0			1		1		5		3
Amhara	NG	Dembia	1	4	2	29	95	2			1		1	1			14	20	4	4	22	1	1						2	2	4	6	3	6		2	0	15	0			1		1		5		3
Amhara	NG	Dembia	2	0	2	40	95	2			1		1	1	2		11	99	7	7	19	2					2		4	3	7	9	1	3		2	2	0	0			1		1		5		3
Amhara	NG	Dembia	2	5	1	28	95	2			1		1	1			11	99	5	4	18	1	1				2		2	2	4	6	1	6		2	0	30	0			1		1		5		3
Amhara	NG	Dembia	2	9	1	45	30	2			1		1	1	2		11	15	10	9	15	1	1				1	2	6	3	9	7	1	6		2	0	3	0			1		1		5		3
Amhara	NG	Dembia	1	11	1	22	7	2			1		1	1	2		15	18	2	2	16	1	1				8		2	0	2	4	3	3		2	0	30	0			3		3		5		3
Amhara	NG	Dembia	1	11	1	20	6	1	1	3	1		1	1			11	18	2	2	18	1	1						1	1	2	4	2	5		2	0	10	1	4		4				5		3
Amhara	NG	Dembia	1	2	1	28	10	1	2		1		1	1	2		18	18	2	2	20	2					8		1	1	2	4	2	3		2	0	3	0			1		1		5		3
Amhara	NG	Dembia	2	10	2	28	95	2			1		1	1			11	99	5	5	17	1	1						1	4	5	6	1	6		2	0	15	0			1		1		5		3
Amhara	NG	Dembia	1	1	2	20	8	2			1		1	1			12	25	2	2	17	1	1						2	0	2	4	3	6		2	0	15	0			1		1		5		3
Amhara	NG	Dembia	2	5	2	35	95	2			1		1	1	2		11	99	5	5	18	2					2		2	3	5	7	1	3		2	0	5	0			1		1		5		3
Amhara	NG	Dembia	1	5	2	30	95	2			1		1	1	2		11	99	5	5	16	2					2		1	3	4	6	1	3		2	0	2	0			1		1		5		3
Amhara	NG	Dembia	1	6	1	28	20	2			1		1	1			11	15	5	4	18	2					2		3	1	4	6	1	3		2	0	30	0			4				5		3
Amhara	NG	Dembia	2	9	1	20	95	1	1	6	1		1	1	2		17	20	1	1	19	1	1				8		0	1	1	3	3	3		2	0	30	0			1		1		5		3
Amhara	NG	Dembia	1	7	1	26	21	2			1		3						7	7	15	1	1				2		3	4	7	6	1	3		2	1	0	0			1		1		5		3
Amhara	NG	Dembia	1	8	2	27	10	2			1		1	1			15	99	4	4	19	1	1						4	0	4	6	2	6		2	0	30	0			4				5		3
Amhara	NG	Dembia	2	6	2	30	95	2			1		1	1			11	99	6	6	18	1	1						3	3	6	8	1	6		2	0	10	0			1		1		5		3
Amhara	NG	Dembia	2	2	1	29	12	1	1	2	1		1	1			17	25	4	4	19	1	1						1	3	4	6	1	3		2	0	20	1	2		1		1		5		3
Amhara	NG	Dembia	1	11	1	20	5	2			1		1	1			11	18	1	1	19	1	1						1	0	1	3	2	3		2	0	30	0			1		1		5		3
Amhara	NG	Dembia	1	3	1	40	11	2			1		1	1	2		11	18	8	8	15	1	1				2		5	3	8	10	1	3		2	0	5	0			1		1		5		3
Amhara	NG	Dembia	1	2	1	37	30	2			1		1	1	2		11	99	5	5	18	2					2		2	3	5	6	1	6		2	0	10	0			1		1		5		3
Amhara	NG	EastBelessa	2	2	2	27	95	1	1	5	1		3						4	4	15	1	1						1	3	4	5	1	6		2	0	5	0			4				1		3
Amhara	NG	EastBelessa	1	8	2	28	5	2			1		1	1			12	19	5	5	17	1	1						4	1	5	6	1	3		2	0	15	0			1		1		1		3
Amhara	NG	EastBelessa	1	9	2	30	95	2			1		1	1			15	99	4	4	17	1	1						2	2	4	6	2	6		2	0	20	0			4				1		3
Amhara	NG	EastBelessa	1	7	2	35	95	2			1		1	1			15	32	6	6	18	1	1						4	2	6	10	1	6		2	0	1	0			4				1		3
Amhara	NG	EastBelessa	1	7	2	25	10	2			1		1	1	2		15	99	4	4	16	2					2		4	0	4	6	1	6		2	0	30	0			1		1		1		3
Amhara	NG	EastBelessa	2	1	2	27	2	2			1		1	1			15	99	4	3	16	1	1				2		2	2	4	5	2	3		2	0	35	0			4				1		3
Amhara	NG	EastBelessa	2	2	1	30	95	2			1		1	1	1	3	15	99	7	7	18	1	1				2		2	5	7	5	1	3		2	1	0	0			4				1		3
Amhara	NG	EastBelessa	2	5	2	32	95	2			1		1	1			18	99	7	7	19	1	1						4	3	7	7	1	3		2	0	45	0			4				1		3
Amhara	NG	EastBelessa	2	6	2	25	95	2			1		1	1			15	99	7	7	18	2							7	0	7	9	1	6		2	0	20	0			1		1		1		3
Amhara	NG	EastBelessa	1	9	2	28	95	2			1		2						1	1	28	2					2		1	0	1	2	3	3		2	0	15	0			1		1		1		3
Amhara	NG	EastBelessa	1	2	1	30	20	2			1		1	1	2		11	99	5	5	19	2					2		3	2	5	6	1	6		2	0	30	0			1		1		1		3
Amhara	NG	EastBelessa	1	5	2	30	95	2			1		1	1	2		15	99	5	5	20	2					1	1	2	3	5	5	1	9		2	0	10	0			4				1		3
Amhara	NG	EastBelessa	1	3	2	21	0	1	1	10	1		1	1			18	99	1	1	21	1	1						1	0	1	3	2	6		2	0	20	0			4				5		3
Amhara	NG	EastBelessa	1	11	1	25	95	1	1	2	1		1	1	2		11	99	3	3	19	2					2		3	0	3	6	1	3		98	0	0	0			1		1		1		3
Amhara	NG	EastBelessa	2	0	2	26	95	2			1		1	1			15	99	4	4	16	1	1						3	1	4	6	2	3		2	0	20	0			4				1		3
Amhara	NG	EastBelessa	1	5	1	18	95	1	1	4	1		1	1	1	9	15	99	1	1	18	2					2		1	0	1	3	3	6		2	0	30	0			4				1		3
Amhara	NG	EastBelessa	1	2	2	30	95	2			1		1	1			14	25	7	7	16	2							3	2	5	5	1	6		2	0	20	0			1		1		1		3
Amhara	NG	EastBelessa	2	1	1	21	1	1	1	8	1		1	1	2		20	20	1	1	20	2					2		0	1	1	1	3	3		2	0	10	0			1		1		1		3
Amhara	NG	EastBelessa	2	7	1	32	95	1	1	12	1		1	1	1	6	18	17	1	1	19	2					2		0	1	1	6	3	3		2	0	20	0			1		1		5		3
Amhara	NG	EastBelessa	1	10	1	30	95	2			1		1	1	1	9	15	99	4	4	17	2					1	2	2	2	4	5	1	3		2	0	10	0			1		1		1		3
Amhara	NG	EastBelessa	2	0	2	30	95	2			1		1	1	2		11	15	7	7	15	2					2		4	3	7	9	1	3		2	1	0	0			1		1		1		3
Amhara	NG	EastBelessa	1	5	2	23	4	2			1		1	1			15	99	3	3	16	1	1						3	0	3	4	2	3		2	0	30	0			4				1		3
Amhara	NG	EastBelessa	2	9	2	25	95	2			1		1	1			15	21	4	4	16	2							1	3	4	6	1	3		2	0	10	0			4				1		3
Amhara	NG	EastBelessa	2	3	1	23	95	2			1		1	1	1	10	18	99	3	3	20	2					2		1	2	3	7	2	3		2	0	40	0			1		1		1		3
Amhara	EG	EnarjEnawga	2	10	2	22	21	1	1	8	1		1	1			14	18	1	1	21	1	1						0	1	1	3	3	7		2	0	25	0			1		1		5		3
Amhara	EG	EnarjEnawga	2	10	2	20	2	1	1	7	1		1	1	1	8	14	99	1	1	19	2					2		0	1	1	3	3	4		2	0	30	0			1		1		5		3
Amhara	EG	EnarjEnawga	1	11	1	27	95	2			1		1	1			11	99	1	1	26	1	1						1	0	1	5	3	7		2	3	0	1	2		1		1		5		3
Amhara	EG	EnarjEnawga	2	1	2	38	95	2			1		1	1	2		16	99	7	7	9	2					2		2	4	6	3	3	4		2	0	5	0			1		1		5		3
Amhara	EG	EnarjEnawga	1	11	2	35	2	2			1		1	1	2		15	99	8	8	19	2					2		4	2	6	3	3	4		98	0	0	0			1		1		5		3
Amhara	EG	EnarjEnawga	1	7	1	20	95	2			1		1	1			14	18	1	1	19	1	1						1	0	1	3	2	7		2	6	0	1	2		1		1		5		3
Amhara	EG	EnarjEnawga	1	0	2	33	11	2			1		1	1	1	3	11	13	5	5	15	2					2		2	3	5	7	1	3		98	0	0	1	2		1		1		5		3
Amhara	EG	EnarjEnawga	1	0	2	22	95	1	1	7	1		1	1			16	17	2	2	19	1	1						1	1	2	7	1	8		2	6	0	0			1		1		5		3
Amhara	EG	EnarjEnawga	1	6	2	31	4	2			1		1	1	2		18	99	4	4	17	2					1	2	2	1	3	5	2	4		98	0	0	1	2		1		1		5		3
Amhara	EG	EnarjEnawga	1	0	2	27	11	2			1		1	1			16	27	3	3	19	1	1						2	1	3	5	1	7		2	0	20	0			1		4		5		3
Amhara	EG	EnarjEnawga	1	11	1	33	95	1	1	2	1		1	1	1	7	12	99	6	6	15	2					2		5	1	6	8	1	6		2	0	30	0			1		1		5		3
Amhara	EG	EnarjEnawga	1	8	1	24	95	2			1		1	1			11	16	2	2	16	1	1						1	1	2	3	2	7		2	1	0	0			4				1		3
Amhara	EG	EnarjEnawga	1	10	1	25	95	1	1	12	1		1	1			21	25	2	2	22	2							2	0	2	4	3	3		2	1	0	0			1		1		5		3
Amhara	EG	EnarjEnawga	2	0	2	20	95	1	1	4	1		1	1			11	99	1	1	20	1	1						0	1	1	3	3	5		2	6	0	1	2		1		1		5		3
Amhara	EG	EnarjEnawga	2	9	2	40	39	2			1		1	1			11	99	7	7	17	1	1						4	3	7	8	1	7		2	0	50	0			1		1		5		3
Amhara	EG	EnarjEnawga	1	3	1	25	4	1	1	13	1		1	1	1	13	21	99	1	1	21	2					2		1	0	1	4	3	6		2	0	30	0			1		4		5		3
Amhara	EG	EnarjEnawga	2	5	2	24	95	1	1	6	1		1	1	2		16	99	2	2	20	2					2		1	1	2	3	3	4		2	0	10	0			1		1		5		3
Amhara	EG	EnarjEnawga	2	10	2	20	95	1	2		1		1	1	2		17	25	1	1	19	2					2		0	1	1	3	2	4		2	0	5	0			1		1		5		3
Amhara	EG	EnarjEnawga	1	10	2	29	28	2			1		1	1			11	44	4	3	16	1	1				2		3	0	3	4	3	6		2	0	40	0			4				5		3
Amhara	EG	EnarjEnawga	2	8	1	28	95	2			1		1	1			15	19	4	4	18	1	1						2	2	4	6	1	6		98	0	0	1	6		1		1		5		3
Amhara	EG	EnarjEnawga	2	0	1	28	5	1	1	4	1		1	1	1	9	11	99	3	3	15	2					2		2	1	3	5	1	6		2	0	30	0			1		1		5		3
Amhara	EG	EnarjEnawga	2	10	1	37	2	1	2		1		1	1			15	19	2	2	20	1	1						0	2	2	4	2	7		2	3	0	0			1		1		5		3
Amhara	EG	EnarjEnawga	1	11	2	23	95	2			1		1	1	2		18	22	2	2	19	2					2		2	0	2	4	3	4		2	0	30	0			1		1		5		3
Amhara	EG	EnarjEnawga	1	6	1	23	4	1	1	8	1		1	1	1	14	14	99	2	2	16	2					2		2	0	2	4	2	4		2	0	5	0			1		1		5		3
Amhara	EG	EnebsieSarMider	1	5	2	38	20	2			1		1	1	2		14	20	6	6	20	1	1				2		2	4	6	8	3	9		2	0	35	0			1		1		5		3
Amhara	EG	EnebsieSarMider	1	6	2	25	95	2			1		2						2	2	20	1	1				2		2	0	2	9	1	9		2	0	45	1	3		4				5		3
Amhara	EG	EnebsieSarMider	2	8	2	20	95	2			1		1	1			16	99	1	1	19	1	1						0	1	1	3	3	8		2	4	0	1	2		1		1		1		3
Amhara	EG	EnebsieSarMider	1	9	2	25	15	2			1		1	1			13	99	5	3	17	1	1				2		1	2	3	6	2	8		2	1	0	0			1		1		1		3
Amhara	EG	EnebsieSarMider	1	10	1	26	95	2			1		1	1	2		15	99	5	3	19	2					1	2	2	1	3	5	1	9		2	0	30	0			1		4		5		3
Amhara	EG	EnebsieSarMider	1	2	2	35	18	2			1		1	1			13	20	5	5	17	1	1						2	3	5	7	3	5		2	5	0	0			1		1		1		3
Amhara	EG	EnebsieSarMider	1	10	2	32	95	2			1		1	1			11	99	3	3	20	1	1						2	1	3	5	1	5		2	3	0	0			1		1		1		3
Amhara	EG	EnebsieSarMider	2	2	2	33	18	2			1		1	1			11	99	6	6	18	1	1						2	4	6	7	3	5		2	0	30	1	2		1		1		1		3
Amhara	EG	EnebsieSarMider	2	6	1	22	95	1	1	8	1		1	1	2		18	22	2	2	19	1	1				2		1	1	2	5	3	9		2	1	0	0			4				5		3
Amhara	EG	EnebsieSarMider	2	7	2	27	95	2			1		1	1			13	20	3	3	17	1	1						2	1	3	6	1	5		2	0	30	1	2		1		1		5		3
Amhara	EG	EnebsieSarMider	2	3	2	28	95	2			1		1	1	2		11	99	2	2	22	2					2		1	1	2	4	2	9		2	0	30	0			4				1		3
Amhara	EG	EnebsieSarMider	1	8	2	26	95	2			1		1	1	2		18	25	2	2	20	1	1				2		2	0	2	4	3	9		2	1	0	0			1		1		1		3
Amhara	EG	EnebsieSarMider	2	9	2	20	5	1	1	4	1		1	1	2		11	99	2	2	17	2					2		1	1	2	4	3	9		2	0	30	0			1		4		5		3
Amhara	EG	EnebsieSarMider	2	3	1	40	20	2			1		1	1	2		12	18	9	9	16	2					2		2	7	9	10	1	9		2	0	35	0			1		1		5		3
Amhara	EG	EnebsieSarMider	2	5	1	22	95	1	1	5	1		1	1	2		15	18	2	2	19	1	1				2		2	0	2	4	3	9		2	1	0	0			1		1		5		3
Amhara	EG	EnebsieSarMider	2	1	2	28	10	1	1	2	1		1	1			13	99	3	3	20	1	1						1	2	3	5	1	5		2	3	0	0			1		1		5		3
Amhara	EG	EnebsieSarMider	2	5	2	35	95	2			1		3						5	5	16	1	1						1	4	5	6	1	5		2	1	0	0			1		1		1		3
Amhara	EG	EnebsieSarMider	1	7	1	27	95	1	1	3	1		1	1			12	99	3	3	15	1	1						2	1	3	5	1	8		2	3	0	1	2		1		1		5		3
Amhara	EG	EnebsieSarMider	1	6	1	21	20	2			1		1	1	2		14	19	1	1	20	1	1				2		1	0	1	3	2	9		2	0	35	0			1		1		1		3
Amhara	EG	EnebsieSarMider	1	2	2	20	95	2			1		1	1			18	99	1	1	20	1	1						1	0	1	3	3	5		2	1	0	1	2		1		1		1		3
Amhara	EG	EnebsieSarMider	2	1	2	30	10	2			1		2						4	4	20	1	1				2		3	1	4	7	2	9		2	0	60	1	4		4				5		3
Amhara	EG	EnebsieSarMider	1	0	2	30	2	1	1	6	1		1	1	2		18	99	1	1	30	2					8		1	0	1	7	1	9		2	0	60	1	6		1		1		5		3
Amhara	EG	EnebsieSarMider	1	8	1	31	13	2			1		1	1			13	99	6	5	16	1	1				2		4	1	5	7	3	5		2	5	0	0			1		1		5		3
Amhara	EG	EnebsieSarMider	2	5	1	25	2	2			1		1	1			11	99	1	1	20	1	1						0	1	1	3	3	5		2	5	0	0			1		1		5		3
Amhara	EG	EnebsieSarMider	1	0	1	28	95	1	1	10	1		1	1	1	10	22	99	2	2	23	2					2		2	0	2	4	2	3		2	0	15	0			4				5		3
Amhara	EG	EnebsieSarMider	1	1	2	40	20	2			1		1	1	2		13	15	4	4	22	2					2		3	1	4	6	1	9		2	0	10	0			4				5		3
Amhara	EG	EnebsieSarMider	2	4	2	18	95	1	1	4	1		3						1	1	18	2					2		0	1	1	5	3	4		2	0	10	0			1		1		5		3
Amhara	EG	EnebsieSarMider	1	9	2	28	4	1	1	15	1		1	1			22	25	2	2	1	1	1						1	1	2	5	1	3		2	0	40	1	1		2		2		5		3
Amhara	EG	EnebsieSarMider	2	0	2	30	16	2			1		1	1			14	19	6	6	16	1	1						1	5	6	8	3	6		2	0	10	0			1		4		5		3
Amhara	EG	EnebsieSarMider	2	4	2	27	95	1	1	10	1		1	1			24	27	1	1	27	1	1						0	1	1	3	3	9		2	0	15	1	1		1		4		5		3
Amhara	EG	EnebsieSarMider	1	6	2	33	95	2			1		1	1	2		14	99	6	5	16	2					1	1	3	2	5	7	1	9		2	0	7	0			4				5		3
Amhara	EG	EnebsieSarMider	1	11	2	30	6	2			1		1	1	2		15	20	3	3	20	2					2		3	0	3	5	1	3		2	5	0	0			4				5		3
Amhara	EG	EnebsieSarMider	2	1	2	18	95	1	1	4	1		1	1	2		15	29	1	1	18	2					2		0	1	1	4	3	1			0	0	0			1		1		5		3
Amhara	EG	EnebsieSarMider	2	4	1	30	95	2			1		1	1	1	5	11	99	4	4	18	2					2		0	4	4	6	1	2			0	0	0			1		1		5		3
Amhara	EG	EnebsieSarMider	1	7	2	38	95	2			1		1	2	2		12	28	6	6	13	2					2		4	1	5	5	1	9		2	1	0	1	1		4				1		3
Amhara	EG	EnebsieSarMider	2	5	1	30	15	2			1		1	1			15	19	5	5	16	2							2	3	5	7	1	6		2	0	30	0			1		1		5		3
Amhara	EG	EnebsieSarMider	2	3	1	19	2	2			1		1	1			18	21	1	1	19	2							0	1	1	3	3	6		2	0	45	0			4				5		3
Amhara	EG	EnebsieSarMider	2	7	2	27	3	2			1		3						1	1	26	1	1						0	1	1	5	3	3		2	0	30	0			1		1		5		3
Amhara	EG	EnebsieSarMider	1	8	2	18	95	1	1	9	1		3						1	1	18	1	1						1	0	1	4	3	3		2	0	40	0			1		1		5		3
Amhara	EG	EnebsieSarMider	2	5	2	30	18	2			1		1	1	2		11	99	6	6	15	2					2		2	4	6	6	1	3		2	0	30	0			1		1		5		3
Amhara	EG	EnebsieSarMider	1	7	2	25	95	1	1	3	1		1	1			24	20	1	1	24	1	1						1	0	1	3	3	3		2	0	30	0			1		1		5		3
Amhara	EG	EnebsieSarMider	2	3	2	23	3	1	1	10	1		1	1			11	99	1	1	23	1	1						0	1	1	3	3	3		2	0	30	0			2		2		5		3
Amhara	EG	EnebsieSarMider	1	9	2	35	20	2			1		1	1	2		14	25	5	5	17	2					2		4	1	5	7	1	3		2	0	10	0			1		1		5		3
Amhara	EG	EnebsieSarMider	2	11	2	40	95	2			1		1	1	2		18	99	8	8	20	2					2		3	5	8	8	3	9		2	0	10	0			1		1		1		3
Amhara	EG	EnebsieSarMider	2	4	2	38	95	2			1		1	1	2		13	18	3	3	22	2					2		1	2	3	5	1	3		2	0	10	0			1		1		5		3
Amhara	EG	EnebsieSarMider	2	3	1	20	7	1	1	10	1		1	1			17	99	1	1	19	1	1						0	1	1	3	3	3		2	1	0	0			1		1		5		3
Amhara	EG	EnebsieSarMider	2	11	2	22	95	1	1	6	1		3						1	1	21	1	1						1	0	1	5	3	3		2	1	0	0			4				1		3
Amhara	EG	EnebsieSarMider	1	6	2	33	95	2			1		1	1			14	17	6	6	18	1	1						3	3	6	7	1	3		2	1	0	0			2		2		5		3
Amhara	EG	EnebsieSarMider	2	4	2	35	95	2			1		1	1			17	99	5	5	22	2							2	3	5	7	1	4		2	2	0	0			4				5		3
Amhara	EG	EnebsieSarMider	1	5	2	32	95	2			1		1	1	1	4	11	99	5	5	15	2					2		4	1	5	7	1	6		2	0	30	0			1		1		5		3
Amhara	EG	EnebsieSarMider	1	4	2	18	4	2			1		1	1	1	6	11	99	1	1	17	2					2		1	0	1	3	3	8		2	1	0	0			1		4		5		3
Amhara	EG	EnebsieSarMider	1	6	2	20	95	2			1		1	1	1	7	18	99	1	1	19	2					2		1	0	1	3	3	3		2	0	30	0			1		1		5		3
Amhara	EG	EnebsieSarMider	1	11	2	22	95	2			1		1	1			18	29	1	1	21	1	1						1	0	1	3	3	8		2	1	0	0			4				5		3
Amhara	EG	EnebsieSarMider	2	9	2	30	95	2			1		1	1	2		15	99	3	3	17	2					2		2	1	3	5	3	4		2	0	15	0			1		1		5		3
Amhara	EG	EnebsieSarMider	2	0	2	25	95	2			1		1	1			24	99	1	1	25	2							1	0	1	3	3	8		2	1	0	0			1		1		1		3
Amhara	EG	EnebsieSarMider	2	5	2	25	95	2			1		1	1	1	10	16	99	3	3	18	2					2		0	3	3	5	1	3		2	0	15	0			4				5		3
Amhara	EG	EnebsieSarMider	1	3	2	32	17	2			1		1	1	2		11	17	4	4	18	2					2		3	1	4	6	1	6		2	0	30	0			1		1		5		3
Amhara	EG	EnebsieSarMider	1	7	1	40	30	2			1		3						6	6	13	2					2		2	4	6	7	1	3		2	1	0	0			1		1		5		3
Amhara	EG	EnebsieSarMider	1	8	1	25	95	1	1	8	1		1	1			11	99	1	1	24	1	1						1	0	1	3	3	6		2	1	0	0			1		1		5		3
Amhara	EG	EnebsieSarMider	2	2	2	30	95	2			1		1	1			11	20	3	3	20	2							1	2	3	6	2	4		2	0	45	0			1		1		5		3
Amhara	EG	EnebsieSarMider	2	11	2	23	95	2			1		1	1			13	18	2	2	17	1	1						0	2	2	4	1	4		2	0	30	0			1		1		5		3
Amhara	EG	EnebsieSarMider	1	11	2	28	95	2			1		1	1			11	99	3	3	19	1	1						2	1	3	5	3	4		2	0	25	0			1		1		5		3
Amhara	EG	EnebsieSarMider	1	4	2	30	95	2			1		1	1	2		12	99	4	4	16	2					2		2	2	4	7	1	6		2	0	30	0			1		1		5		3
Amhara	EG	EnebsieSarMider	2	10	1	28	95	2			1		1	1			14	99	4	3	18	1	1				2		1	2	3	5	1	6		2	4	0	0			4				5		3
Amhara	EG	EnebsieSarMider	1	2	2	30	95	2			1		1	1	2		18	99	6	4	19	1	1				1	1	1	3	4	6	1	3		2	0	10	0			1		1		5		3
Amhara	EG	EnebsieSarMider	2	9	1	30	95	2			1		1	1			12	99	4	4	17	1	1						2	2	4	6	1	6		2	2	0	0			1		1		5		3
Amhara	EG	EnebsieSarMider	1	5	2	34	10	2			1		1	1	1	8	24	35	3	3	25	1	1				2		1	2	3	8	1	9		2	0	55	0			1		2		5		3
Amhara	EG	EnebsieSarMider	2	1	2	24	95	2			1		1	1			11	99	2	2	23	1	1						0	2	2	3	3	6		2	6	0	0			1		1		4		3
Amhara	EG	EnebsieSarMider	1	0	2	20	95	1	1	10	1		1	1			18	22	1	1	20	1	1						1	0	1	8	3	6		2	4	0	0			1		1		5		3
Amhara	EG	EnebsieSarMider	1	0	2	20	95	1	1	8	1		1	1	1	14	16	20	1	1	20	2					2		1	0	1	3	2	3		2	0	10	1	2		1		2		5		3
Amhara	EG	EnebsieSarMider	2	7	2	32	18	2			1		1	1	1	3	11	15	3	3	18	2					2		1	2	3	5	1	6		2	0	20	0			1		1		5		3
Amhara	EG	EnebsieSarMider	1	8	1	25	95	2			1		1	2			11	99	2	2	19	1	1						2	0	2	3	3	4		2	0	10	0			1		1		5		3
Amhara	EG	EnebsieSarMider	2	9	2	25	95	2			1		1	1	1	10	20	99	1	1	24	2					2		0	1	1	3	3	3		2	0	6	1	2		1		1		5		3
Amhara	EG	EnebsieSarMider	1	7	2	25	10	1	1	10	1		1	1	1	14	15	20	2	2	18	2					2		2	0	2	4	3	4		2	0	10	0			1		1		5		3
Amhara	EG	EnebsieSarMider	2	0	2	34	95	1	1	2	1		1	1	2		16	99	3	3	22	2					2		1	2	3	5	1	4		2	0	30	0			4				5		3
Amhara	EG	EnebsieSarMider	2	7	2	32	95	2			1		1	1			11	99	3	3	22	1	1						1	2	3	6	1	5		2	0	15	0			4				5		3
Amhara	EG	EnebsieSarMider	2	9	1	28	9	2			1		1	1			11	15	2	2	21	1	1						0	2	2	4	1	7		2	0	15	0			4				5		3
Amhara	EG	EnebsieSarMider	1	7	1	20	95	1	1	8	1		1	1			17	25	1	1	19	2							1	0	1	3	3	4		2	0	30	0			1		1		1		3
Amhara	EG	EnebsieSarMider	2	1	1	30	7	2			1		1	1	2		16	99	4	4	18	2					2		2	2	4	4	2	4		2	0	30	0			1		1		5		3
Amhara	EG	EnebsieSarMider	1	0	1	31	11	2			1		1	1			16	20	5	5	22	1	1						4	1	5	7	1	8		2	3	0	0			1		1		5		3
Amhara	EG	EnebsieSarMider	1	9	1	27	95	2			1		1	1	1	6	11	99	2	2	16	2					2		1	1	2	5	3	3		2	0	5	1	2		1		1		5		3
Amhara	EG	EnebsieSarMider	1	4	1	30	10	2			1		1	1	2		11	99	4	4	20	2					2		3	1	4	6	1	6		2	0	30	0			4				5		3
Amhara	EG	EnebsieSarMider	1	10	1	25	10	2			1		1	1			11	18	3	3	16	1	1						2	1	3	8	2	6		2	0	45	0			1		1		5		3
Amhara	EG	EnebsieSarMider	2	0	2	35	28	2			1		1	1	2		15	99	5	5	17	2					2		2	3	5	4	1	6		2	0	30	0			1		1		5		3
Amhara	EG	EnebsieSarMider	2	9	2	21	3	2			1		1	1			17	99	1	1	21	1	1						0	1	1	3	3	8		2	1	0	0			4				5		3
Amhara	EG	EnebsieSarMider	2	10	2	21	95	2			1		1	1			15	99	1	1	20	1	1						0	1	1	3	3	7		2	0	45	0			1		1		5		3
Amhara	EG	EnebsieSarMider	1	6	2	25	8	2			1		1	1	1	5	18	23	2	2	19	2					2		2	0	2	4	3	3		2	0	10	0			4				5		3
Amhara	EG	EnebsieSarMider	1	5	2	48	95	2			1		1	1	2		14	99	9	9	22	2					2		7	2	9	11	1	6		2	0	30	0			1		4		5		3
Amhara	EG	EnebsieSarMider	1	1	2	25	9	1	1	14	1		1	1	1	14	17	30	2	2	22	2					2		1	1	2	4	3	1			0	0	0			1		1		5		3
Amhara	EG	EnebsieSarMider	2	4	2	25	95	2			1		1	1			15	99	3	3	19	2							1	2	3	5	3	5		2	0	30	0			4				5		3
Amhara	EG	EnebsieSarMider	2	5	1	27	95	2			1		1	1			11	99	4	4	16	1	1						2	2	4	6	1	8		2	2	0	0			1		1		5		3
Amhara	EG	EnebsieSarMider	2	1	1	35	95	2			1		1	1			11	99	7	6	20	1	1				2		4	2	6	8	1	5		2	0	10	0			2		2		5		3
Amhara	EG	EnebsieSarMider	1	2	2	19	95	1	1	10	1		3						1	1	19	2					2		1	0	1	8	1	3		2	0	5	1	2		1		1		5		3
Amhara	EG	EnebsieSarMider	2	4	1	20	95	1	1	6	1		1	1	1	14	17	20	1	1	20	2					2		1	0	1	3	2	3		2	0	10	0			1		1		5		3
Amhara	EG	EnebsieSarMider	1	4	1	34	95	2			1		1	1			11	99	7	7	18	2							4	3	7	9	1	4		2	3	0	0			1		1		5		3
Amhara	EG	EnebsieSarMider	1	9	1	37	95	1	2		1		1	1			11	16	9	7	15	1	1				1	2	2	4	6	9	1	5		2	4	0	0			2		2		5		3
Amhara	EG	EnebsieSarMider	2	11	1	27	15	2			1		1	1	2		11	18	4	4	14	1	1				2		0	3	3	5	3	9		2	0	30	0			4				5		3
Amhara	EG	EnebsieSarMider	1	7	1	40	28	2			1		1	1	2		12	20	5	5	20	1	1				2		3	2	5	7	1	9		2	0	20	0			1		1		1		3
Amhara	EG	EnebsieSarMider	2	9	2	20	95	2			4		1	1			15	99	1	1	19	1	1						0	1	1	3	3	5		2	4	0	0			1		1		1		3
Amhara	EG	EnebsieSarMider	2	11	2	25	95	2			4		1	1	2		12	99	4	4	13	2					2		0	4	4	6	1	9		2	0	30	1	1		1		1		1		3
Amhara	EG	EnebsieSarMider	1	5	1	35	95	2			4		1	1			14	99	8	8	19	2							3	3	6	6	1	8		2	2	0	0			1		1		5		3
Amhara	EG	EnebsieSarMider	1	9	2	38	18	2			1		1	1	2		11	99	6	6	15	2					2		4	2	6	8	1	9		2	0	30	0			1		4		5		3
Amhara	EG	EnebsieSarMider	2	3	1	23	4	1	1	5	1		1	1			11	99	1	1	23	1	1						1	0	1	3	3	5		2	2	0	0			4				1		3
Amhara	EG	EnebsieSarMider	1	1	1	35	20	2			1		1	1	2		23	25	4	4	26	2					2		3	1	4	6	1	9		2	0	20	0			1		1		1		3
Amhara	EG	EnebsieSarMider	2	2	1	20	3	2			1		1	1			11	99	3	2	17	1	1				2		0	2	2	4	3	5		2	4	0	0			4				1		3
Amhara	EG	EnebsieSarMider	2	3	2	30	95	2			1		1	1	2		15	20	5	5	20	1	1				2		2	2	4	6	1	9		2	2	0	0			4				5		3
Amhara	EG	EnebsieSarMider	1	6	2	35	95	2			4		1	1			15	99	5	5	19	2							2	3	5	6	1	8		2	2	0	0			1		4		5		3
Amhara	EG	EnebsieSarMider	1	4	2	27	12	2			4		1	1			12	99	3	3	20	1	1						2	1	3	5	1	5		2	4	0	0			1		1		1		3
Amhara	EG	EnebsieSarMider	2	1	1	28	15	2			4		1	1	2		13	99	7	6	17	2					2		2	4	6	6	1	9		2	0	30	1	2		1		1		5		3
Amhara	EG	EnebsieSarMider	2	6	2	45	15	2			4		1	1	2		18	99	5	5	20	1	1				2		1	3	4	6	1	9		2	0	15	0			4				1		3
Amhara	EG	EnebsieSarMider	1	11	2	32	95	2			1		1	1	2		16	99	5	5	17	2					8		3	2	5	7	1	5		2	6	0	1	3		4				5		3
Amhara	EG	EnebsieSarMider	1	10	1	29	95	2			1		1	1	2		13	99	3	3	17	1	1				2		2	1	3	5	3	9		2	0	45	0			1		1		5		3
Amhara	EG	EnebsieSarMider	2	5	2	30	95	2			4		1	1			11	99	8	8	19	2							3	5	8	9	1	8		2	2	0	0			1		1		5		3
Amhara	EG	EnebsieSarMider	1	3	1	33	2	2			1		1	1			13	99	3	2	30	1	1				2		2	0	2	4	3	5		2	5	0	0			4				5		3
Amhara	EG	EnebsieSarMider	2	0	2	30	20	2			4		1	1	2		15	20	7	7	16	2					2		2	5	7	9	1	8		2	4	0	0			1		1		5		3
Amhara	EG	EnebsieSarMider	2	4	1	38	95	1	2		1		1	1			18	99	5	5	19	1	1						3	2	5	7	1	5		2	4	0	0			4				5		3
Amhara	EG	EnebsieSarMider	2	7	2	25	95	2			4		1	1			15	99	3	3	18	1	1						1	2	3	5	3	5		2	1	0	0			1		1		5		3
Amhara	EG	EnebsieSarMider	1	1	2	24	95	2			1		1	1	2		13	99	3	3	16	2					2		1	2	3	6	1	8		2	1	0	1	6		4				5		3
Amhara	EG	EnebsieSarMider	1	10	2	35	15	2			1		1	1			11	99	7	7	16	1	1						3	4	7	10	1	5		2	6	0	0			4				5		4
Amhara	EG	EnebsieSarMider	1	8	2	25	95	2			4		1	1			19	99	4	4	17	1	1						1	3	4	6	1	5		2	2	0	0			1		4		5		3
Amhara	EG	EnebsieSarMider	1	7	2	23	5	2			1		1	1			15	24	3	3	16	1	1						2	1	3	5	1	4		2	5	0	0			1		1		5		3
Amhara	EG	EnebsieSarMider	2	7	2	35	10	2			1		1	1			11	99	4	4	23	1	1						3	1	4	6	1	7		2	0	30	1	2		4				5		3
Amhara	EG	EnebsieSarMider	1	9	2	22	3	1	1	10	1		1	1	1	10	19	28	1	1	21	2					2		1	0	1	3	3	6		2	0	10	1	1		1		1		5		3
Amhara	EG	EnebsieSarMider	2	0	1	28	95	2			1		1	1			12	19	4	4	16	1	1						2	2	4	7	1	4		2	1	0	0			1		1		5		3
Amhara	EG	EnebsieSarMider	2	11	1	25	2	1	1	8	1		1	1			20	32	2	2	21	1	1						1	1	2	5	3	4		2	3	0	0			4				5		3
Amhara	EG	EnebsieSarMider	2	5	2	37	22	2			1		1	1	2		15	99	7	5	16	2					2		1	4	5	5	3	4		2	0	30	0			1		1		5		3
Amhara	EG	EnebsieSarMider	2	0	2	29	95	1	1	10	1		1	1			15	20	3	2	25	1	1				1	2	0	2	2	4	3	7		2	0	20	1	2		1		1		5		3
Amhara	EG	EnebsieSarMider	2	3	1	25	2	1	1	9	1		1	1	1	7	14	99	1	1	25	2					2		0	1	1	3	2	8		2	0	30	0			1		1		5		3
Amhara	EG	EnebsieSarMider	1	5	2	40	24	2			1		1	1	1	6	12	18	7	7	16	2					2		3	4	7	9	1	8		2	0	30	0			4				5		3
Amhara	EG	EnebsieSarMider	2	3	2	39	95	2			1		1	1			16	18	6	6	17	1	1						6	0	6	8	1	6		2	0	15	0			1		1		5		3
Amhara	EG	EnebsieSarMider	1	1	2	23	95	2			1		1	2	1	10	17	99	1	1	22	2					2		1	0	1	4	3	4		98	0	0	0			1		1		5		4
Amhara	EG	EnebsieSarMider	1	2	2	35	20	2			1		1	1			15	99	6	6	16	1	1						2	4	6	8	1	4		2	5	0	0			1		1		5		3
Amhara	EG	EnebsieSarMider	1	0	1	25	95	1	1	6	1		1	1	1	8	17	25	2	2	19	2					2		1	1	2	3	2	3		2	0	10	0			1		1		5		3
Amhara	EG	EnebsieSarMider	2	11	2	35	95	2			1		1	1	1	5	15	99	4	4	17	2					2		0	4	4	7	1	3		2	0	25	0			1		1		5		3
Amhara	EG	EnebsieSarMider	2	1	2	20	95	1	1	12	1		3						1	1	20	1	1						0	1	1	8	1	3		2	3	0	0			1		1		5		3
Amhara	EG	EnebsieSarMider	2	0	1	22	1	1	1	7	1		1	1	1	10	15	22	1	1	22	2					2		0	1	1	3	2	3		2	0	10	0			1		1		5		3
Amhara	EG	EnebsieSarMider	2	6	2	26	8	1	1	5	1		1	1			18	33	3	3	20	1	1						1	2	3	4	3	4		2	0	30	1	2		1		1		1		3
Amhara	EG	EnebsieSarMider	1	5	1	25	7	1	1	8	1		1	1	1	10	18	25	3	3	20	2					2		1	2	3	5	2	9		2	0	25	0			1		1		5		3
Amhara	EG	EnebsieSarMider	2	6	1	28	95	2			1		1	1			15	99	7	7	17	2							4	3	7	9	1	4		2	2	0	0			4				5		3
Amhara	EG	EnebsieSarMider	2	0	2	30	14	2			1		1	1	2		15	99	3	3	18	2					2		0	3	3	5	1	8		2	0	30	1	3		1		4		5		3
Amhara	EG	EnebsieSarMider	2	9	2	25	95	1	1	8	1		1	1			15	99	2	2	17	1	1						1	1	2	3	3	4		2	6	0	0			1		1		5		3
Amhara	EG	EnebsieSarMider	1	2	1	25	95	1	1	10	1		1	1			22	99	1	1	25	1	1						1	0	1	3	3	7		2	0	35	1	2		1		1		5		3
Amhara	EG	EnebsieSarMider	1	7	2	36	20	2			1		1	1	2		16	20	5	5	18	2					2		2	3	5	6	3	4		2	0	30	0			4				5		3
Amhara	EG	EnebsieSarMider	2	5	2	30	3	1	1	10	1		1	1	2		21	26	1	1	29	2					2		1	0	1	3	2	7		2	0	10	0			1		1		5		3
Amhara	EG	EnebsieSarMider	1	0	2	25	15	2			1		1	1			15	99	4	4	17	1	1						3	1	4	6	1	9		2	2	0	0			1		1		1		3
Amhara	EG	EnebsieSarMider	1	6	2	37	95	2			1		1	1	2		12	99	7	6	17	2					1	2	3	3	6	7	2	9		2	0	30	0			1		1		5		3
Amhara	EG	EnebsieSarMider	2	11	2	45	95	2			1		1	1	2		18	25	9	9	21	1	1				1	2	2	5	7	8	3	8		2	2	0	0			4				5		3
Amhara	EG	EnebsieSarMider	2	7	1	30	10	2			1		1	1			18	99	4	4	19	1	1						2	2	4	6	1	9		2	2	0	0			4				1		3
Amhara	EG	EnebsieSarMider	1	4	1	20	95	2			1		1	1			13	20	2	2	16	1	1						2	0	2	4	3	9		2	2	0	0			4				1		3
Amhara	EG	EnebsieSarMider	2	5	2	35	8	2			1		1	1	2		15	99	5	4	17	1	1				2		3	2	5	6	1	9		2	1	0	1	3		1		1		1		3
Amhara	EG	EnebsieSarMider	2	8	2	40	18	2			1		1	1			18	26	5	5	19	1	1						4	1	5	7	1	5		2	0	10	1	6		4				5		3
Amhara	EG	EnebsieSarMider	2	1	2	32	10	2			1		1	1			11	99	4	4	22	1	1						1	3	4	10	3	9		2	3	0	0			1		1		5		3
Amhara	EG	EnebsieSarMider	1	11	2	29	15	2			1		1	1			11	24	5	5	18	1	1						2	3	5	8	2	3		2	2	0	0			4				5		3
Amhara	EG	EnebsieSarMider	2	5	2	30	95	2			1		1	1			11	20	8	8	17	1	1						3	5	8	10	1	8		2	4	0	0			1		1		5		3
Amhara	EG	EnebsieSarMider	2	10	2	25	6	1	1	4	1		1	1	2		15	20	2	2	21	1	1				2		0	2	2	5	2	9		2	0	30	0			4				1		3
Amhara	EG	EnebsieSarMider	1	3	1	31	20	2			1		1	1	1	2	11	16	7	7	15	1	1				2		5	2	7	10	1	5		2	0	30	1	2		1		1		5		3
Amhara	EG	EnebsieSarMider	1	5	2	38	21	2			1		1	1	2		18	99	7	7	22	1	1				2		5	2	7	9	1	9		2	1	0	1	3		1		1		5		3
Amhara	EG	EnebsieSarMider	2	5	1	30	16	2			1		1	1	2		20	25	7	7	21	2					2		3	4	7	9	1	9		2	0	20	0			1		1		1		3
Amhara	EG	EnebsieSarMider	2	9	2	23	95	2			1		1	1			11	99	3	3	18	1	1						1	2	3	7	2	5		2	0	50	0			4				5		3
Amhara	EG	EnebsieSarMider	2	7	2	20	5	2			1		1	1			11	99	2	2	16	1	1						2	0	2	4	2	9		2	4	0	0			1		1		5		3
Amhara	EG	EnebsieSarMider	1	11	1	29	18	2			1		1	1	2		11	20	4	0	14	2					2		3	1	4	6	1	9		2	0	35	0			1		1		1		3
Amhara	EG	EnebsieSarMider	1	10	2	25	95	2			1		1	1			13	21	3	3	19	1	1						3	0	3	5	3	8		2	3	0	0			4				5		3
Amhara	EG	EnebsieSarMider	1	6	2	37	95	2			1		1	1			12	15	6	6	16	1	1						3	3	6	7	1	9		2	1	0	1	2		4				5		3
Amhara	EG	EnebsieSarMider	1	3	2	30	23	1	1	3	1		1	1	2		15	99	10	10	18	1	1				2		4	6	10	8	1	9		2	1	0	1	3		1		4		5		3
Amhara	EG	EnebsieSarMider	2	10	2	29	95	2			1		1	1	2		12	20	5	5	18	1	1				2		3	1	4	6	2	9		2	1	0	0			4				5		3
Amhara	EG	EnebsieSarMider	1	11	1	31	95	2			1		1	1			14	99	6	6	17	1	1						3	3	6	8	1	9		2	2	0	0			1		1		1		3
Amhara	EG	EnebsieSarMider	1	6	2	36	95	2			1		3						3	3	20	2					2		2	1	3	6	2	9		2	0	30	0			4				1		3
Amhara	EG	EnebsieSarMider	2	7	2	30	6	2			1		1	1	2		18	25	3	2	20	2					1	2	0	2	2	7	3	9		2	0	30	0			4				5		3
Amhara	EG	Enemay	1	10	2	26	10	1	1	3	1		1	1	2		15	99	3	3	17	2					8		3	0	3	5	1	3		2	0	10	0			4				5		3
Amhara	EG	Enemay	1	6	2	25	16	2			1		1	1			11	99	3	3	19	1	1						2	1	3	6	1	6		2	0	10	0			1		1		5		3
Amhara	EG	Enemay	2	5	1	35	2	2			1		1	1			18	21	1	1	34	1	1						0	1	1	7	1	6		2	1	0	0			1		1		5		3
Amhara	EG	Enemay	1	1	2	20	7	1	1	9	1		1	1			15	99	2	2	16	1	1						2	0	2	5	3	4		2	0	15	0			1		1		5		3
Amhara	EG	Enemay	2	8	1	33	95	2			1		1	1			16	20	3	3	20	1	1						0	3	3	5	1	6		2	1	0	0			1		1		5		3
Amhara	EG	Enemay	2	8	2	33	11	2			1		1	1	2		13	99	4	4	15	2					2		2	2	4	6	2	6		2	0	10	0			1		4		5		3
Amhara	EG	Enemay	2	8	1	22	2	1	1	5	1		1	1			12	17	1	1	22	2							0	1	1	3	3	3		2	0	30	0			4				1		3
Amhara	EG	Enemay	1	6	2	20	2	1	1	6	1		1	1	2		13	99	1	1	20	2					2		1	0	1	3	3	3		2	0	10	0			4				5		3
Amhara	EG	Enemay	2	7	1	20	5	1	1	8	1		1	1			17	25	2	1	18	1	1				2		0	1	1	4	2	6		98	0	0	0			1		1		5		3
Amhara	EG	Enemay	2	0	2	35	95	2			1		1	1	2		12	21	5	5	17	2					2		4	1	5	7	1	6		2	0	30	0			1		1		5		3
Amhara	EG	Enemay	2	3	2	23	95	1	1	9	1		1	1	2		19	99	2	1	22	2					2		0	1	1	3	3	3		2	0	10	0			4				5		3
Amhara	EG	Enemay	2	4	2	22	2	2			1		1	1	1	7	15	99	1	1	22	2					2		1	0	1	3	3	6		2	0	3	0			4				5		3
Amhara	EG	Enemay	1	3	2	30	18	2			1		1	1			12	99	7	7	16	1	1						2	5	7	8	1	3		2	0	35	0			1		4		5		3
Amhara	EG	Enemay	1	1	2	23	3	2			1		1	1	2		16	99	1	1	23	2					2		1	0	1	3	3	3		2	0	20	0			4				5		3
Amhara	EG	Enemay	1	8	2	36	95	2			1		1	1	2		18	99	6	5	20	2					2		3	2	5	7	1	6		2	0	5	0			1		1		5		3
Amhara	EG	Enemay	1	6	2	40	95	2			1		1	1			14	20	12	9	18	1	1				1	2	1	6	7	4	2	4		98	0	0	0			1		1		5		3
Amhara	EG	Enemay	2	8	1	27	95	2			1		1	1	1	4	11	99	2	2	20	2					2		0	2	2	4	1	6		2	0	10	0			1		1		5		3
Amhara	EG	Enemay	1	2	1	22	21	1	1	10	1		2						1	1	22	1	1						1	0	1	3	3	6		2	0	40	0			4				1		3
Amhara	EG	Enemay	1	8	1	27	6	2			1		1	1			16	20	3	2	20	1	1				2		1	2	3	5	3	6		2	1	0	0			1		4		5		3
Amhara	EG	Enemay	2	0	2	28	95	1	1	10	1		1	1	1	9	16	20	5	5	21	2					1	2	2	3	5	4	1	6		2	0	30	0			1		1		5		3
Amhara	EG	Enemay	1	7	2	26	95	2			1		1	1	2		11	99	4	3	15	2					2		3	0	3	5	1	6		2	0	4	0			4				5		3
Amhara	EG	Enemay	2	3	2	25	11	1	1	3	1		1	1	2		14	99	3	2	15	2					8		0	2	2	4	3	6		2	0	10	0			1		4		5		3
Amhara	EG	Enemay	1	6	2	20	5	1	1	4	1		1	1			15	18	1	1	20	1	1						1	0	1	3	3	5		2	0	10	0			4				5		3
Amhara	EG	Enemay	1	5	2	18	95	1	1	5	4		1	2			17	20	1	1	17	1	1						1	0	1	4	3	6		2	1	0	0			1		1		5		3
Amhara	NS	Ensaro	2	7	1	30	95	2			1		1	1	1	5	14	24	3	3	16	2					2		1	2	3	6	1	5		2	0	30	0			1		1		5		3
Amhara	NS	Ensaro	2	11	1	45	95	2			1		1	1	2		15	99	7	7	24	2					1	2	4	3	7	6	2	8		2	0	30	0			1		1		5		3
Amhara	NS	Ensaro	2	6	1	28	95	1	1	5	1		1	1			16	22	4	4	17	2							1	3	4	6	1	3		2	0	10	0			4				5		3
Amhara	NS	Ensaro	2	2	1	22	95	2			1		1	1			19	99	1	1	22	1	1						0	1	1	3	3	9		2	2	0	0			1		1		5		3
Amhara	NS	Ensaro	2	7	1	21	95	1	1	3	1		1	1	2		18	24	1	1	21	2					2		0	1	1	3	3	8		2	0	15	0			1		1		5		3
Amhara	NS	Ensaro	2	2	2	20	95	2			1		1	1	1	4	16	25	1	1	20	2					2		0	1	1	3	3	8		2	0	30	0			4				5		3
Amhara	NS	Ensaro	2	6	1	24	2	1	1	14	1		1	1			22	28	1	1	21	1	1						0	1	1	4	3	6		2	0	45	0			1		1		5		3
Amhara	NS	Ensaro	1	9	2	20	3	1	1	1	1		1	1			18	21	1	1	19	1	1						1	0	1	3	3	3		2	1	0	0			1		1		5		3
Amhara	NS	Ensaro	1	8	1	26	95	1	1	4	1		1	1			19	99	2	2	21	1	1						2	0	2	4	3	5		2	0	45	0			4				5		3
Amhara	NS	Ensaro	2	3	1	22	3	2			1		1	1	1	4	19	99	1	1	21	2					2		0	1	1	3	3	5		2	0	15	0			4				5		3
Amhara	NS	Ensaro	2	6	1	25	6	2			1		1	1	2		19	28	1	1	25	2					2		0	1	1	3	3	5		2	0	15	0			1		1		5		3
Amhara	NS	Ensaro	2	3	1	28	4	2			1		1	1			24	99	1	1	27	1	1						0	1	1	3	3	9		2	2	0	0			4				5		3
Amhara	NS	Ensaro	1	5	1	25	95	1	1	4	1		1	1	2		11	20	3	3	15	2					2		0	3	3	5	1	5		2	0	30	0			4				5		3
Amhara	NS	Ensaro	2	10	1	27	95	1	1	5	1		1	1			23	25	1	1	26	1	1						0	1	1	3	3	8		2	5	0	0			4				1		4
Amhara	NS	Ensaro	1	2	1	30	95	2			1		1	1	1	2	14	15	2	2	17	2					2		2	0	2	5	1	5		2	0	20	0			1		1		5		3
Amhara	NS	Ensaro	1	2	1	26	6	2			1		1	1			18	99	2	2	22	1	1						1	1	2	3	3	9		2	2	0	0			4				1		3
Amhara	NS	Ensaro	2	4	1	25	95	2			1		1	1			15	20	2	2	16	2							1	1	2	4	3	3		2	0	10	0			4				5		3
Amhara	NS	Ensaro	1	11	1	42	95	2			1		1	1	2		11	99	9	9	14	2					2		4	4	8	5	1	5		2	0	40	0			1		1		5		3
Amhara	NS	Ensaro	1	4	1	24	95	2			1		1	1	1	5	18	24	3	3	19	2					2		1	2	3	5	1	5		2	0	20	0			4				5		3
Amhara	NS	Ensaro	1	11	1	25	95	2			1		1	1	2		18	20	2	2	20	2					2		1	1	2	5	3	6		2	0	15	0			1		1		5		3
Amhara	NS	Ensaro	2	3	1	26	95	1	1	2	1		1	1			16	25	3	3	18	2							1	2	3	6	1	3		2	0	10	0			1		1		5		3
Amhara	NS	Ensaro	2	4	1	32	95	1	2		1		1	1	1	2	18	27	4	4	20	2					2		2	2	4	6	1	5		2	0	30	0			1		1		5		3
Amhara	NS	Ensaro	2	4	1	22	95	1	1	8	1		1	1			20	28	1	1	22	1	1						0	1	1	3	3	5		2	0	40	0			1		1		5		3
Amhara	NS	Ensaro	1	4	1	36	95	2			1		1	1			18	99	6	6	19	1	1						4	2	6	8	1	5		2	1	0	0			4				5		3
Amhara	EG	GonchaSisoEnesie	1	3	2	22	12	2			1		1	1			11	18	2	2	15	1	1						1	1	2	4	1	8		2	0	30	0			1		4		5		3
Amhara	EG	GonchaSisoEnesie	2	6	2	24	95	1	1	5	1		1	2			14	99	1	1	23	1	1						0	1	1	7	2	9		2	2	0	0			4				5		3
Amhara	EG	GonchaSisoEnesie	1	4	2	25	95	1	1	3	1		1	1			17	99	3	2	20	1	1				1	1	2	0	2	4	3	9		2	2	0	1	6		4				5		3
Amhara	EG	GonchaSisoEnesie	2	1	2	23	95	2			1		1	1	1	6	16	18	1	1	23	2					2		0	1	1	3	3	9		2	1	0	0			4				1		3
Amhara	EG	GonchaSisoEnesie	1	11	2	28	95	1	1	4	1		1	1			16	22	2	2	22	1	1						2	0	2	4	3	5		2	0	5	1	1		4				5		3
Amhara	EG	GonchaSisoEnesie	2	7	2	20	3	2			1		1	1	2		15	99	1	1	19	2					2		0	1	1	3	3	9		2	0	30	0			4				1		3
Amhara	EG	GonchaSisoEnesie	2	9	2	29	13	2			1		1	1			16	22	4	4	17	1	1						2	2	4	6	1	8		2	0	3	0			4				5		3
Amhara	EG	GonchaSisoEnesie	1	5	2	35	20	2			1		1	1	2		11	15	5	5	16	2					2		3	2	5	7	1	9		2	0	5	0			1		1		5		3
Amhara	EG	GonchaSisoEnesie	1	9	2	35	95	2			1		1	1	1	7	12	20	8	8	16	2					2		3	5	8	5	1	9		2	0	30	0			4				5		3
Amhara	EG	GonchaSisoEnesie	2	5	2	35	95	2			1		1	1	2		12	16	6	6	17	2					2		1	5	6	8	1	9		2	0	10	0			1		1		5		3
Amhara	EG	GonchaSisoEnesie	1	6	2	31	30	2			1		3						5	5	15	1	1						3	2	5	1	2	8		2	0	25	0			4				1		3
Amhara	EG	GonchaSisoEnesie	1	5	2	26	95	2			1		1	1	2		16	99	2	2	18	2					2		2	0	2	4	2	9		2	0	20	0			1		1		5		3
Amhara	EG	GonchaSisoEnesie	1	11	2	22	95	2			1		1	1	2		18	99	1	1	21	2					2		1	0	1	3	3	9		2	0	15	0			1		1		1		3
Amhara	EG	GonchaSisoEnesie	2	10	2	25	4	2			1		1	1	2		15	18	1	1	24	2					2		0	1	1	3	2	9		2	0	5	0			1		1		5		3
Amhara	EG	GonchaSisoEnesie	1	5	2	40	25	2			1		1	1			12	99	10	9	17	1	1				2		7	2	9	11	2	9		2	2	0	0			4				5		3
Amhara	EG	GonchaSisoEnesie	2	9	1	25	95	2			1		1	1			15	99	3	3	18	1	1						3	0	3	5	1	9		2	0	40	0			4				5		3
Amhara	EG	GonchaSisoEnesie	1	7	2	25	8	2			1		1	1			11	13	3	3	16	1	1						3	0	3	4	1	5		2	0	30	0			1		1		5		3
Amhara	EG	GonchaSisoEnesie	1	7	2	20	95	1	1	7	1		1	1	1	10	18	99	1	1	20	2					2		1	0	1	3	3	8		2	0	15	0			1		4		1		3
Amhara	EG	GonchaSisoEnesie	1	5	2	30	95	2			1		1	1	2		15	99	5	5	18	2					2		1	4	5	7	2	9		2	0	30	0			4				5		3
Amhara	EG	GonchaSisoEnesie	2	1	2	22	95	1	1	6	1		1	1	2		15	18	1	1	22	2					2		0	1	1	3	3	8		2	0	30	0			4				1		3
Amhara	EG	GonchaSisoEnesie	2	8	2	30	3	2			1		1	1			11	15	2	2	20	1	1						1	1	2	4	1	5		2	0	30	0			4				1		3
Amhara	EG	GonchaSisoEnesie	2	0	2	38	95	2			1		1	1			11	99	8	8	18	1	1						7	1	8	7	1	5		2	0	10	0			4				5		3
Amhara	EG	GonchaSisoEnesie	1	0	2	26	25	2			1		1	1			19	99	3	3	20	1	1						1	2	3	5	3	8		2	0	30	0			4				5		3
Amhara	EG	GonchaSisoEnesie	1	10	2	27	95	2			1		1	1	2		18	99	3	3	20	2					2		1	2	3	5	1	9		2	0	30	0			1		1		5		3
Amhara	EG	GonchaSisoEnesie	2	6	1	25	95	2			1		1	1			11	99	4	3	18	1	1				1	2	2	2	4	6	2	6		98	0	0	0			1		1		5		3
Amhara	EG	GonchaSisoEnesie	1	9	1	35	23	2			1		1	1	2		15	20	4	4	22	2					2		1	3	4	6	1	3		2	0	10	0			1		1		5		3
Amhara	EG	GonchaSisoEnesie	1	2	1	30	17	2			1		1	1	1	8	11	99	3	3	14	2					2		2	1	3	6	1	6		2	0	10	0			1		1		5		3
Amhara	EG	GonchaSisoEnesie	1	7	1	35	95	2			1		1	1			13	25	5	5	18	1	1						3	2	5	7	1	4		2	0	10	0			1		1		5		3
Amhara	EG	GonchaSisoEnesie	2	6	2	26	3	1	1	2	1		1	1	1	1	16	14	1	1	25	2					2		0	1	1	4	3	6		2	0	10	0			1		1		5		3
Amhara	EG	GonchaSisoEnesie	1	0	2	25	3	2			1		1	1			12	16	1	1	25	1	1						1	0	1	3	3	4		98	0	0	1	1		4				1		3
Amhara	EG	GonchaSisoEnesie	1	2	2	25	9	2			1		1	1	2		11	99	5	5	17	2					2		3	2	5	7	1	5		2	0	20	1	2		1		1		5		3
Amhara	EG	GonchaSisoEnesie	1	11	2	37	23	2			1		1	1	2		17	20	5	5	23	2					2		2	3	5	7	1	3		2	0	10	0			1		1		5		3
Amhara	EG	GonchaSisoEnesie	2	9	2	26	7	2			1		1	1			11	99	2	2	20	1	1						0	2	2	4	3	6		2	0	20	0			4				5		3
Amhara	EG	GonchaSisoEnesie	1	11	2	28	27	2			1		1	1			13	15	2	2	25	1	1						1	1	2	3	3	6		2	0	15	0			1		4		5		3
Amhara	EG	GonchaSisoEnesie	2	2	2	25	5	2			1		1	1	2		11	99	4	4	15	2					2		1	3	4	4	3	3		2	0	15	0			1		1		5		3
Amhara	EG	GonchaSisoEnesie	1	1	2	30	29	2			1		1	1			20	99	4	4	21	1	1						3	1	4	6	1	8		2	0	40	0			4				5		3
Amhara	EG	GonchaSisoEnesie	1	2	2	23	9	2			1		1	1	2		15	15	2	2	17	2					2		2	0	2	5	3	6		2	0	15	0			1		1		5		3
Amhara	EG	GonchaSisoEnesie	1	7	2	30	15	2			1		1	1	2		16	25	4	4	17	2					2		1	3	4	6	1	1			0	0	1	2		1		1		5		3
Amhara	EG	GonchaSisoEnesie	2	0	2	30	23	2			1		1	1			11	99	5	5	15	1	1						2	3	5	7	1	4		98	0	0	0			1		1		5		3
Amhara	EG	GonchaSisoEnesie	2	5	1	28	10	2			1		1	1	2		15	20	3	3	19	2					2		1	2	3	5	1	3		2	0	5	0			1		1		5		3
Amhara	EG	GonchaSisoEnesie	1	11	1	27	95	2			1		1	1			15	18	2	2	25	1	1						2	0	2	4	1	6		98	0	0	0			1		1		5		3
Amhara	EG	GonchaSisoEnesie	1	3	2	27	11	2			1		1	1			11	99	2	2	19	1	1						2	0	2	4	1	6		98	0	0	0			1		1		5		3
Amhara	EG	GonchaSisoEnesie	1	9	2	22	4	1	1	10	1		1	1	1	14	16	99	1	1	21	2					2		1	0	1	4	2	4		2	1	0	0			1		1		5		3
Amhara	EG	GonchaSisoEnesie	2	9	2	24	95	1	1	9	1		1	1	1	14	19	99	1	1	23	2					2		0	1	1	3	2	4		2	0	15	1	2		1		1		5		3
Amhara	EG	GonchaSisoEnesie	1	1	2	20	95	2			1		1	1			11	14	5	5	15	1	1						3	2	5	8	2	6		2	0	20	0			4				5		3
Amhara	EG	GonchaSisoEnesie	1	7	2	34	95	2			1		1	1	2		16	99	7	6	18	2					2		4	2	6	6	3	4		2	0	30	0			1		1		5		3
Amhara	EG	GonchaSisoEnesie	1	0	1	23	8	2			1		1	1			14	28	2	2	16	1	1						1	1	2	4	1	6		98	0	0	0			4				5		3
Amhara	EG	GonchaSisoEnesie	2	5	2	30	95	2			1		1	1			14	13	3	3	17	1	1						1	2	3	5	2	3		2	0	10	0			1		1		5		3
Amhara	NG	GondarZuria	1	8	2	39	95	2			1		1	1			12	99	10	10	15	1	1						10	0	10	10	1	6		2	0	20	0			1		1		5		3
Amhara	NG	GondarZuria	1	4	2	33	95	2			1		1	1			15	99	7	7	15	1	1						5	2	7	9	2	5		2	0	20	0			1		1		5		3
Amhara	NG	GondarZuria	2	2	2	30	20	2			1		1	1			12	16	7	7	18	2							5	2	7	9	1	5		2	0	45	0			4				1		3
Amhara	NG	GondarZuria	1	4	2	25	10	2			1		1	1	2		11	99	5	5	17	2					2		3	2	5	7	1	3		2	3	0	0			4				5		3
Amhara	NG	GondarZuria	2	9	2	29	95	2			1		1	1			11	17	3	3	15	1	1						2	1	3	6	2	8		2	0	30	0			1		1		5		3
Amhara	NG	GondarZuria	1	4	2	30	95	2			1		1	1	2		15	99	3	3	16	2					2		3	0	3	5	1	3		2	0	25	0			1		1		5		3
Amhara	NG	GondarZuria	2	6	1	40	20	2			1		1	1			11	99	10	6	16	1	1				2		5	1	6	8	1	3		2	1	0	0			1		1		5		3
Amhara	NG	GondarZuria	1	9	2	25	95	1	1	8	1		1	1	1	2	17	15	2	2	18	2					2		0	2	2	4	3	3		2	0	10	0			4				5		3
Amhara	NG	GondarZuria	1	6	2	25	95	1	1	2	1		1	1	2		11	99	3	3	14	2					2		2	1	3	5	3	3		2	0	10	0			1		1		5		3
Amhara	NG	GondarZuria	2	11	2	30	95	2			1		1	1			15	20	7	7	18	2							3	4	7	7	1	4		2	0	10	0			1		1		5		3
Amhara	NG	GondarZuria	1	6	2	20	2	2			1		1	1			18	25	1	1	18	1	1						1	0	1	3	2	5		2	0	10	0			1		1		5		3
Amhara	NG	GondarZuria	1	2	1	34	95	2			1		1	1	2		16	13	6	6	16	2					2		3	3	6	8	1	8		2	0	30	0			4				5		3
Amhara	NG	GondarZuria	2	2	2	32	95	2			1		1	1	2		11	99	4	4	20	2					2		3	1	4	7	1	4		2	0	5	0			4				5		3
Amhara	NG	GondarZuria	1	5	1	28	95	2			1		1	1	2		17	19	3	3	19	2					2		2	1	3	6	2	8		2	0	30	0			4				5		3
Amhara	NG	GondarZuria	1	9	2	25	14	2			1		1	1	1	10	15	99	4	4	18	2					2		1	3	4	5	1	3		2	1	0	0			1		1		1		3
Amhara	NG	GondarZuria	1	6	1	30	20	2			1		1	1	2		13	99	8	8	15	2					2		4	4	8	9	1	5		2	0	20	0			4				5		3
Amhara	NG	GondarZuria	1	6	2	22	6	2			1		1	1			15	19	2	2	17	1	1						1	1	2	4	3	6		2	0	30	0			4				1		3
Amhara	NG	GondarZuria	2	3	2	29	2	1	1	15	1		1	1			20	30	1	1	29	1	1						0	1	1	3	2	3		2	0	30	0			1		1		5		3
Amhara	NG	GondarZuria	1	0	2	34	12	1	2		1		1	1	2		12	18	5	5	17	2					2		3	2	5	7	1	8		2	1	0	0			4				5		3
Amhara	NG	GondarZuria	2	4	2	35	95	2			1		1	1	2		11	25	5	5	20	1	1				2		3	2	5	7	1	3		2	1	0	0			1		1		5		3
Amhara	NG	GondarZuria	2	10	2	40	25	2			1		1	1			11	99	13	13	15	1	1						5	8	13	8	1	5		2	1	0	1	4		4				5		3
Amhara	NG	GondarZuria	1	10	2	25	95	2			1		1	1			17	23	2	2	19	1	1						1	1	2	4	2	3		2	0	45	0			1		1		1		3
Amhara	NG	GondarZuria	1	0	1	20	15	1	1	7	1		1	1	1	2	17	25	1	1	20	2					2		1	0	1	6	3	7		2	0	10	0			4				5		3
Amhara	NG	GondarZuria	1	8	1	30	2	1	1	15	1		1	1			28	36	1	1	29	1	1						1	0	1	4	2	5		2	0	20	0			1		1		5		3
Amhara	NG	GondarZuria	2	6	1	30	2	2			1		1	1	1	4	18	99	6	6	22	1	1				1	2	4	2	6	7	1	6		2	0	20	0			1		1		5		3
Amhara	NG	GondarZuria	2	7	1	28	18	2			1		1	1	2		11	20	3	3	20	1	1				8		2	1	3	5	1	3		2	0	5	0			1		1		5		3
Amhara	NG	GondarZuria	2	9	2	20	1	1	1	8	1		1	2	2		15	99	1	1	17	2					2		0	1	1	5	3	6		2	0	60	0			1		1		5		3
Amhara	NG	GondarZuria	2	3	2	33	16	2			1		1	1			15	20	4	4	18	2							1	3	4	6	1	3		2	0	30	0			1		1		5		3
Amhara	NG	GondarZuria	2	8	1	17	2	1	1	2	1		1	1	1	5	14	25	1	1	16	2					2		0	1	1	3	2	3		2	0	2	0			1		1		5		3
Amhara	NG	GondarZuria	2	3	1	20	8	1	1	3	1		1	1			15	20	3	3	16	2							1	2	3	5	1	4		2	0	20	0			1		1		5		3
Amhara	NG	GondarZuria	1	5	1	35	23	2			1		1	1	1	7	20	25	7	7	20	2					2		6	1	7	9	1	3		2	0	10	0			1		1		5		3
Amhara	NG	GondarZuria	1	10	2	27	95	2			1		1	1			23	28	2	2	24	1	1						2	0	2	4	2	4		2	0	30	0			4				1		3
Amhara	NG	GondarZuria	2	11	1	26	8	2			1		1	1			15	20	3	3	18	1	1						1	2	3	5	3	6		2	0	30	1	7	clean the materials	1		1		5		3
Amhara	NG	GondarZuria	1	4	1	29	5	2			1		1	1			12	18	3	3	19	1	1						2	1	3	5	1	6		2	0	15	0			1		1		5		3
Amhara	NG	GondarZuria	1	0	2	21	95	2			1		1	2			20	99	1	1	21	1	1						1	0	1	5	1	6		2	0	40	0			1		1		5		3
Amhara	NG	GondarZuria	2	10	1	19	95	2			1		1	2	1	6	15	21	1	1	19	1	1				2		0	1	1	3	2	3		2	0	10	0			1		1		5		3
Amhara	NG	GondarZuria	1	1	1	27	14	2			1		1	1	2		13	20	5	5	17	2					1	1	4	1	5	7	1	3		2	0	30	0			1		1		5		3
Amhara	NG	GondarZuria	2	6	1	35	22	2			1		1	1			12	99	7	7	16	1	1						3	4	7	9	1	3		2	0	45	0			1		1		5		3
Amhara	NG	GondarZuria	1	3	2	20	8	1	1	2	1		1	1	2		12	22	1	1	20	2					2		1	0	1	3	3	3		2	0	15	0			1		1		5		3
Amhara	NG	GondarZuria	1	6	1	20	1	2			1		1	1	2		15	20	2	2	16	1	1				2		2	0	2	4	2	3		2	0	10	0			1		1		5		3
Amhara	NG	GondarZuria	1	7	1	27	16	2			1		1	1			11	99	4	4	18	2							3	1	4	7	1	6		2	0	30	0			1		1		5		3
Amhara	NG	GondarZuria	2	11	1	20	6	2			1		1	1			15	24	2	2	17	1	1						1	1	2	4	3	6		2	0	10	0			4				5		3
Amhara	NG	GondarZuria	1	0	2	25	95	2			1		1	1			12	18	6	4	15	1	1				2		3	3	6	6	1	3		2	1	0	0			1		1		5		3
Amhara	NG	GondarZuria	2	3	1	25	7	1	1	4	1		1	1	2		16	23	2	2	19	2					2		0	2	2	4	3	3		2	0	10	0			1		1		5		3
Amhara	NG	GondarZuria	2	4	1	20	95	2			1		1	1			15	30	1	1	20	1	1						0	1	1	4	2	3		2	0	40	0			4				5		3
Amhara	NG	GondarZuria	1	6	2	24	95	1	1	8	1		1	2			22	25	1	1	22	2							1	0	1	3	2	4		2	0	30	0			1		1		5		3
Amhara	NG	GondarZuria	2	6	1	25	3	1	1	8	1		1	1	1	10	22	31	1	1	24	1	1				2		0	1	1	4	3	6		2	0	5	1	7	Wuhagar	1		1		5		3
Amhara	NG	GondarZuria	2	7	1	25	2	1	1	6	1		1	1	1	1	18	20	1	1	24	1	1				8		0	1	1	4	3	3		2	0	5	0			1		1		1		3
Amhara	EG	HuletEjunese	1	6	1	40	95	2			1		1	1	2		25	99	4	4	30	1	1				2		2	2	4	4	3	6		2	0	10	0			1		1		5		3
Amhara	EG	HuletEjunese	2	11	1	25	15	2			1		1	1	2		15	18	2	2	18	1	1				2		1	1	2	4	3	3		2	0	2	0			1		1		5		3
Amhara	EG	HuletEjunese	1	11	1	40	20	2			1		1	1	2		14	99	6	6	17	2					2		3	3	6	7	1	3		2	0	5	0			1		1		5		3
Amhara	EG	HuletEjunese	2	2	1	18	95	1	1	6	1		1	1	1	5	16	99	1	1	18	2					2		0	1	1	6	2	3		2	4	0	0			1		1		4		3
Amhara	EG	HuletEjunese	1	2	2	35	19	2			1		1	1	2		11	15	7	7	18	2					8		4	2	6	7	1	3		2	0	5	0			1		1		5		3
Amhara	EG	HuletEjunese	2	11	1	41	22	2			1		1	1	1	6	19	25	5	5	20	1	1				2		3	2	5	7	3	3		2	0	20	0			1		1		5		3
Amhara	EG	HuletEjunese	1	2	1	35	95	2			1		1	1			12	99	3	3	20	1	1						2	1	3	5	1	6		2	1	0	0			1		1		5		3
Amhara	EG	HuletEjunese	1	8	1	25	5	2			1		1	1	1	5	11	99	2	2	15	1	1				2		2	0	2	4	3	6		2	0	15	0			1		1		5		3
Amhara	EG	HuletEjunese	1	11	1	27	16	2			1		1	1	1	3	11	15	4	4	17	2					2		2	2	4	6	3	3		2	0	10	0			1		1		5		3
Amhara	EG	HuletEjunese	1	11	1	20	2	1	1	10	1		1	1			18	21	1	1	19	1	1						1	0	1	3	2	3		2	0	30	0			4				5		3
Amhara	EG	HuletEjunese	1	11	1	25	15	2			1		1	1	2		11	18	2	2	15	1	1				2		2	0	2	4	2	3		2	0	2	0			1		1		5		3
Amhara	EG	HuletEjunese	2	4	1	28	12	2			1		1	1			11	15	4	3	16	1	1				2		1	2	3	5	1	8		2	0	30	1	6		1		1		5		3
Amhara	EG	HuletEjunese	2	0	1	25	10	2			1		1	1			11	14	3	3	13	1	1						3	0	3	6	1	5		2	0	30	0			4				5		3
Amhara	EG	HuletEjunese	1	6	1	19	4	1	1	3	1		1	1			12	99	1	1	18	1	1						1	0	1	3	3	6		2	0	10	0			4				5		3
Amhara	EG	HuletEjunese	1	7	1	25	15	2			1		1	1	2		11	15	3	3	15	1	1				8		3	0	3	5	1	3		2	0	30	0			4				5		3
Amhara	EG	HuletEjunese	2	0	1	30	10	2			1		1	1			11	18	4	4	18	2							3	1	4	6	1	3		2	0	3	0			1		1		5		3
Amhara	EG	HuletEjunese	2	2	1	30	95	2			1		1	1			15	99	5	5	15	1	1						2	3	5	7	1	6		2	0	15	0			1		1		5		3
Amhara	EG	HuletEjunese	2	8	1	28	16	2			1		1	1			14	99	5	4	19	1	1				2		2	2	4	6	1	8		2	0	30	0			1		1		5		3
Amhara	EG	HuletEjunese	1	6	1	30	16	2			1		1	1			11	99	4	4	16	1	1						3	1	4	6	1	8		2	1	0	0			4				5		3
Amhara	EG	HuletEjunese	1	3	1	25	20	2			1		1	1			16	25	2	2	18	1	1						2	0	2	5	3	3		2	0	30	0			1		1		5		3
Amhara	EG	HuletEjunese	2	6	2	20	2	1	1	10	1		1	1			18	20	1	1	19	2							0	1	1	3	2	3		2	0	25	0			1		1		5		3
Amhara	EG	HuletEjunese	1	7	1	30	95	2			1		1	1	2		11	99	5	5	20	1	1				2		2	3	5	7	3	3		2	0	30	0			1		1		5		3
Amhara	EG	HuletEjunese	2	0	1	27	25	2			1		1	1			11	18	4	4	18	2							1	3	4	7	1	5		2	0	30	0			4				5		3
Amhara	EG	HuletEjunese	2	0	1	25	95	1	1	5	1		1	1	2		19	99	2	2	20	2					2		0	2	2	4	3	4		2	1	0	0			1		1		5		3
Amhara	EG	HuletEjunese	2	0	1	30	95	2			1		1	1	2		15	99	3	3	14	2					2		1	2	3	5	1	9		2	0	4	0			1		1		5		3
Amhara	EG	HuletEjunese	1	1	1	35	95	2			1		1	1			15	20	6	6	20	1	1						4	2	6	8	1	8		2	0	10	0			1		1		5		3
Amhara	EG	HuletEjunese	1	0	2	25	6	2			1		1	1			11	15	3	3	15	1	1						1	1	2	5	1	8		2	1	0	0			1		1		5		3
Amhara	EG	HuletEjunese	2	9	2	38	95	2			1		1	1			18	25	5	5	19	1	1						3	2	5	5	1	5		2	0	30	0			1		1		5		3
Amhara	EG	HuletEjunese	2	11	1	25	3	2			1		1	1	2		17	18	2	2	21	1	1				2		0	2	2	3	2	9		2	0	2	0			1		1		5		3
Amhara	EG	HuletEjunese	2	5	2	20	4	1	1	3	1		1	1	1	3	16	20	2	2	15	1	1				8		0	2	2	4	2	3		2	0	1	0			1		1		5		3
Amhara	EG	HuletEjunese	1	10	2	16	6	2			1		1	1			11	20	1	1	15	1	1						1	0	1	3	3	5		2	0	15	0			4				1		3
Amhara	EG	HuletEjunese	1	1	2	20	2	2			1		1	1	1	8	12	99	1	1	20	2					2		1	0	1	3	3	3		2	0	30	0			4				5		3
Amhara	EG	HuletEjunese	1	9	2	40	95	2			1		1	1			16	20	7	7	21	1	1						5	2	7	9	2	9		2	0	15	0			1		1		5		3
Amhara	EG	HuletEjunese	1	11	2	22	6	1	1	7	1		1	1	1	4	16	18	3	3	16	1	1				8		1	1	2	4	1	5		2	0	20	0			1		1		5		3
Amhara	EG	HuletEjunese	2	11	2	25	95	2			1		1	1	2		12	99	2	2	17	2					2		0	2	2	4	2	7		2	0	5	0			1		1		5		3
Amhara	EG	HuletEjunese	2	11	1	25	3	2			1		1	1	2		11	99	3	3	17	2					2		2	1	3	5	3	3		2	0	5	0			1		1		5		3
Amhara	EG	HuletEjunese	1	7	1	30	95	2			1		1	1	2		15	99	3	3	18	1	1				2		2	1	3	4	3	9		2	0	5	0			1		1		5		3
Amhara	EG	HuletEjunese	2	3	1	32	8	2			1		1	1	2		11	18	6	6	20	2					2		4	2	6	8	1	9		2	0	20	0			1		1		5		3
Amhara	EG	HuletEjunese	2	0	2	17	95	2			1		1	1			12	18	2	2	14	1	1						0	2	2	13	3	8		2	0	15	0			4				5		3
Amhara	EG	HuletEjunese	2	1	2	35	25	2			1		1	1			11	23	5	5	15	1	1						3	2	5	7	1	8		2	0	10	0			1		1		5		3
Amhara	EG	HuletEjunese	2	7	2	22	8	2			1		1	1			11	13	2	2	17	1	1						0	2	2	4	3	8		2	0	16	0			1		1		5		3
Amhara	EG	HuletEjunese	1	6	2	32	20	1	1	4	1		1	1			11	15	5	5	15	1	1						3	2	5	5	1	8		2	0	30	0			4				5		3
Amhara	EG	HuletEjunese	1	11	2	22	5	1	1	7	1		1	1			11	25	3	2	19	1	1				2		1	1	2	5	3	9		2	0	15	0			1		1		5		3
Amhara	EG	HuletEjunese	1	1	1	20	95	2			1		1	1	1	5	12	99	1	1	20	2					2		1	0	1	3	3	6		2	0	5	0			5	Yelachewum	5	Yelachewum	5		3
Amhara	EG	HuletEjunese	2	2	1	35	21	2			1		1	1	1	10	11	15	6	6	22	2					2		1	5	6	7	1	9		2	0	5	0			1		1		5		3
Amhara	EG	HuletEjunese	1	1	2	35	23	2			1		1	1			11	99	5	5	15	1	1						3	2	5	6	1	9		2	0	20	0			1		4		5		3
Amhara	EG	HuletEjunese	2	6	1	35	20	2			1		1	1	2		12	99	8	5	15	2					1	2	4	1	5	7	3	7		2	0	5	0			1		1		5		3
Amhara	EG	HuletEjunese	1	6	2	27	5	2			1		1	1			12	13	4	4	17	1	1						4	0	4	5	1	8		2	0	20	0			1		1		5		3
Amhara	WG	JabiTehnan	1	2	2	37	95	2			1		1	1			18	99	6	6	20	1	1						4	2	6	7	1	8		2	0	30	0			4				5		3
Amhara	WG	JabiTehnan	1	10	2	30	13	1	2		1		1	1	2		17	19	6	6	17	2					2		6	0	6	8	1	9		2	0	5	0			4				5		3
Amhara	WG	JabiTehnan	1	6	2	33	95	2			1		1	1	2		11	99	3	3	17	2					2		3	0	3	5	1	9		2	0	5	0			4				5		3
Amhara	WG	JabiTehnan	1	6	2	42	95	1	1	8	1		3						1	1	19	1	1						1	0	1	9	3	8		2	0	10	0			4				5		3
Amhara	WG	JabiTehnan	1	8	2	25	95	2			1		1	1	2		11	15	4	4	14	1	1				2		4	0	4	6	1	5		2	1	0	0			4				4		3
Amhara	WG	JabiTehnan	1	0	2	22	2	1	1	4	1		1	1			11	99	1	1	22	1	1						1	0	1	4	2	8		2	0	40	0			4				5		3
Amhara	WG	JabiTehnan	1	11	2	38	23	2			1		1	1	2		15	99	7	7	15	2					2		5	2	7	7	1	9		2	0	5	0			4				5		3
Amhara	WG	JabiTehnan	2	7	1	30	95	2			1		1	1			11	20	8	8	15	1	1						3	5	8	7	1	8		2	1	0	0			4				5		3
Amhara	WG	JabiTehnan	1	10	1	40	22	2			1		1	1			11	15	8	8	20	1	1						3	5	8	6	1	6		2	0	25	0			1		1		5		3
Amhara	WG	JabiTehnan	2	3	2	30	15	2			1		1	1	2		11	99	5	3	20	2					2		3	2	5	7	1	9		2	2	0	0			1		1		5		3
Amhara	WG	JabiTehnan	1	5	1	38	95	2			1		1	1			12	16	10	10	17	1	1						4	6	10	7	1	6		2	0	40	0			4				5		3
Amhara	WG	JabiTehnan	2	4	1	30	95	1	1	3	1		1	1			12	15	3	3	21	1	1						1	2	3	7	1	6		98	0	0	1	1		1		1		5		3
Amhara	WG	JabiTehnan	2	8	1	35	7	2			1		1	1	2		11	20	7	7	16	1	1				2		7	0	7	8	2	3		2	0	15	0			4				5		3
Amhara	WG	JabiTehnan	2	1	2	20	95	2			1		1	1	2		19	99	1	1	20	2					2		0	1	1	3	3	9		2	0	2	0			4				5		3
Amhara	WG	JabiTehnan	1	2	1	40	95	1	1	2	1		1	1			11	99	5	5	16	1	1						4	0	4	6	2	6		2	0	15	0			4				5		3
Amhara	WG	JabiTehnan	2	0	2	24	95	1	1	4	1		1	1			11	20	2	2	15	2							0	2	2	4	2	9		2	0	15	0			4				5		3
Amhara	WG	JabiTehnan	1	6	2	20	95	2			1		1	1			11	15	3	3	16	1	1						2	1	3	4	3	6		2	0	20	0			4				5		3
Amhara	WG	JabiTehnan	2	9	2	20	1	1	1	8	1		1	1	1	2	17	15	1	1	20	2					2		0	1	1	3	3	3		2	0	10	0			4				5		3
Amhara	WG	JabiTehnan	1	7	2	38	35	2			1		1	1			11	14	11	11	14	1	1						10	1	11	7	1	6		2	0	20	1	1		4				5		3
Amhara	WG	JabiTehnan	1	3	1	23	95	1	1	8	1		1	1	2		13	17	2	2	16	2					2		2	0	2	4	2	9		2	0	5	1	8		4				5		3
Amhara	WG	JabiTehnan	2	9	2	30	95	2			1		3						3	3	19	2					2		1	2	3	3	1	3		2	1	0	0			4				5		3
Amhara	WG	JabiTehnan	2	8	2	30	95	2			1		1	1	2		18	99	3	3	20	2					2		1	2	3	6	1	9		2	0	10	1	1		4				5		3
Amhara	WG	JabiTehnan	2	6	2	31	95	2			1		1	1	2		11	99	6	6	16	2					2		3	3	6	8	2	9		2	0	10	0			4				5		3
Amhara	WG	JabiTehnan	1	9	1	23	95	1	1	10	1		3						1	1	21	1	1						1	0	1	3	3	8		2	1	0	0			4				5		3
Amhara	NS	Kewot	2	5	2	32	95	2			1		1	1	2		14	99	4	4	17	2					2		2	2	4	7	1	8		2	0	40	0			1		1		5		4
Amhara	NS	Kewot	1	5	1	24	2	2			1		1	1	2		22	99	1	1	24	2					2		1	0	1	3	3	9		2	0	30	0			4				5		3
Amhara	NS	Kewot	1	5	1	25	7	1	1	7	1		1	1			18	30	4	2	19	1	1				1	2	3	1	4	4	2	6		2	0	30	0			1		1		5		3
Amhara	NS	Kewot	1	5	1	23	95	2			1		1	1			18	99	1	1	23	1	1						1	0	1	3	3	8		2	0	30	0			1		1		1		3
Amhara	NS	Kewot	1	11	1	47	95	1	1	8	1		1	1			13	19	6	6	23	1	1						4	2	6	7	1	8		98	0	0	0			1		1		5		3
Amhara	NS	Kewot	2	0	1	30	95	2			1		1	1			19	25	5	5	21	1	1						4	1	5	7	1	9		2	0	10	0			1		1		5		3
Amhara	NS	Kewot	1	4	2	35	95	2			1		1	1	2		16	99	7	7	21	2					2		4	3	7	7	1	8		2	0	40	0			1		1		5		3
Amhara	NS	Kewot	1	4	2	20	95	1	1	8	1		1	1			16	24	1	1	19	1	1						1	0	1	3	3	8		2	0	40	0			4				5		3
Amhara	NS	Kewot	2	3	1	19	95	1	1	5	1		1	1	1	4	18	99	1	1	19	2					2		0	1	1	3	3	8		2	0	15	0			1		1		1		3
Amhara	NS	Kewot	2	7	1	30	1	2			1		3						3	3	18	2							0	2	2	8	1	4		2	0	20	1	1		1		1		5		3
Amhara	NS	Kewot	2	5	1	38	95	2			1		1	1			22	99	10	6	24	1	1				2		3	3	6	6	1	8		2	0	10	1	6		4				1		3
Amhara	NS	Kewot	2	6	2	36	15	2			1		1	1			18	28	5	5	20	1	1						3	2	5	7	1	6		2	0	30	0			4				5		3
Amhara	NS	Kewot	1	4	2	25	95	2			1		1	1			18	99	2	2	20	1	1						2	0	2	5	3	8		2	0	10	0			1		1		5		3
Amhara	NS	Kewot	1	9	1	22	95	1	1	12	1		1	1	1	10	19	21	1	1	21	2					2		1	0	1	3	3	6		2	0	15	0			1		1		5		3
Amhara	NS	Kewot	1	2	2	25	8	1	1	3	1		1	1	1	3	17	99	1	1	25	2					2		1	0	1	4	1	3		2	0	10	0			5	yelem	5	Yelem	5		3
Amhara	NS	Kewot	2	0	2	30	15	2			1		1	1	2		15	25	5	4	16	2					2		2	2	4	5	1	3		2	1	0	0			1		1		5		3
Amhara	NS	Kewot	1	3	2	30	95	2			1		1	1	2		18	99	6	6	19	2					2		2	2	4	6	1	3		2	0	30	0			1		1		5		3
Amhara	NS	Kewot	1	11	1	35	95	2			1		1	1	2		19	25	4	4	20	2					2		3	1	4	6	3	8		2	0	30	0			1		1		5		3
Amhara	NS	Kewot	1	6	2	40	23	2			1		1	1	2		17	99	7	7	19	1	1				2		4	3	7	9	1	3		2	0	30	0			4				5		3
Amhara	NS	Kewot	2	0	2	35	95	2			1		1	1	2		18	99	5	5	21	1	1				8		1	4	5	7	1	3		2	0	20	0			1		1		5		3
Amhara	NS	Kewot	2	6	2	33	95	1	1	6	1		1	1			15	22	4	4	17	1	1						2	2	4	6	3	9		2	0	10	0			4				5		3
Amhara	NS	Kewot	2	7	2	45	30	2			1		1	1			17	99	9	9	18	1	1						7	2	9	6	1	8		2	0	30	1	3		4				1		4
Amhara	NS	Kewot	1	2	2	20	4	1	1	7	1		1	1	1	3	16	99	1	1	1	2					2		1	0	1	3	3	9		2	0	30	0			4				5		3
Amhara	NS	Kewot	2	4	1	24	10	2			1		1	1			14	25	4	4	16	1	1						3	1	4	6	2	8		2	0	40	0			4				1		3
Amhara	NG	Metema	1	0	2	25	95	2			1		1	1			15	20	3	3	18	2							2	1	3	5	1	4		2	0	10	0			4				5		3
Amhara	NG	Metema	2	1	2	24	4	1	1	3	1		1	1	1	2	20	99	1	1	23	2					2		0	1	1	3	3	3		2	0	20	0			4				1		3
Amhara	NG	Metema	2	8	2	28	95	2			1		1	1			15	99	4	4	19	1	1						3	1	4	5	1	4		2	0	20	0			4				4		3
Amhara	NG	Metema	1	7	1	19	95	1	1	8	1		1	1	2		18	23	1	1	19	2					2		1	0	1	3	3	9		2	0	5	0			4				1		3
Amhara	NG	Metema	2	7	2	22	95	2			1		1	1			13	26	2	2	18	1	1						0	2	2	4	3	6		2	0	15	0			4				1		3
Amhara	NG	Metema	2	3	2	35	4	2			1		1	1	2		20	99	5	5	22	2					2		3	2	5	6	1	6		2	0	30	0			4				1		3
Amhara	NG	Metema	1	4	2	20	2	2			1		1	1			13	99	3	3	16	1	1						1	2	3	4	1	6		2	2	0	0			1		1		5		3
Amhara	NG	Metema	2	2	2	19	4	1	1	5	1		1	1	1	3	15	99	2	2	17	2					2		1	1	2	4	3	3		2	0	10	0			4				4		3
Amhara	NG	Metema	1	5	2	18	3	1	1	5	1		1	1	2		15	19	1	1	18	2					2		1	0	1	3	3	3		2	0	15	0			4				1		3
Amhara	NG	Metema	1	4	2	29	4	2			1		1	1			11	99	5	5	15	1	1						3	2	5	7	1	6		2	2	0	0			1		1		5		3
Amhara	NG	Metema	1	8	2	20	6	1	1	8	1		1	1	2		18	99	1	1	20	2					2		1	0	1	5	1	9		2	0	20	0			4				1		3
Amhara	NG	Metema	2	6	1	20	2	2			1		1	1	2		16	99	1	1	20	2					2		0	1	1	3	2	3		2	0	10	0			4				5		3
Amhara	NG	Metema	1	1	2	24	7	2			1		1	1			15	99	3	3	3	1	1						1	2	3	5	2	3		2	0	45	0			4				5		3
Amhara	NG	Metema	2	0	2	30	25	2			1		1	1			18	23	6	6	18	1	1						4	2	6	8	1	3		2	0	10	0			1		1		5		3
Amhara	NG	Metema	1	9	2	35	8	2			1		1	1	2		11	99	6	6	15	2					2		5	1	6	6	1	3		2	0	5	0			1		1		1		3
Amhara	NG	Metema	1	5	2	23	95	1	1	8	1		1	1			19	23	1	1	23	2							1	0	1	3	2	4		2	0	5	0			4				1		3
Amhara	NG	Metema	2	2	2	25	8	2			1		1	1	2		14	99	3	3	13	2					2		0	3	3	6	1	6		2	0	30	0			4				1		3
Amhara	NG	Metema	1	9	1	25	95	2			1		1	1	2		12	18	4	4	14	2					2		3	1	4	6	1	3		2	1	0	0			4				1		3
Amhara	NG	Metema	1	6	2	25	4	2			1		1	1	2		11	19	5	5	19	2					2		5	0	5	7	2	3		2	0	10	1	3		4				1		3
Amhara	NG	Metema	2	7	2	22	95	2			1		1	1			13	26	2	2	18	1	1						0	2	2	4	3	6		2	0	15	0			4				1		3
Amhara	NG	Metema	2	5	2	21	95	1	1	5	1		1	1			16	19	1	1	21	1	1						0	1	1	3	3	6		2	2	0	0			1		1		5		3
Amhara	NG	Metema	2	2	2	20	95	1	1	2	1		1	1	2		16	99	3	2	17	2					1	2	1	1	2	4	3	3		2	0	10	0			4				1		3
Amhara	NG	Metema	2	1	2	16	2	2			1		1	1			11	19	1	1	16	2							0	1	1	3	2	4		2	0	30	0			4				1		3
Amhara	NG	Metema	2	6	2	24	11	2			1		1	1			19	99	3	3	21	1	1						2	1	3	5	1	3		2	0	20	0			4				1		3
Amhara	NG	Metema	1	2	2	20	5	2			1		1	1			14	99	1	1	20	1	1						1	0	1	3	2	4		2	0	20	0			4				1		3
Amhara	NS	MoretnaJeru	2	8	1	27	95	2			1		1	1			21	99	3	3	22	1	1						1	2	3	5	3	6		2	1	0	0			1		1		5		3
Amhara	NS	MoretnaJeru	1	8	2	28	95	1	1	4	1		1	1			18	99	3	3	20	1	1						2	1	3	5	1	6		2	2	0	0			1		1		5		3
Amhara	NS	MoretnaJeru	2	0	1	30	95	2			1		1	1	2		13	99	3	3	18	2					2		1	2	3	5	1	8		2	1	0	0			4				5		3
Amhara	NS	MoretnaJeru	1	8	1	20	95	1	1	8	1		1	1	1	8	18	27	1	1	19	2					2		1	0	1	3	3	3		2	0	30	0			1		1		5		3
Amhara	NS	MoretnaJeru	1	6	1	26	95	2			1		1	1	2		17	99	3	3	18	2					2		3	0	3	5	1	8		2	0	20	0			1		1		5		3
Amhara	NS	MoretnaJeru	1	4	1	20	2	1	1	13	1		1	1	1	8	18	24	1	1	20	2					2		1	0	1	3	3	12	Bono	2	0	20	0			1		1		5		3
Amhara	NS	MoretnaJeru	2	7	1	23	95	1	1	6	1		1	1	1	6	19	26	1	1	22	2					2		0	1	1	5	3	8		2	0	30	0			1		1		5		3
Amhara	NS	MoretnaJeru	1	8	1	33	95	1	1	4	1		1	1			18	25	3	3	19	1	1						2	1	3	5	1	3		2	0	10	0			1		1		5		3
Amhara	NS	MoretnaJeru	1	8	1	20	2	1	1	7	1		1	1	1	4	18	24	1	1	19	2					2		1	0	1	4	3	8		2	0	30	0			1		1		5		3
Amhara	NS	MoretnaJeru	1	8	1	26	95	1	1	6	1		1	1			20	27	1	1	21	1	1						1	0	1	3	3	3		2	0	10	0			4				1		3
Amhara	NS	MoretnaJeru	1	5	1	23	95	1	1	6	1		1	1			19	26	1	1	23	1	1						1	0	1	3	3	6		2	1	0	0			4				5		3
Amhara	NS	MoretnaJeru	2	9	1	21	95	1	1	8	1		1	1	1	7	19	24	1	1	20	2					2		0	1	1	3	3	3		2	2	0	0			1		1		5		3
Amhara	NS	MoretnaJeru	2	5	1	21	3	1	1	10	1		1	1	2		18	29	1	1	20	2					2		0	1	1	3	3	12	Bono	2	0	40	0			1		1		5		3
Amhara	NS	MoretnaJeru	2	6	1	21	95	1	1	7	1		1	1			17	24	1	1	1	1	1						0	1	1	3	3	8		2	3	0	0			1		1		5		3
Amhara	NS	MoretnaJeru	1	5	1	22	95	1	1	4	1		2						2	2	17	1	1						1	1	2	4	3	6		2	1	0	0			4				1		3
Amhara	NS	MoretnaJeru	2	7	1	28	15	2			1		1	1			18	99	7	7	19	1	1						2	5	7	7	1	4		2	3	0	0			1		1		5		3
Amhara	NS	MoretnaJeru	1	6	2	23	95	1	1	8	1		1	1	1	9	15	30	2	2	17	2					2		1	1	2	4	1	8		2	0	30	1	3		3		3		5		3
Amhara	NS	MoretnaJeru	1	7	1	22	95	1	1	9	1		1	1	1	9	19	24	1	1	1	2					2		1	0	1	3	3	3		2	0	15	0			1		1		5		3
Amhara	NS	MoretnaJeru	1	5	1	22	4	1	1	8	1		1	1	1	8	18	99	1	1	22	2					2		1	0	1	3	2	5		2	0	30	0			4				5		3
Amhara	NS	MoretnaJeru	1	10	1	26	95	1	1	12	1		1	1			18	26	2	2	20	1	1						2	0	2	5	2	4		2	2	0	0			1		1		5		3
Amhara	NS	MoretnaJeru	1	1	1	28	95	2			1		1	1			17	26	3	3	19	2							2	1	3	7	3	3		2	0	20	0			4				4		3
Amhara	NS	MoretnaJeru	2	3	1	37	13	2			1		1	1			18	99	5	5	20	1	1						2	3	5	7	1	8		2	4	0	0			4				1		3
Amhara	NS	MoretnaJeru	2	3	1	35	20	2			1		1	1			12	99	8	8	16	1	1						0	3	3	6	1	8		2	4	0	0			1		1		5		3
Amhara	NS	MoretnaJeru	1	2	1	40	95	2			1		1	1	1	3	25	30	8	8	25	1	2	1	5		2		4	4	8	7	1	8		2	0	30	0			1		1		5		3
Amhara	WG	Quarit	1	4	2	22	95	1	1	4	1		1	1	1	4	16	99	1	1	22	2					2		1	0	1	3	3	3		2	0	10	0			1		1		5		3
Amhara	WG	Quarit	2	2	2	30	95	2			1		1	1	2		15	99	3	3	19	2					2		1	2	3	9	1	3		2	1	0	0			1		1		5		3
Amhara	WG	Quarit	2	2	1	28	15	2			1		1	1			13	99	5	5	17	1	1						1	4	5	7	1	6		2	0	15	0			1		1		1		3
Amhara	WG	Quarit	2	11	2	38	95	2			1		1	1			12	16	7	7	15	2							4	3	7	7	1	9		2	0	40	0			1		1		5		3
Amhara	WG	Quarit	2	9	2	25	95	2			1		1	1	2		11	99	8	5	12	2					2		4	4	8	7	1	3		2	5	0	0			4				5		3
Amhara	WG	Quarit	1	5	2	27	1	2			1		1	1	2		11	99	4	3	18	2					1	2	2	2	4	5	1	3		2	0	10	0			1		1		5		3
Amhara	WG	Quarit	1	11	2	24	95	1	1	3	1		1	1			13	20	2	2	16	1	1						2	0	2	4	1	6		2	0	8	0			1		1		5		3
Amhara	WG	Quarit	1	2	1	34	15	1	1	6	1		1	1			12	18	7	7	15	1	1						5	2	7	9	1	9		2	0	50	0			1		1		5		3
Amhara	WG	Quarit	1	9	2	37	95	2			1		1	1	1	4	11	15	5	5	18	2					2		3	2	5	7	1	8		2	0	30	0			1		1		5		3
Amhara	WG	Quarit	1	9	1	25	4	1	1	10	1		1	1			21	22	1	1	24	1	1						1	0	1	3	3	6		2	0	5	0			1		1		5		3
Amhara	WG	Quarit	2	10	1	20	8	2			1		1	1			12	18	1	1	17	2							0	1	1	6	1	9		2	0	45	0			1		1		5		3
Amhara	WG	Quarit	1	0	1	30	18	2			1		1	1	2		11	18	4	4	14	2					2		4	0	4	6	1	9		2	0	30	0			1		1		5		3
Amhara	WG	Quarit	1	2	1	16	15	1	1	4	1		1	1			12	22	1	1	15	2							1	0	1	5	2	9		2	0	30	0			1		1		5		3
Amhara	WG	Quarit	1	3	2	27	12	2			1		1	1	2		11	99	4	4	16	2					2		4	0	4	6	2	6		2	0	20	0			1		1		5		3
Amhara	WG	Quarit	2	6	1	34	22	2			1		1	1			13	99	7	7	16	1	1						5	2	7	7	1	6		2	0	10	0			1		1		5		3
Amhara	WG	Quarit	2	11	2	48	10	2			1		1	1	2		13	99	7	7	24	2					2		4	3	7	8	2	6		2	0	30	0			1		1		5		3
Amhara	WG	Quarit	2	8	2	30	12	2			1		1	1	2		11	99	10	10	15	2					2		6	4	10	5	1	9		98	0	0	1	1		1		1		5		3
Amhara	WG	Quarit	2	9	1	28	95	2			1		1	1			12	99	4	4	16	1	1						1	3	4	7	1	6		2	0	45	0			1		1		5		3
Amhara	WG	Quarit	1	6	1	30	10	2			1		1	1	1	8	11	20	4	4	15	2					2		4	0	4	6	1	3		2	0	30	0			1		1		5		3
Amhara	WG	Quarit	2	4	1	22	95	1	1	10	1		1	1	2		18	23	1	1	22	2					2		0	1	1	4	3	3		2	0	5	0			1		1		5		3
Amhara	WG	Quarit	1	9	1	38	16	2			1		1	1			20	99	6	6	23	1	1						5	1	6	7	1	6		2	0	10	0			4				5		3
Amhara	WG	Quarit	1	0	1	25	9	2			1		1	1			16	18	4	3	19	2					1	2	1	2	3	6	1	9		2	0	25	0			1		1		5		3
Amhara	WG	Quarit	1	3	2	35	28	2			1		1	1	2		11	99	10	7	15	2					2		3	7	10	8	1	3		2	0	5	0			1		1		5		3
Amhara	WG	Quarit	1	0	2	30	14	2			1		1	1			11	99	6	6	16	1	1						3	3	6	6	3	9		2	0	5	0			1		1		5		3
Amhara	WG	Quarit	1	5	2	30	15	2			1		1	1	2		11	99	6	3	15	2					2		3	3	6	5	1	9		2	0	20	0			4				5		3
Amhara	WG	Quarit	1	9	2	38	25	2			1		1	1	2		15	99	9	9	15	2					2		6	3	9	9	1	3		2	1	0	0			1		4		5		3
Amhara	WG	Quarit	2	6	2	28	6	2			1		1	1			15	18	3	3	23	1	1						0	3	3	5	1	8		2	0	20	0			1		1		5		3
Amhara	WG	Quarit	1	7	2	29	95	2			1		1	1			13	99	4	4	16	1	1						2	2	4	6	1	8		2	0	10	0			1		1		5		3
Amhara	WG	Quarit	2	7	1	32	10	2			1		1	1			11	25	5	5	17	1	1						2	3	5	7	1	6		2	0	45	0			1		1		5		3
Amhara	WG	Quarit	1	1	1	30	18	2			1		1	1	2		11	14	4	4	17	2					2		4	0	4	6	1	3		2	0	20	0			4				5		3
Amhara	WG	Quarit	1	2	1	30	1	2			1		1	1			11	20	3	3	13	1	1						3	0	3	5	1	5		2	0	30	0			1		1		5		3
Amhara	WG	Quarit	2	6	2	35	20	2			1		1	1	2		11	99	7	5	15	2					2		5	2	7	9	3	9		2	0	10	0			1		1		5		3
Amhara	WG	Quarit	2	10	2	35	10	2			1		1	1	2		12	99	3	3	20	2					2		1	2	3	5	1	3		2	0	20	0			4				5		3
Amhara	WG	Quarit	1	9	2	30	24	2			1		1	1			11	18	7	7	15	1	1						5	2	7	8	1	3		2	0	25	0			1		1		5		3
Amhara	WG	Quarit	1	3	1	36	95	2			1		1	1			12	16	6	6	16	1	1						3	3	6	8	1	5		2	1	0	0			1		1		5		3
Amhara	WG	Quarit	2	11	2	35	20	2			1		1	1			13	18	6	6	14	1	1						2	4	6	4	1	9		2	0	20	0			1		1		5		3
Amhara	WG	Quarit	1	6	2	19	4	1	1	7	1		1	1	1	10	15	17	1	1	19	2					2		1	0	1	5	3	3		2	1	0	0			4				5		3
Amhara	WG	Quarit	2	3	1	41	20	2			1		1	1	2		11	15	7	7	15	2					2		3	4	7	8	1	9		2	0	30	0			1		1		5		3
Amhara	WG	Quarit	1	11	1	20	95	1	1	8	1		1	1			15	18	1	1	19	1	1						1	0	1	3	3	4		2	0	10	0			1		1		5		3
Amhara	WG	Quarit	2	3	2	32	16	2			1		1	1	2		12	99	5	5	16	2					2		4	1	5	6	1	3		2	0	30	0			4				5		3
Amhara	WG	Quarit	1	9	2	30	10	2			1		1	1			12	14	4	4	15	1	1						3	1	4	5	1	4		2	0	25	0			1		1		5		3
Amhara	WG	Quarit	1	6	1	28	6	2			1		1	1			11	99	3	3	21	1	1						2	1	3	5	1	4		2	1	0	0			1		1		5		3
Amhara	WG	Quarit	2	1	1	33	23	2			1		1	1	1	6	11	13	6	6	14	2					2		6	0	6	8	1	9		2	0	30	0			1		1		5		3
Amhara	WG	Quarit	1	10	2	38	95	2			1		1	1	2		11	99	7	7	15	2					2		4	3	7	6	1	3		2	2	0	0			1		1		5		3
Amhara	WG	Quarit	2	9	1	37	22	2			1		1	1	2		11	99	6	6	17	2					2		2	4	6	9	1	3		2	0	20	0			1		1		5		3
Amhara	WG	Quarit	2	2	1	18	1	2			1		1	1	1	7	17	22	1	1	17	2					2		1	0	1	10	3	3		2	0	10	0			1		1		5		3
Amhara	WG	Quarit	2	4	1	27	95	2			1		1	1			11	99	5	5	15	1	1						1	4	5	7	1	5		2	0	30	1	1		1		1		5		3
Amhara	WG	Quarit	1	3	2	23	4	2			1		1	1			12	16	2	2	18	1	1						1	1	2	5	2	8		2	0	5	0			1		1		5		3
Amhara	NS	SiadebirnaWayu	1	9	2	21	95	2			1		1	1	2		18	25	2	2	18	2					2		1	1	2	4	3	6		2	0	10	0			4				4		3
Amhara	NS	SiadebirnaWayu	1	10	1	34	10	2			1		1	1			18	99	6	6	19	1	1						4	2	6	6	1	6		2	0	15	0			1		1		5		3
Amhara	NS	SiadebirnaWayu	1	9	1	28	10	1	1	2	1		1	1			17	25	4	4	18	1	1						4	0	4	5	1	3		2	0	5	0			1		1		5		3
Amhara	NS	SiadebirnaWayu	2	5	1	33	95	2			1		1	1			16	99	6	6	17	1	1						3	3	6	8	1	6		2	0	30	0			4				1		3
Amhara	NS	SiadebirnaWayu	1	4	1	24	95	1	1	8	1		1	1			18	24	1	1	23	2							1	0	1	3	3	6		2	0	15	0			1		1		5		3
Amhara	NS	SiadebirnaWayu	2	5	1	23	95	1	1	7	1		1	1			18	99	2	2	19	1	1						1	1	2	4	3	6		2	1	0	0			1		1		5		3
Amhara	NS	SiadebirnaWayu	2	10	1	23	95	1	1	8	1		1	1			20	22	1	1	22	1	1						0	1	1	3	3	6		2	1	0	0			1		1		5		3
Amhara	NS	SiadebirnaWayu	1	0	1	20	95	1	1	10	1		1	1	1	5	11	22	1	1	20	2					2		1	0	1	5	3	6		2	0	5	1	2		1		1		5		3
Amhara	NS	SiadebirnaWayu	2	3	2	35	9	2			1		1	1			25	30	3	3	26	1	1						0	3	3	6	2	3		2	0	5	0			4				1		4
Amhara	NS	SiadebirnaWayu	2	8	1	28	10	2			1		1	1			18	99	2	2	19	1	1						2	0	2	4	1	6		2	0	30	0			4				1		3
Amhara	NS	SiadebirnaWayu	2	3	1	26	95	2			1		1	1	2		24	25	1	1	26	2					2		0	1	1	3	3	6		2	0	5	1	2		1		1		5		3
Amhara	NS	SiadebirnaWayu	2	1	1	24	95	1	1	4	1		1	1			19	27	3	3	20	2							1	2	3	5	3	6		2	0	5	0			1		1		5		3
Amhara	NS	SiadebirnaWayu	2	7	1	32	95	2			1		1	1	2		22	99	3	3	23	2					2		2	1	3	5	1	6		2	0	10	0			4				5		3
Amhara	NS	SiadebirnaWayu	1	2	2	23	95	2			1		1	1	2		11	23	4	4	14	2					2		1	3	4	6	1	6		2	0	30	0			4				1		3
Amhara	NS	SiadebirnaWayu	2	1	1	35	95	2			1		1	1	2		22	99	4	4	23	2					2		1	3	4	6	1	6		2	0	5	0			4				5		3
Amhara	NS	SiadebirnaWayu	1	9	1	20	95	1	1	8	1		1	1	1	3	18	25	2	2	18	2					1	2	2	0	2	3	3	6		2	0	10	0			4				4		3
Amhara	NS	SiadebirnaWayu	2	7	1	38	95	2			1		1	1	2		19	99	9	9	21	2					2		4	4	8	7	1	6		2	0	20	0			4				5		3
Amhara	NS	SiadebirnaWayu	1	6	1	25	95	1	1	3	1		1	1	1	1	11	99	3	3	19	2					2		1	2	3	6	2	6		2	0	20	0			4				5		3
Amhara	NS	SiadebirnaWayu	1	1	2	30	10	2			1		1	1			20	20	4	4	21	1	1						4	0	4	5	3	3		2	5	0	0			4				1		4
Amhara	NS	SiadebirnaWayu	1	2	2	29	95	2			1		1	1	1	5	16	20	6	6	18	2					2		4	2	6	7	1	6		2	0	10	0			4				5		3
Amhara	NS	SiadebirnaWayu	1	11	2	26	95	2			1		1	1	1	10	24	44	2	2	24	2					2		1	1	2	3	3	6		2	0	20	0			4				1		3
Amhara	NS	SiadebirnaWayu	1	5	1	33	95	2			1		1	1			18	25	3	3	19	1	1						2	1	3	5	1	6		2	0	15	0			1		1		5		3
Amhara	NS	SiadebirnaWayu	2	0	1	26	4	1	2		1		1	1	1	8	22	27	2	2	23	2					2		1	1	2	4	3	6		2	0	10	1	2		1		1		5		3
Amhara	NS	SiadebirnaWayu	1	8	1	25	2	1	1	4	1		1	1			23	30	1	1	25	1	1						1	0	1	3	3	6		2	1	0	0			1		1		5		3
Amhara	NG	Takusa	1	6	2	27	10	1	1	2	1		1	1			19	25	4	4	19	1	1						2	2	4	6	2	3		2	0	20	0			4				5		3
Amhara	NG	Takusa	1	7	2	36	9	2			1		1	1	2		11	99	5	5	19	2					2		3	2	5	7	1	3		2	0	10	0			1		1		5		3
Amhara	NG	Takusa	1	3	2	30	15	2			1		1	1	2		15	18	8	8	16	2					2		2	6	8	9	1	3		2	0	5	0			1		1		5		3
Amhara	NG	Takusa	2	1	2	23	7	2			1		1	1	2		17	17	2	2	18	2					2		1	1	2	4	1	3		2	0	10	0			1		1		5		3
Amhara	NG	Takusa	2	4	2	25	3	2			1		1	1			17	20	1	1	19	2							0	1	1	6	2	3		2	0	30	0			4				5		3
Amhara	NG	Takusa	2	0	2	25	15	1	1	3	1		1	1			12	18	2	2	21	2							1	1	2	4	2	3		2	0	20	0			4				5		3
Amhara	NG	Takusa	1	2	2	35	95	2			1		1	1			11	15	5	5	20	1	1						2	3	5	6	1	6		2	0	10	0			1		1		5		3
Amhara	NG	Takusa	2	11	1	26	2	1	1	6	1		1	1	2		14	30	5	5	16	1	1				2		3	2	5	7	1	3		2	0	15	0			1		1		5		3
Amhara	NG	Takusa	1	1	2	34	19	2			1		1	1			11	16	4	4	18	1	1						3	1	4	6	1	3		2	0	35	0			1		1		5		3
Amhara	NG	Takusa	1	10	2	30	13	2			1		1	1			15	20	4	4	17	1	1						4	0	4	6	1	3		2	0	30	0			4				5		3
Amhara	NG	Takusa	1	7	1	20	0	1	1	9	4		3						1	1	19	1	1				1	2	1	0	1	4	2	3		2	0	10	0			1		1		5		3
Amhara	NG	Takusa	2	11	2	22	6	2			1		1	1	2		16	99	2	2	17	2					2		1	1	2	4	3	3		2	0	5	0			4				5		3
Amhara	NG	Takusa	2	6	1	20	95	2			1		1	1			11	18	1	1	19	1	1						0	1	1	3	3	6		2	0	10	0			1		1		5		3
Amhara	NG	Takusa	2	9	1	23	6	2			1		1	1			11	99	2	2	20	1	1						1	1	2	5	3	6		2	1	0	0			4				5		3
Amhara	NG	Takusa	1	10	1	25	6	1	1	10	1		1	1	1	14	19	23	2	2	21	1	1				2		2	0	2	4	3	3		2	0	40	0			1		1		5		3
Amhara	NG	Takusa	1	3	2	22	6	2			1		1	1	2		16	28	2	2	18	2					2		1	1	2	4	3	3		2	0	15	0			1		1		5		3
Amhara	NG	Takusa	2	11	2	25	15	1	1	4	1		1	1	2		17	19	3	0	18	1	1				2		1	2	3	5	1	3		2	0	15	0			4				5		3
Amhara	NG	Takusa	2	8	2	30	20	2			1		1	1			15	99	5	5	17	1	1						3	2	5	7	1	6		2	2	0	0			1		1		5		3
Amhara	NG	Takusa	2	6	1	25	95	1	1	3	1		1	1			15	25	3	3	17	1	1						0	3	3	5	1	6		2	1	0	0			1		1		5		3
Amhara	NG	Takusa	2	2	2	28	10	2			1		1	1	2		11	99	3	3	20	2					2		3	0	3	3	3	3		2	0	10	0			1		1		5		3
Amhara	NG	Takusa	1	1	2	32	18	2			1		1	1			12	18	8	7	18	2					2		5	2	7	9	1	3		2	0	30	0			1		1		5		3
Amhara	NG	Takusa	1	11	2	27	15	2			1		1	1	2		15	18	3	0	16	1	1				2		2	1	3	5	2	3		2	0	15	0			4				5		3
Amhara	NG	Takusa	1	10	2	25	4	2			1		1	2			11	99	3	3	14	1	1						2	1	3	4	1	6		2	2	0	0			1		4		5		3
Amhara	NG	Takusa	1	11	1	30	25	2			1		1	1	2		11	20	6	6	18	1	1				2		6	0	6	8	1	3		2	0	5	0			1		1		5		3
Amhara	NS	Tarmaber	2	11	2	28	95	1	1	6	1		1	1			16	19	4	3	18	1	1				2		2	1	3	4	1	3		2	0	5	0			4				5		3
Amhara	NS	Tarmaber	2	11	1	32	95	2			1		1	1			17	22	5	5	18	1	1						3	2	5	7	1	4		2	0	10	0			1		1		5		3
Amhara	NS	Tarmaber	1	7	2	35	20	2			1		1	1	1	6	14	99	6	6	15	1	1				2		6	0	6	7	1	1			0	0	0			1		1		5		3
Amhara	NS	Tarmaber	1	2	2	25	95	1	1	7	1		1	1	1	8	19	99	2	2	20	2					2		2	0	2	5	1	3		2	0	15	0			1		1		5		3
Amhara	NS	Tarmaber	2	8	1	21	2	1	1	6	1		1	1			19	25	1	1	20	1	1						0	1	1	3	3	6		2	1	0	0			4				5		3
Amhara	NS	Tarmaber	1	4	1	25	95	2			1		1	1			16	20	3	3	17	1	1						2	1	3	5	1	4		2	0	5	0			4				5		3
Amhara	NS	Tarmaber	2	4	1	20	4	1	1	8	1		1	1			16	25	1	1	20	1	1						0	1	1	3	3	3		2	0	25	0			1		1		5		3
Amhara	NS	Tarmaber	1	11	1	24	9	1	1	2	1		1	1			15	99	2	2	17	1	1						1	1	2	6	1	6		2	1	0	0			4				5		3
Amhara	NS	Tarmaber	1	1	2	30	95	2			1		1	1	2		19	99	5	5	20	1	1				8		6	0	6	8	1	3		2	0	10	0			5	meda	5	Meda	5		3
Amhara	NS	Tarmaber	2	11	2	31	95	2			1		1	1	2		15	99	3	3	17	2					2		2	1	3	5	1	3		2	0	15	0			1		1		5		3
Amhara	NS	Tarmaber	2	0	1	18	95	1	1	6	1		3						1	1	18	2					2		0	1	1	4	3	3		2	0	3	0			1		1		5		3
Amhara	NS	Tarmaber	2	11	1	27	10	1	1	3	1		1	1	2		18	33	2	2	22	2					2		0	2	2	4	3	3		2	0	30	0			1		1		5		3
Amhara	NS	Tarmaber	1	2	1	38	15	2			1		1	1	2		16	99	8	6	17	2					1	2	7	1	8	7	1	6		2	0	20	0			1		5	Medalaye	5		3
Amhara	NS	Tarmaber	2	9	1	33	95	2			1		1	1			15	24	6	6	17	1	1						6	0	6	8	1	3		2	0	15	0			4				5		3
Amhara	NS	Tarmaber	1	6	2	28	95	2			1		1	1	2		14	25	4	4	18	2					2		4	0	4	6	1	8		2	0	30	0			1		1		1		3
Amhara	NS	Tarmaber	1	6	1	31	24	2			1		1	1			16	16	5	5	18	1	1						3	2	5	5	1	2			0	0	0			4				5		3
Amhara	NS	Tarmaber	2	4	1	27	7	2			1		1	1			16	99	3	3	18	1	1						1	2	3	7	1	3		2	0	15	0			4				5		3
Amhara	NS	Tarmaber	2	7	1	25	3	1	1	5	1		1	1	1	6	15	99	2	2	16	2					2		0	2	2	4	3	2			0	0	0			4				5		3
[truncated: 2,513 more rows]
[truncated: 196 more columns]
