# Supplementary material for: Effectiveness of participatory community solutions strategy on improving household and provider health care behaviors and practices: A mixed-method evaluation
Source: PLoS One. 2020 Feb 5;15(2):e0228137. doi: 10.1371/journal.pone.0228137 (PMC7001957; doi:10.1371/journal.pone.0228137)
Supplement: S2 Appendix — Survey questionnaire we used to collect information from study participants. The first sheet contains variable definitions (data dictionary) in English and other local languages (Amharic, Oromiffa, and Tigregna), and the second sheet contains variable answer choices. (XLSX) [file pone.0228137.s002.xlsx]

## Sheet: survey
type	name	label	hint	constraint	relevance	label:Amharic	hint:Amharic	label:Afan Oromo	hint:Afan Oromo	label:Tigrina	hint:Tigrina
note	intronote	FOLLOW-UP SURVEY, REGIONAL HEALTH BUREAU and L10K 2020, JSI Research & Training Institute, Inc.				የክልል ጤና ቢሮ እና JSI/L10K የቤት ለቤት የጤና ሁኔታ ጥናት		Qo'annoon kun Biiroo Eegumsa fayyaa naannolee fi Dhaabbata JSI/L10K waliin gaggeeffamudha		ብክልል ቢሮ ሓለዋ ጥዕና ትግራይን JSI/L10K 2020 ዝግበር ገዛ ንገዛ መፅናዕቲ ኹነታት ጥዕና
note	section1note	IDENTIFICATION and CONSENT				መለያ ጥያቄዎች እና ስምምነት		Kutaa 1: Gaaffilee calallii fi heyyamaa		መለለይን ፍቓደኝነት ምሕታትን
text	name_hhh	Name of the household head				የቤተሰብ ኃላፊ ስም?		name_Maqaa abbaa warraa/Haadha Warra		ሽም መራሒ ስድራ
select_one region	q101_region	Region?				ክልል?		q101_ Naannoo ?		q101 ክልል
select_one zone	q101_zone	Zone?				ዞን?		q101_ Godina?		q101. ዞባ
select_one woreda	q101_woreda	Woreda?				ወረዳ?		q101_ Aanaa?		q101. ወረዳ
select_one hp	q101_hp	Health post name?				የጤና ኬላ ስም?		q101_Maqaa keellaa fayyaa?		q101. ሽም ጥዕና ኬላ
text	q101_Gotte	Gotte name?				የጎጥ ስም?		q101_ Zoonii		ሽም ቁሸት
integer	q101_respnumb	Respondent number				የተጠያቂዋ ቁጥር		q101_ Lakkoofsa gaafatamtuu	1 hanga 50	ቁፅሪ ተሓታቲት
text	q102_respname	Name of the respondent				የእናት ስም (Name of the respondent)		q102_ Maqaa Gaafatamtuu		ሽም ተሓታቲ
select_one intername	q102_intername	Name of the interviewer				የመረጃ ሰብሳቢ ስም		q102_ Maqaa nama ragaa sassaabuu		ሽም መረዳእታ ኣካቢ
integer	q102_intercode	Interviewer code number	Between 1 and 50	. < 51 and . > 0		የመረጃ ሰብሳቢው መለያ	ከ1 እስከ 50	q102_ Lakkoofsa nama ragaa sassaabuu	1 hanga 50	መለለይ ቁፅሪ መረዳእታ ኣካቢ	ካብ 1 ክሳብ 50
calculate	hpname
text	q102_superv	Name of the field supervisor				የመስክ ተቆጣጣሪው ስም		q102_Maqaa too'ataa hojii		ሽም ሱፐርቫይዘር
date	q103_date	Date of data collection				መረጃ የተሰበሰበበት ቀን		q103_Guyyaa ragaan kun itti sassaabame/Guyyaa Daawwannaa		ዑደት ዝተገበረሉ ዕለት
geopoint	gpslocation	location
note	consent_note	Introduction and Consent My name is ${q102_intername} and I am here as a part of a survey being conducted by JSI- L10K2020. L10K works in the area of Maternal Newborn and Child Health in collaboration with the regional health bureaus. I want to thank you in advance for your participation in this study. If you choose to participate in this survey we will ask you questions about your and your child…	Note to the Interviewer If the age of the respondent falls under 15 – 17 years of age, please demand assent from the respective guardian and continue the interview only if you acquire the assent.			መተዋወቅና ስምምነት ጤና ጥልኝ …..ስሜ ${q102_intername} ይባላል፡፡ (የስራ ባልደረባ/ጓደኛ ስሙን ይናገር ….. እኛ እዚህ የተገኘነው በጀኤስአይ ኤል ቴን ኬ 2020 የሚጠናውን ጥናት ለማካሄድ ነው፡፡ ኤልቴንኬ ከክልል ጤና ቢሮዎች ጋር በመተባበር በእናቶች፡ በጨቅላ ህጻናትና በልጆች ጤና ላይ ይሰራል፡፡ በቅድሚያ በዚህ ጥናት ላይ ለመሳትፍ ፍቃደኛ በመሆንዎ እናመሰግናለን፡፡ በመቀጠል ስለ እርስዎና ልጆዎ ጤና ሁኔታ እንጠይቀዎታለን፡፡ እርስዎ የሚሰጡን መረጃ በእርስዎ አካባቢ እንዲሁም በዓለም አቀፍ ደረጃ የጤና ፕሮግራሞችን ለመቅለጽ ወይም ለመንደፍ የላቀ ጠቀሜታ አለው፡፡ ቃለ መጠይቁ ወደ 1 ሰዓት ገደማ የሚወስድ ሲ…	ለመረጃ ሰብሳቢዎች፡- የተጠያቂዋ እድሜ ከ15 ዓመት እስከ 17 ዓመት ከሆነ፡ ከሚመለከተው ወላጅ ወይም አሳዳጊ ፈቃድ በማግኘት ቃለ መጠየቁን ቀጥሉ፡፡	Seensa/walbaruu fi wadaa: Maqaan koo ${q102_intername} jedhama Yeroo ammaa dhaabanni “ JSI-L10k” jedhamu, kan fayyaa haadholiif daa’imanii irratti hojatuu fi Biiroo Eegumasa Fayyaa Oromiayaa waliinta’udhaan qorannoo waa ‘ee geegessa jiru. Anis miseensa garee qorannoo geegessutti.Qorannoo kana irratti hirmaachuu keesaniif dursee isin galatoomfadha.Waa’ee fayyaa keessanii ykn daa’ima keesanii gaafi…	Hub: Yoo ummuurriin nama gaafii deebisuu waggaa 15-17tti ta'ee, gargarsa maatii yoo kan warra irra gaaffachun gaafii keessan itti fufaa.	ምፍላጥን ስምምዕነትን ሽመይ ${q102_intername} ይብሃል ናይዚ ፅንዓት አባል እንትኸውን እዚ ፅንዓት ዚ ብ ጄኤስኣይ ኤልቴንኬ ዝብሃል ኣብ ናይ አደታትን ህፃናትን ዝሰርሕ ትካል ምስ ቢሮ ሓለዋ ጥዕና ክልል ትግራይ ብሓባር ብምኳን ዝስራሕ እዩ፡፡ አብዚ ፅንዓት ንትገብረኦ ተሳትፎ ኣቐዲምና ነመስግን፡፡ ስለባዕልክንን ደቂኽንን ኩነታት ጥዕና ሓደ ሓደ ሕቶታት ክሓተክን ይደሊ ንሰን ዝህባና ሓበሬታታ ንዝነብራሉ ሕ/ሰብን አብ ካልእ ዓለም ንዝነብሩ ክፋል ሕ/ሰብ ፈላማይ ዝኾነ ፕሮግራማት ጥዕና ንምትግባር ይሕግዝ እዩ እዚ ቃለ መሕተት ክሳብ 1 ስዓት ክውድእ ይኽእል፤ እቲ ንሰን ዝህባና ሐበሬታ ሚስጥራውነቱ ሕልዉ እዩ፡፡ ኣብ…	መተሓሳሰቢ ንመረዳእታ ኣካቢ ፣ ዕድመ ተሓታቲት ካብ 15-17 እንተኾይኑ ንወለዲ (መዕበይ) ፍቓድ ሕተት እቲ ፍቃድ ምስተረኸበ ጥራሕ እቲ ቃለ መሕተት ይቕፅል
select_one yesno	consent	Do you agree to participate?				በዚህ ጥናት ለመሳተፍ ተስማምተዋል?		Hirmaachuuf heyyemtaniirtuu?		ኣብዚ መፅናዕቲ ንምስታፍ ተስማዕሚዐን ዶ?
begin group	consented				${consent}=1
text	q104_w0_11	q104_w0_11. What is the name of your infant (0 to 11 months)?				q104_w0_11. የመጨረሻ ልጅዎ ስም ማን ይባላል?		Daa'imni kee inni xiqqaan maqaan eenyu?		q104_w0_11. ሽም ናይ መወዳእታ ውላድክን መን ይበሃል?
select_one gender	q105_w0_11	q105_w0_11. Sex of ${q104_w0_11}				q105_w0_11. የ${q104_w0_11} ጾታ		Saalli ${q104_w0_11} maali?		q105_w0_11. ፆታ ${q104_w0_11}
integer	q106_w0_11	q106_w0_11. What is the age of ${q104_w0_11}?	Remember to answer in MONTHS. Between 0 to 11 months; enter '0' if age of the child is less than one month	. <12 and . >=0		q106_w0_11. የ${q104_w0_11} ዕድሜ?	በ ወር ይገለጽ :: ከ 1 ወር በታች ከሆነ '0' ይሞላ	Umuriin ${q104_w0_11} meeqa?	deebii ji'aan berreesuu mirkaneeffadhu ji'a tokko gadi yoo ta'e '0' guuti	q106_w0_11. ናይ ${q104_w0_11} ዕድመ ክንደይ እዩ?	ብኣዋርሕ ይመዝገብ
select_one birthdayverified	q108_w0_11	q108_w0_11. Verify child’s date of birth by asking to see the child’s health/immunization card				q108_w0_11. የሕፃኑ/ኗን የጤና ካርድ እንዲያሳዮት በመጠየቅ የተወለደበት/ችበትን ቀን ያረጋግጡ		Guyyaa dhaloota daa'imaa kaardii talaallii irraa mirkaneessi		q108_w0_11. ትውልዲ ዘመን ህፃን ${q104_w0_11} ካብ ካርዲ ጥዕና ብምርኣይ ኣረጋግፅ ?
note	section2	Section 2: Background and Household Characteristics				ክፍል 2፡ መሠረታዊ መረጃ እና የቤተሠብ ሁኔታ		Kutaa 2: Waa'ee haala jirenyaa fi maatii		ክፍሊ 2. መለለይን ኩነታት ስድራ ቤትን
integer	q202	q202. How old were you on your last birthday?	Between 15 and 49 (years)	. < 50 and . > 14		q202. ዕድሜዎ ስንት ነው?	ከ15 እስከ 49 ዓመት	q202. Umriin keessan waggaa meeqa?	waggaa 15 hanga 49	q202. ዕድመኺ ክንደይ እዩ?	(ካብ 15 ክሳብ 49 ዓመት)
integer	q203	q203. How long (in years) have you been living continuously in (NAME OF CURRENT PLACE OF RESIDENCE)?	If the respondent has always lived here, enter 95. If the respondent has been living here for less than one year, enter 0.	.=95 or . =0 or .<${q202}		q203. አሁን በሚኖሩበት ቀበሌ ያለማቌረጥ ለምን ያህል ጊዜ (በዓመት) ነው የኖሩት?	ተጠያቂው እዚሁ ይኖሩ ከነበረ 95 ያስገቡ፡፡ ተጠያቂው እዚህ የኖሩት ከአንድ ዓመት በታች ከሆነ 0 ያስገቡ፡፡	q203. Bakka /ganda amma jiraattan kana (MAQAA IDDOO) osoo iddoo biroo hin deemiin hanagam jiraattan?	Yoo namni gaafatamuu assumma jirachaa turee 95 guutaa. Yoo namni gaafatamuu waggaa tokkoo gadi kan jirateerra yoo ta'ee "0" guutaa.	q203. ኣብዚ ጣብያ ምንባር ካብ ትጅምራ ክንደይ ጊዜ ኮይኑክን ?	ብዓመት ይመዝገብ ኩሉ ጊዜ ኣብዚ ጣብያ ትነብር እንተኮይና 95፣ካብ ሓደ ዓመት ንታሕቲ ትነብር እንተኮይና '0' ተባሂሉ ይመዝገብ
select_one yesno	q204	q204. Are you able to read or write a simple sentence?				q204. ቀላል ዓረፍተ ነገሮችን ማንበብ ወይም መጻፍ ይችላሉ?		q204. Dubbisuu fi barreessuu ni dandeessuu?		q204. ዝቐለለ ፅሑፍ ምንባብ ወይ ምፅሓፍ ይኽእላ ዶ?
select_one yesno	q205	q205. Did you ever attend normal school?			${q204}=1	q205. መደበኛ ትምህርት ተከታትለው ያውቃሉ		q205. Mana barumsaa idilee galtanii barattanii beektuu?		q205. ስሩዕ ትምህርቲ ዶ ተኸታቲለን ይፈልጣ?
select_one grade	q206	q206. What is the highest grade you completed?			${q205}=1	q206. ያጠናቀቁት ከፍተኛው የትምህርት ደረጃ ስንት ነው?		q206. Sadarkaan/kutaan barnoota idilee inni guddaan isin xumurtan meeqa/ isa kami?		q206. ክንደይ ክፍሊ ወዲእኽን ?
select_one religion	q207	q207. What is your religion?				q207. ሃይማኖትዎ ምንድነው?		q207. Amantaa kam hordoftu?		q207. ሃይማኖትክን እንታይ እዩ?
text	q207oth	q207oth. Specify other religion			${q207}=6	q207oth. ሌላ ይገለጽ		q207oth. Kan biroo, Amantaa biroo yoo ta'e ibsi		q207oth. ካሊእ ሃይማኖት ይገለፅ
select_one married	q208	q208. Are you currently married or living together with a man as if married?				q208. አሁን በጋብቻ ላይ ኖት ወይስ ከወንድ ጋር እንደ ባልና ሚስት እየኖሩ ነው?		q208. Yeroo ammaa heerumtaniittuu ykn nama akka abbaa manatti waliin jiraattan qabduu?		q208. ሕዚ ኣብ ሓዳርክን ዶ ኣለኽን ወይ ከዓ ልክዕ ከም ሰብኣይን ሰበይቲን ኮይንኩም ብሓንሳብ ምስ ሰብኣይ ትነብራ ኣለኽን?
select_one livewith	q209	q209. Is your husband living with you now or is he staying elsewhere?			${q208}=1	q209. ባለቤትዎ/የትዳር አጋርዎ ከእርስዎ ጋር ነው የሚኖሩት ወይስ ሌላ ቦታ?		q209. Abbaa warraa (namni akka dhirsatti wajjin jiraatan) yeroo ammaa isin wajiin jiraataa?		q209. ኣብዚ ሐዚ እዋን በዓል ገዛኽን ምሳኽን ድዩ ዝነብር ወይ ኣብ ካልእ ከባቢ (ቦታ)?
select_one yesno	q205h	q205h. Did your husband ever attend formal school?			${q208}=1	q205h. ባለቤትዎ መደበኛ ትምህርት ተከታትለው ያውቃሉ		q205. Abbaan manaa keessan mana barumsaa idilee galanii baratanii beekuu?		q205h. በዓልገዝአን ስሩዕ ትምህርቲ ዶ ተኸታቲሎም ይፈልጡ?
select_one grade	q206h	q206h. What is the highest grade your husband completed?			${q205h}=1	q206h.ባለቤትዎ ያጠናቀቁት ከፍተኛው የትምህርት ደረጃ ስንት ነው?	ካላወቁት 99 ይሙሉ	q206. Sadarkaan/kutaan barnoota idilee inni guddaan abbaan manaa keessan xumuran meeqa/ isa kami?	If don't know enter 99	q206h. በዓል ገዝአን ክንደይ ክፍሊ በፂሖም ?
integer	q210	q210. How old were you when you first married?	enter 11 if less than 11 years; age of marriage cannot be higher than the age of the women	. >10 and .<${q202} or .=${q202}	${q208}=1	q210. በስንት ዓመት እድሜዎ ነው ለመጀመሪያ ጊዜ ጋብቻ የፈጸሙት?	ከ11 ዓመት በታች ከሆኑ 11 ያስገቡ፡፡ የጋብቻ እድሜ ከሴትዋ እድሜ መብለጥ የለበትም	q210. Yeroo jalqaba/dura heerumte umriin kee waggaa meeqa ture?	Yoo umuriin waggaa 11 gadi ta'e "11" guutaa. Umuriin itti heeruman umuuri dubartittii hin caalu.	q210. ንመጀመርታ ግዜ ክትምርዓዋ ከለኽን ጓል ክንደይ ዓመት ኔርኽን?	ዕድመ ትሕቲ 11 እንተኾይኑ 11 ኢልካ መዝግብ:: ዕድመ መርዓ ካብ ዕድመ ኣደ ክበልፅ ኣይክእልን
integer	q210a	q210a. How old was your husband when you were first married?	Add 99 if Do not know	.>12 and .<80 or .=99	${q208}=1	q210a. ለመጀመሪያ ጊዜ ስትዳሪ ወይም ስታገቢ ባለቤትሽ እድሜው ስንት ነበር?	ካላወቁት 99 ይሙሉ	q210a. Umuriin abbaa manaa kee yeroo dura itti heerumtu meeqa ture?	yoo hin beekan ta'e '99' guuti	q210a. ንመጀመርታ ግዜ ክትምርዓዋ ከለኽን በዓል ገዛኽን ወዲ ክንደይ ዓመት ኔሮም?	ካላወቁት 99 ይሙሉ
integer	q211	q211. How many times were you pregnant?	Including those that did not end with a live births; record 14 if more than 14 times	.>0 and .<15		q211. እስከ አሁን ስንት ጊዜ ነፍሰጡር ሆነው ያውቃሉ?	(በሕይወት ያልተወለዱትንም ይጨምራል) ከ14 በላይ ከሆነ 14 ይሙሉ	q211. Yeeroo meeqaaf ulfa/garaatti baattan (ulfa daa’imman lubbuun hin dhalatiin dabalatee)?	kan lubbuudhan hin dhallannes ni dabalata. Kanaan dura yoo hin ulfaahhin ta'e 0 barreessi	q211. ክንደይ ጊዜ ጠኒስኽን ኔርኽን?	ነቶም ብሂወቶም ዘይተወለዱ እውን ይሓውስ እዩ
integer	q212	q212. How many times have you given live birth?	I mean, to a child who ever breathed or cried or showed other signs of life – even if he or she lived only a few minutes or hours]	.<${q211} or .=${q211}		q212. እስከዛሬ ስንት ጊዜ ልጅ ወልደዋል (Parity)? (ማለቴ ሲወለድ ያለቀሰ ወይም በሕይወት ተወልዶ ነገር ግን ከጥቂት ደቂቃ ወይም ሠዓት በኋላ የሞተ ልጅን ያጠቃልላል)		q212. Yeroo meeqa deessan? (Jechuun koo Daa’imman lubbu qaban ykn mallattoo lubbu qabeenyaa agarsiisan kan yeroo muraasa booda deebi’an ni dabalata)	yoo hin jiruu ta'ee 0 barreessi	q212. ክሳብ ሕዚ ክንደይ ቆልዑት ወሊድኽን?	እዚ ማለት እቲ ቆልዓ ምትንፋስ ወይ ምብካይ ወይ ብሂወት ናይ ምንባር ምልክት ኣርእዩ ዋላ ውስን ደቃይቕ ወይ ሰዓታት ፀኒሑ ዝሞተ እውን ይሓውስ እዩ ።
integer	q213	q213. How old were you when you first gave a live birth?	enter 10 if less than 10 years	.<${q202} or .=${q202} and .>9		q213. የመጀመሪያ ልጅዎን ሲወልዱ እድሜዎ ስንት ነበር?	ከ10 አመት ካነሰ 10 ያስገቡ	q213. Yeroo daa’ima hangafaa/ jalqabaa deessan umriin keessan waggaa meeqa ture?	Yoo waggaa 10 gadi ta'e 10 barreessi	q213. ንመጀመርታ እዋን እንትትወልዳ ጓል ክንደይ ዓመት ኔርክን?	ትሕቲ 10 ዓመት እንተኮይኑ 10 ይፀሓፍ
select_one yesno	q214	q214. Have you ever given to a live birth last year (other than ${q104_w0_11}?	I mean, to a child who ever breathed or cried or showed other signs of life – even if he or she lived only a few minutes or hours			q214. ባለፈው ዓመት ልጅ ወልደዋል (ከ${q104_w0_11} ውጭ)?	ማለቴ ሲወለድ ያለቀሰ ወይም በሕይወት ተወልዶ ነገር ግን ከጥቂት ደቂቃ ወይም ሠዓት በኋላ የሞተ ልጅን ያጠቃልላል	q214. Bara darbe keessa deessanii turee?	Jeechuun koo, yeroo dhalatee/tte kan booyee ykn kan mallattoo lubbuu jirachuu agarsiise/tte yoo lubbun daqiiqa ykn sa'atii muraasa qofa jirate/ttes)	q214. ኣብ ዝሓለፈ ዓመት ቆልዓ ዶ ወሊድክን ኔርክን ካብ (ከ${q104_w0_11} ) ወፃኢ?	[እዚ ማለት እቲ ቆልዓ ምትንፋስ ወይ ምብካይ ወይ ብሂወት ናይ ምንባር ምልክት ኣርእዩ ዋላ ውሱን ደቓይቕ ወይ ሰዓታት ፀኒሑ ዝሞተ እውን ይሓውስ እዩ]
select_one yesno	q215	q215. Is the child born last year alive?			${q214}=1	q215. ባለፈው ዓመት የተወለደው/ችው ሕጻን አሁን በሕይወት ይገኛል/ትገኛለች		q215. Daa’imni bara dabre dhalatee/tte lubbun jiraa/jirtii?		q215. ኣብ ዝሓለፈ ሓደ ዓመት ዝተወለደ ቆልዓ ብሂወት ኣሎ ዶ?
select_one yesno	q216d_qualify	q216d_qualify. Did the child die before a month old?			${q215}=2	q216d_qualify. ሕፃኑ/ኗ የሞተው/ችው አንድ ወር ሳይሆነው/ሳይሆናት ነው?		q216d. Daa'imni osoo ji'a tokkoo hin guutiin du'ee?		q216d_qualify. እቲ ዝሞተ ቆልዓ ሓደ ወርሒ ከይመለአ 'ዶ ነይሩ?
integer	q216d	q216d. At how many days did the child die	Enter 0 if died before 1 day	.<31	${q216d_qualify}=1	q216d. ሕፃኑ/ኗ በስንት ቀን ውስጥ ነው የሞተው/ችው?	ከአንድ ቀን በፊት የሞተ ከሆነ 0 ያስገቡ	q216d. Dhalatee guyyaa meeqatti du'ee?	guyyaa tokko osoo hin guutiin yoo du'eera tae 0 barreessi	q216d. እቲ ቆልዓ ኣብ ክንደይ መዓልቱ ሞይቱ?	ቅድሚ 1 መዓልቲ እንተሞይቱ 0 ተባሂሉ ይመዝገብ
integer	q216m	q216m. At how many months did the child die?	Between 1 and 11 months	.<12	${q216d_qualify}=2	q216m. ሕፃኑ/ኗ በስንት ወር ውስጥ ነው የሞተው/ችው?	ከ1 አስከ 11 ወር	q216m. Dhalatee ji'a meeqatti du'ee?	ji'a 1 hanga 11	q216m. እቲ ቆልዓ ኣብ ክንደይ ወርሑ ሞይቱ ?	ካብ 1 ክሳብ 11 ኣዋርሕ
select_one yesnodk	everstillbirth	Have you ever given stillbirth?	I mean, to a child who never breathed or never cried or showed any signs of life			everstillbirth. የሞተ ልጅ ተገላግለው ያውቃሉ?	ማለቴ፣ ሲወለድ ያላለቀሰ፣ ያልተነፈሰ እና ምንም ዓይነት የህይወት ምልክት ያላሳየ	Kan lubbun hin jirree/Du'aa deessani beektuu?	jechuun koo, kan afuura hin baafanne ykn kan hin boonye ykn mallattoo lubbu qabeessaa kan hin qabne	everstillbirth. ዝሞተ ቆልዓ ወሊድክን ዶ ትፈልጣ?	[እዚ ማለት እቲ ቆልዓ ምትንፋስ ወይ ምብካይ ወይ ብሂወት ናይ ምንባር ምልክት ዘየርኣየ]
select_one yesno	lyearstillbirth	Have you ever given stillbirth last year?			${everstillbirth}=1	lyearstillbirth. ባለፈው ዓመት የሞተ ልጅ ተገላግለው ያውቃሉ?		Bara darbe kan lubbuun hin turre/du'aa deessani?		lyearstillbirth. ኣብ ዝሓለፈ ዓመት ዝሞተ ቆልዓ ወሊድክን ዶ ነይርክን?
integer	q217m	q217m. Total number of boys ever born?	Includes still births; cannot exceed the number reported in q211			q217m. በጠቅላላ ስንት ወንድ ልጆች ወልደዋል?	ሞተው የተወለዱትን ይጨምራል	q217m.Walumagalatti dhiira meeqa deessan?	kan du'ee dhalatees dabalatee	q217m. ብኣጠቓላሊ ክንደይ ኣወዳት ቆልዑ ወሊድክን?	ብሂወት ዘይተወለዱ ሓዊሱ
integer	q217f	q217f. Total number of girls ever born?	Includes still births; sum of boys and girls cannot exceed the number reported in q211	.<=(${q211}-${q217m})	(${q211}-${q217m})>0	q217f. በጠቅላላ ስንት ሴት ልጆች ወልደዋል?	ሞተው የተወለዱትን ይጨምራል	q217f. Walumagalatti durba meeqa deessan?	kan duu'tee dhalattes dabalatee	q217f. ብኣጠቓላሊ ክንደይ ኣጓላት ቆልዑ ወሊድክን?	ብሂወት ዘይተወለዱ ሓዊሱ
calculate	q217t	q217t. Total number of children ever born?				q217t. እስከ ዛሬ ድረስ በጠቅላላ ስንት ልጆች ወልደዋል?		q217t. Hanga ammaatti ,walumaa galatti ijoolle/daa’imman meeqa deessan?( dhiiraa fi dhalaa)		q217t. ብኣጠቓላሊ ዝወለድክንኦም ቆልዑ ክሳብ ሕዚ ክንደይ እዮም(ብቁፅሪ)?
integer	q217hhtot	q217hhtot. How many people are in the household?	Persons who usually live in the household	.<15 and .>0		q217hhtot. በዚህ ቤት ውስጥ ምን ያህል ስዎች ይኖራሉ?	በቤቱ ዉስጥ በቋሚነት 6 ወር እና ከዛ በላይ የሚኖሩ	q217hhtot. Mana kana keessa namoota meeqatu jiraata?	Manicha keessa dhaabbataadhaan ji'oota 6 fi isaa ol kan jiraatan	q217hhtot. ኣብዚ ገዛ ክንደይ ሰባት ይነብሩ/ይቕመጡ?	ኣብዚ ገዛ 6 ወርሕን ልዕሊኡን ዝነብር
select_one yesnonochild	q217chlsch	q217chlsch. Do all children ages 6 to 12 attend school?				q217chlsch. ከ 6-12 እድሜ ክልል ውስጥ ያሉ ሁሉም ልጆች ይማራሉ?		q217chlsch. Ijoolleen keessan kan umuriin isaanii waggaa 6 hanga 12 tti jiran hundi barnoota ni baratuu?		q217chlsch. ካብ 6-12 ክሊ ዕድመ ዘለው ኩሎም ይምሃሩ ዶ?
select_one watersource	q218	q218. What is the main source of drinking water for members of your household?				q218. የቤተሰቡ አባላት በዋነኛነት ውሃ የሚያገኙት ከየት ነው? (Water for drinking)	አንድ መልስ ይቀበሉ	q218. Maddi bishaan dhugaatii maatii keessani fayyadaman caalaatti maal? (Water for dirinking)	deebi tokko qofa fuudhi	q218. መብዛሕትኡ እዋን ኣባላት ስድራቤትኩም ዝስተ ማይ ብቀንዲ ካበይ ትረኽቡ?	ሓደ መልሲ ጥራሕ ተቐበል
text	q218oth	q218oth. Specify other water source			${q218}=12	q218oth. ሌላ ውሃ የሚያገኙትን ይጥቀሱ		q218oth. Kan biroo, Bakki bishaan irraa argattan kan biroo yoo jiraate ibsi		q218oth. ካሊእ እንተሃሊዩ ይገለፅ
select_one compound	q219_comp	q219. Is the source of water available in the compound?			${q218}!=1 and ${q218}!=2	q219_comp. በግቢዎ ውስጥ የውሃ አቅርቦት አለ?		q219_comp. Dallaa/Qe'e isaanii keessa bakki bishaan irraa argattan jiraa?		q219_comp. ኣብ መረባኹም(ግቢኹም) ቀረብ ማይ ኣሎ ዶ?
integer	q219h	q219h. How many hours does it take to get water?	enter '0' if less than one hour'; round to the nearest hour; enter 6 if more than 6 hours	.<7	${q219_comp}=2	q219h. ውሃ ወደሚገኝበት ቦታ ለመሄድ፤ ለመቅዳትና ቀድቶ ለመመለስ ምን ያህል ሰዓት ይወስዳል?	ከአንድ ሰዓት ያነሰ ከሆነ 0 ያስገቡ፣ ደቂቃ አይጥቀሱ (ወደሚቀርበው ሰዓት ያጠጋጉ)፣ ከ6 ሰዓት ከበለጠ 6 ያስገቡ፡፡ ማንኛዉንም ዉሃ	q219h. Bakka bishaani dhaqaanii waraabanii deebi'uuf sa'aatiitii meeqa fudhata?	yoo sa'aatiitii tokkoo gadi ta'e 0 barreessi; deebii isaanif sa'aatiitii itti dhiyatu barreessi; yoo sa'aatiitii jahaa ol ta'e 6 barreessi	q219h. ማይ ናብ ዝርከበሉ ቦታ ንምኻድ፤ ንምቕዳሕን ቀዲሕኻ ንምምላስን ክንደይ ሰዓት ይወስድ?	ትሕቲ 1 ሰዓት 0 ተባሂሉ ይመዝገብ ፣ ብደቓይቕ ኣይመዝገብ ብሙለእ ሰዓት ተፀጋጊዑ ይመዝገብ፣ ልዕሊ 6 ስዓት 6 ተባሂሉ ይመዝገብ
integer	q219m	q219m. How many minutes does it take to get water?		.<61 and .>0	${q219h}=0	q219m.ውሃ ወደሚገኝበት ቦታ ለመሄድ፤ ለመቅዳትና ቀድቶ ለመመለስ ምን ያህል ደቂቃ ይወስዳል?		q219m. Bishaan dhugaatii dhaqanii, waraabanii deebi'uuf daqiiqaa meeqa fudhata?		q219m. ማይ ናብ ዝርከበሉ ቦታ ንምኻድ፤ ንምቅዳሕን ቀዲሕኻ ንምምላስን ክንደይ ደቂቃ ይወስድ?
select_one yesno	q220	q220. Do you treat your water in any way to make it safer to drink?				q220. ለመጠጥ የሚያውሉትን ውሃ ንጽሕና ለመጠበቅ (ለማጣራት) የሚያደርጉት ነገር አለ?		q220. Bishaan dhugaatiidhaaf oolu qulqulleessuuf waant isin gootan jira?		q220. ስድራቤትኩም ፅሬት ዝስተ ማይ ንምሕላው ዝገብርዎ ነገር ኣሎ ዶ?
select_one treat	q221	q221. What do you usually do to the water to make is safer to drink at home?			${q220}=1	q221. ለመጠጥ እንዲሆን የተፈለገውን ውሃ ንጽሕና ለመጠበቅ በቤት ዉስጥ በአብዛኛው ምን ያደርጋሉ?	ዝርዝሩን አያንብቡ፡፡ አንድ መልስ ይቀበሉ፡፡	q221. Bishaan dhugaatidhaaf oolu qulqulleesuuf irra caalaa maal gootu?	filannoo hin dubisin; deebi tokko qofa fuudhi	q221. ፅሬት ዝስተ ማይ ንምሕላው መብዛሕትኡ ግዘ እንታይ ትገብሩ?	ነቲ ዝርዝር ኣይተንብብ፡፡ ሓደ መልሲ ጥራሕ ተቐበል፡፡
text	q221oth	q221oth. Specify other water treatment method			${q221}=7	q221oth. ሌላ የውሃ ማጣሪያ ዘዴ ካለ ይጥቀሱ		q221oth. Kan biroo. Malli biroo kan ittiin bishaan qulqulleessan yoo jiraate ibsi		q221oth. ካሊእ መፃረይ ማይ እንተሊኡ ይግለፃ
select_one toilet	q222	q222. What kind of toilet facility does most members of your household use?				q222. አብዛኛው የቤተሰቡ አባላት ምን ዓይነት መጸዳጃ ቤት ነው የሚጠቀመው?	አንድ መልስ ይቀበሉ፡፡ ካለ መጸዳጃ ቤቱን ተመልክተዉ ይመዝግቡ	q222. Iddoo/Bakkii maatiin keessan irra caalan boobbaadhaaf kan itti fayyadamu eessa?	Deebii tokko fuudhi	q222. ስድራኹም መብዛሕቲኡ ጊዜ እንታይ ዓይነት ሸቓቕ እዩ ዝጥቀም?	ሓደ መልሲ ጥራሕ ተቐበል፡፡ እንተሃለዩ በኣካል ኣረጋግፅ፡፡
text	q222oth	q222oth. Specify other toilet type			${q222}=5	q222oth. ሌላ የመፀዳጃ ቤት ዓይነት ይጥቀሱ?		q222oth. Kan biroo, gosti manni fincaanii kan biroo yoo ta'e ibsi		q222oth. ካሊእ ዓይነት ሸቓቕ እንተሃሊዩ ይግለፃ?
select_one toilet	q223	q223. The last time you passed stool, where did you defecate?			${q222}!=4	q223. በመጨረሻ ጊዜ የተፀዳዱበትን ያስታውሱ፡፡ የት ነበር የተፀዳዱት ?	መጸዳጃ ቤት ይመልከቱ	q223. Isin har’a yeroo dhumaatiif bakka mana fincaanii itti fayyadamtan ykn boobbaaf teessan yaadadhaa. Eessa ture kan fayyadamtan?	Mana fincaanii ilaali	q223. ንመወዳእታ ጊዜ ኣበይ(ቦታ) ኢኽን ፈቲንክን ኔርክን ? እስኪ ዘክራ ፣(ፍታን ኣበይ ቦታ ወፂኽን)
text	q223oth	q223oth. Specify other toilet type			${q223}=5	q222oth. ሌላ የመፀዳጃ ቤት ዓይነት ይጥቀሱ?		q223oth. Kan biroo, gosti mana fincaanii kan biroo yoo ta'e ibsi		q223oth. ካሊእ ዓይነት ሸቓቕ እንተሃሊዩ ይግለፃ?
select_one roof	q225	q225. Main material of the dwelling roof. Record observation.	Main construction material of the roof of the dwelling unit			q225. የመኖሪያ ቤቱ ጣሪያ በአብዛኛው ከምንድነው የተሠራው? ተመልክተው ይመዝግቡ	Main construction material of the roof of the dwelling unit	q225. Waan baaxiin manaa irraa hojjetame ilaluudhaan guuti		q225. ኽዳን ገዛኹም ብቐንዱ ካብ ምንታይ እዩ ተሰሪሑ።	ትዕዝብትኩም ሪኢኹም መዝግቡ
text	q225oth	q225oth Specify other roof material			${q225}=10	q225oth. ሌላ ጣርያው የተሰራበትን ቁሳቁሶች ይጥቀሱ?		q225oth. kan biroo, baaxiin manaa waan biraa irraa yoo hojjettame ibsi		q225oth. ክዳን እቲገዛ ዝተሰርሐሉ ካብ ካሊእ ዓይነት ናውቲ እንተሃሊዩ ይገለፅ?
select_one wall	q226	q226. Main material of the dwelling walls. Record Observation	Main construction material of the walls of the dwelling unit			q226. የመኖሪያ ቤቱ ግድግዳ በዋነኛነት የተሠራው ከምነድነው? ተመልክተው አንድ መልስ ብቻ ያክበቡ	Main construction material of the walls of the dwelling unit	q226. Girgiddaan manaa caalmaatti waan irraa hojjetamee ilaluun deebii tokko guutii		q226. መንደቕ ገዛ ብቐንዱ ካብ ምንታይ እዩ ተሰሪሑ።	ትዕዝብቲኩም ሪእኹም መዝግቡ
text	q226oth	q226oth. Specify other wall material			${q226}=14	q226oth. ሌላ ግድግዳው የተሰራበትን ቁሳቁሶች ይጥቀሱ?		q226oth. kan biroo, Girgiddaan/gidaaraan manaa waan biroo irraa yoo hojjettame ibsi		q226oth. እቲ መንደቕ ዝተሰርሐሉ ካሊእ ዓይነት ናውቲ እንተሃሊዩ ይገለፅ?	ትዕዝብትኩም ርኢኹም መዝግቡ
integer	q227	q227. How many rooms in this household are used for sleeping? (Excluding kitchen and toilets)	Enter 0: if there is one room and they are using it for different purpose; enter 9 if more than 9 rooms	.<10		q227. በቤቱ ውስጥ ስንት ክፍሎችን ለመኝታ ትጠቀማላችሁ?	አንድ ክፍል ለተለያየ አገልግሎት የሚጠቀሙ ከሆነ 0 ያስገቡ፤ ከ9 በላይ ክፍል ካላቸው 9 ያስገቡ	q227. Mana jireeynaa keessan keessa kutaa meeqa hirribaaf fayyadamtuu?	Yoo kutaa tokko qofa tajaajila kan biroofis itti fayyadamu ta'e '0' guuti, yoo kutaa 9 ol qabu ta'e lakk.9 guuti	q227. ኣብ ስርድራ ቤትኩም ክንደይ ክፍልታት ኢኩም ንመደቀሲ ትጥቀሙሎም?	ሓደ ክፍሊ ጥራሕ ንኩሉ ነገር ዝጥቀምሉ እንተኮይኑ 0 ተባሂሉ ይመዝገብ ልዕሊ 9 ክፍልታት 9 ተባሂሉ ይመዝገብ
decimal	q228	q228. How many hectar of agricultural land do members of this household own currently?	If none; record “0”. If unknown, record "99". Record in hectar			q228. በአሁኑ ወቅት የቤተሰቡ አባላት የእርሻ መሬት ስፋት በሄክታር ስንት ነው?	(መልሶቹን በሄክታር ይመዝግቡ) ምንም ከሌለ 0 ያስገቡ፤ ካልታወቀ 999 ያስገቡ፡፡ ( 4 ጥማድ 1 ሄክታር በሚለዉ ቀመር አስሉ)	q228. Maatiin keessan Lafa qonnaa Heektaaraan (SAFARTUU NAANNOOTIIN) meeqa qabaa?	(Deebii heektaaraan galmeessa) yoo hin jiraatiin 0 barreessi, yoo hin beekne ta'e 999 barreessi (Cimdiin 4 heektaara tokkoon shallagama)	q228. ስድራቤትኩም ብሄክታር ክንደይ ዝኣክል ተሓራሲ መሬት ኣለኩም?	እንድሕር ዘየለ 0 ይመዘገብ እንድሕር ዘይፍለጥ 999 ይመዝገብ፣ (1 ሄክታር = 4 ፅምዲ ማለት እዩ)
select_one cookingfuel	q228a	q228a. What is the main source of cooking fuel?				q228a. በዋነኛነት ምግብ ይምታበስሉት በምንድን ነው?		q228a. Nayaata bilcheeffachuu caalmaatti maal fayyadamtu?		q228a. ምግብኹም ብቐንዱ ብምንታይ ተብስሉ
text	q228aoth	Specify other			${q228a}=9	q228aoth. ሌላ ይገለጽ		q228aoth. kan biroo ibsi		q228aoth. ካሊእ ይገለፅ
begin group	asset	Does the household have	Please scroll down the full list and indicate yes or no for the possible responses			asset. ቤተሰቡ ከሚከተሉት ውስጥ ምን ምን አለው?	ወደታች ወርደው ሙሉ ዝርዝሩን አዎ ወይም የለም በማለት ይመልሱ	q229. Maatiin keessan meeshaalee asii gaditti ibisame keessa kami qabaa?	hundumaa dubsiifitii deebii isaanii eyyen ykn lakkii jedhii barreessi. Deebiin tokkoo ol kennamuu nidanda'a	q229. ስድራቤትኩም እዞም ዝስዕቡ ኣለውኹም ዶ?	ሕድ ሕድ ዝርዝር እወ ወይ ከዓ ኣይፋሉን ብምባል ይመዝገብ
select_one yesno	q229a	Electricity				q229a. የኤሌክትሪክ መብራት አለው? (ከሃይድሮ ፓወር ወይም ሶላር)		q229a. Ibsa elektirikii (Haaydiroo ykn soolaarii)		q229a. ኤሌትሪክ መብራህቲ ኣለዎ ዶ?(ሃይድሮፓዎር /ሶላር)
select_one yesno	q229b	Watches or clocks				q229b. ሠዓት አለው?		q229b. Sa’aatii		q229b. ሰዓት ኣሎ ዶ?
select_one yesno	q229c	A radio				q229c. ሬዲዮ አለው?		q229c. Raadiyoonii		q229c. ሬድዮ ኣሎ ዶ?
select_one yesno	q229d	A television				q229d. ቴሌቪዥን አለው?		q229d. Televizyinii		q229d. ቴሌቭዥን ኣሎ ዶ?
select_one yesno	q229e	A mobile telephone				q229e. ሞባይል ስልክ አለው?		q229e. Telefoona Moobaayilaa		q229e. ሞባይል \ተንቀሳቃሲ ስልኪ \ኣሎ ዶ?
select_one yesno	q229f	A non-mobile telephone				q229f. የቤት ስልክ አለው?		q229f. Teleefoona manaa(kan mobaayila hin taane)		q229f. ስልኪ ገዛ(ዘይንቀሳቐስ) ኣሎ ዶ?
select_one yesno	q229g	A refrigerator				q229g. ማቀዝቀዣ(ፍሪጅ) አለው?		q229g. Firiijii		q229g. መዝሓሊ(ፍሪጅ) ኣሎ ዶ?
select_one yesno	q229h	A table				q229h. ጠረጴዛ አለው?		q229h. Xarapheezaa (minjaala)		q229h. ጠረጴዛ ኣሎ ዶ?
select_one yesno	q229i	A chair				q229i. ወንበር አለው?		q229i. Teessuma		q229i. ወንበር ኣሎ ዶ?
select_one yesno	q229j	Mattresses and/or beds				q229j. አልጋ አለው?		q229j. Siree		q229j. ዓራት ኣሎ ዶ?
select_one yesno	q229k	An electric mitad				q229k. የኤሌክትሪክ ምጣድ አለው?		q229k. Eelee Eelektrikaa		q229k. ሞጎጎ ኤሌትሪክ ኣሎ ዶ?
select_one yesno	q229l	A kerosene lamp/pressure lamp				q229l. ፋኖስ/ማሾ/ኩራዝ አለው?		q229l. Faanosa/Maashoo/kauraaza		q229l. ኩራዝ/ማሾ\/ፋኑስ ኣሎ ዶ?
select_one yesno	q229m	Any cattle, sheep, or goats				q229m. ከብቶች/በግ ወይም ፍየል		q229m. Horiin hoolaa ykn re'ee		q229m. ከፍቲ/በጊዕ ወይ ከዓ ጤል
select_one yesno	q229n	Any jewelry (gold/silver)				q229n. ጌጦች(ወርቅ/ብር)		q229n. Meeshaalee miidhaginaa (Warqee/meetii)		q229n. መመላኽዒ(ወርቂ/ብሩር)
end group	asset
note	Information	Information Source				የመረጃ ምንጮች	አሁን ደግሞ የመረጃ ምንጮችሽን በተመለከተ የተወሰኑ ጥያቄወች እጠይቅሻለሁ	. Madda Odeeffannoo	Amma immoo madda odeeffannoo irraa argattan isin gaafadha	ፍልፍል ሓበሬታ	ሓበሬታ ካበይ ከምትረኽቡ ውሱናት ሕቶታት ክሓተክንየ
begin group	teletime	q230a. On an average day, for how long do you watch television?				q230a. በአማካኝ በቀን ለምን ያህል ጊዜ ቴሌቨዠን ይመለከታሉ?		q230a. Gidduugaleessan guyyaatti, yeroo hangaamiif teeleevizniinii ilaaltuu?		q230a. ብማእኸላይ ኣብማዕልቲ ንክንደይ ዝኣክል ተለቪዥን ትርእያ
integer	q230a_hr	Hours per day	Enter '0' if less than one hour'	. <25 and . >=0		q230a_hr. ሰዓት	ከ 1 ሰአት ካነሰ 0 ያስገቡ	q230a_hr. sa'aatii	sa'aatii tokkoo gadi yoo ta'e '0' guuti	q230a_hr. ________ ሰዓት	ትሕቲ 1 ሰዓት እንተኾይኑ 0 ይመዝገብ
integer	q230a_min	Minutes per day		. <60 and . >=0	${q230a_hr}=0	q230a_min. ደቂቃ		q230a_min. Daqiiqaa		q230a_min. ________ ደቒቓ
end group	teletime
select_one relyinfo	q230b	q230b. How much do you rely on television to learn about what is happening in ${q101_region} and Ethiopia? Would you say you rely on television not at all, just a bit, or a lot?				q230b. በ ${q101_region} ክልል ወይም በኢትዮጵያ ውስጥ እየተካሄደ/እየተደረገ ስላለው ሁኔታ ለማወቅ ቴሌቨዠንን ምን ያህል እንደ መረጃ ምንጭ ይጠቀሙበታል? ቴሌቨዠንን እንደ መረጃ ምንጭ ምንም አልጠቀምም? በተወሰነ ደረጃ እጠቀማለሁ? በጣም እጠቀማለሁ?		q230b. Odeeffaannoo maddaa teeleviznii irraaa argattanitti wa’ee nannoo [ OROMIYAA] fi biyyaa itiiyoophiyyaa baruuf hangam itti amantu? isin walumaagalattii teelevizniinittiakka madda odeeffanootti hin fayyadamtanii, hanga tokkoo itti fayyadamtuoo? baayyee itti fayyadamtu jechuu danda’ama?		q230b. ኣብ ትግራይን ኢትዮጵን ዘሎ ኩነታት ንምፍላጥ ክንደይ ዝኣክል ተለቪዥን ትጥቀማ? ተለቪዥን ከም ፍልፍል ሓበሬታ ኣይጥቀምን፣ ብውሱን ይጥቀም ፤ ብጣዕሚ ይጥቀም
select_one radio	q224	q224. Do you listen to the radio almost every day, at least once a week, less than once a week or not at all?				q224. ሬዲዮ መቼ ያዳምጣሉ?		q224. Raadiyoo hammam dhaggeeffattu? Yeroo hundumaa, Torbanitti guyyaa tokko, torbanitti guyyaa tokkoo gadi, tasa iyyuu hin dhaggeeffadhu		q224. ሬድዮ መኣዝ ተዳምፃ ?
begin group	radiotime	q230c. On an average day, for how long do you listen to the radio?				q230c. በአማካኝ በቀን ለምን ያህል ጊዜ ሬድዮ ያዳምጣሉ?		q230c. Gidduugaleessaan guyyaatti, yeroo hangaamiif radiiyooni dhaggeeffattuu?		q230c. ብማእኸላይ ኣብ መዓልቲ ንክንደይ ግዜ ዝኣክል ሬድዮ ተዳምፃ?
integer	q230c_hr	Hours per day	Enter '0' if less than one hour'	. <25 and . >=0		ሰዓት	ከ 1 ሰአት ካነሰ 0 ያስገቡ	q230c_hr. sa'aatii	yoo sa'aatiitii tokkoo gadi ta'e 0 barreessi	q230c.ብሰዓት	ትሕቲ 1 ሰዓት እንተኾይኑ 0 መዝግቡ
integer	q230c_min	Minutes per day		. <60 and . >=0	${q230c_hr}=0	ደቂቃ		q230c_min. Daqiiqaa		q230c. ብደቒቓ
end group	radiotime
select_one relyinfo	q230d	q230d. How much do you rely on radio to learn about what is happening in ${q101_region} and Ethiopia? Would you say you rely on radio not at all, just a bit, or a lot?				q230d. በ ${q101_region} ክልል ወይም በኢትዮጵያ ውስጥ እየተካሄደ/እየተደረገ ስላለው ሁኔታ ለማወቅ ሬድዮንን ምን ያህል እንደ መረጃ ምንጭ ይጠቀማሉ? ሬድዮንን እንደ መረጃ ምንጭ ምንም አልጠቀምም? በተወሰነ ደረጃ እጠቀማለሁ? በጣም እጠቀማለሁ?		q230d. Odeeffannoo madda raadiyoonii irraa argattanitti wa’ee naannoo [OROMIYAA] fi biyyaa Itiyoophiyaa baruuf hagam itti amantuu? isin walumaagalatti raadiyooniitti akka madda odeeffannootti ni fayyadamtuu?, hanga tokkoo itti Fayyadamaa, baayyee ittiFayyadamtu jechuu danda’ama?		q230d. ኩነታት ትግራይን ኢትዮጵያን ንምፍላጥ ክንደይ ዝኣክል ሬድዮ ትጥቀማ ? ምንም ኣይጥቀምን፣ብውሱን ይጥቀም ፣ ብጣዕሚ ይጥቀም
begin group	mtime	q230e. On an average day, for how long do you talk on a mobile phone?	Hours			q230e. በአማካኝ በቀን ለምን ያህል ጊዜ በሞባይል ስልክ ያወራሉ/ይነጋገራሉ?	በሰዐት	q230e. Giddugaleessaan guyyaatti, yeroo hangamiif moobaayiliidhaan haasooftu?	sa'aatiidhaan	ብማእኸላይ ኣብማዕልቲ ንክንደይ ሰዓት ብሞባይል ስልኪ ትራኸባ	ብሰዓት ይመዝገብ
integer	q230e_hr	Hours per day	Enter '0' if less than one hour'	. <25 and . >=0		ሰዓት	ከ 1 ሰአት ካነሰ 0 ያስገቡ	q230e_hr. sa'aatii	sa'aatii tokko gadi yoo ta'e '0' guuti	q230e. ብሰዓት	ትሕቲ 1 ስዓት እንተኾይኑ 0 መዝግቡ
integer	q230e_min	Minutes per day		. <60 and . >=0	${q230e_hr}=0	ደቂቃ		q230e_min. Daqiiqaa		q230e. ብደቒቓ
end group	mtime
select_one relyinfo	q230f	q230f. How much do you rely on the mobile phone to learn about what is happening in ${q101_region} and Ethiopia? Would you say you rely on the mobile phone not at all, just a bit, or a lot?				q230f. በ ${q101_region} ክልል ወይም በኢትዮጵያ ውስጥ እየተካሄደ/እየተደረገ ስላለው ሁኔታ ለማወቅ የሞባይል ስልክን እንደ መረጃ ምንጭ ምን ያህል ይጠቀማሉ? የሞባይል ስልክን እንደ መረጃ ምንጭ ምንም አልጠቀምም? በተወሰነ ደረጃ እጠቀማለሁ? በጣም እጠቀማለሁ?		q230f. Odeeffaannoo maddaa moobaayilii irraa argattanitti wa’ee nannoo [OROMIYAA] fi biyyaa itiiyoophiyaa baruuf hagam itti amantuu? isin walumaagalattii moobaayiliitti akka madda odeeffannootti ni fayyadamtuu?, homaa hin fayyadamu,hanga tokkoo ittifayyadama, baayyee itti fayyadamtu jechuu danda’amaa?		q230f. ኣብ ትግራይን ኢትዮጵያን ዘሎ ኩነታት ንምፍላጥ ክንደይ ዝኣክል ሞባይል ስልኪ ትጥቀማ? ብፍፁም ሞባይል ስልኪ ኣይጥቀምን ፣ ብውሱን ይጥቀም ፤ ብጣዕሚ ይጥቀም
select_multiple infoteller	q230g	q230h. If you wanted to learn about a new government program designed to help people like you, whom would you turn to for more information?	DO NOT MAKE ANY SUGGESTIONS			q230g. አንችን እና አንችን መሰል የህብረተሰብ ክፍል ለመርዳት/ለመጥቀም በመንግስት ስለተቀረፀ አዲስ ፕሮገራም ማወቅ ቢፈልጉ፤ የበለጠ መረጃ ለማግኘት ማንን ይጠይቃሉ?	ሌላስ ብለዉ ይጠይቁ/ ዝርዝሩን አያንብቡ/ከአንድ በላይ መልስ ይቻላል	q230g. Yoo sagantaa mootummaan uummata akkaa keessan gargaaruuf qopheesse baruu barbaaddan, waa’ee isaa sirriitti hubachuuf oddeeffaannoo akkasii argaachuuf eenyu bira deemtu/eenyu irraa qulqulleeffattu?	Kan biroo jechuun gaafadhu, Yaada kamiyyuu hin keenniinaa, deebii tokkoo ol fudhachuun ni dand'ama	q230g. መንግስቲ ንኣኽንን ከማኽንን ዝበሉ ሰባት ንምሕጋዝ ንዝወፅእ ሓዱሽ ዝተሓንፀፀ ትልሚ ንምፍላጥ እንተደሊኽን ዝበለፀ ሓበሬታ ንምርካብ ንመን ትመርፃ?	ነቲ ዝርዝር ኣይተንብብ፣ካብ ሓደ መልሲ ንላዕሊ ይከኣል
text	q230goth	q230goth. Specify other person			regex(${q230g},'^.*n.*$')	q230goth. ሌላ ሰው (ይገለጽ)		q230goth. Nama kan biroo(Ibsi)		q230goth. ካሊእ ሰብ (ይፀሓፍ)
text	q230goth2	q230goth2 Specify other source			regex(${q230g},'^.*o.*$')	q230goth2. ሌላ የመረጃ ምንጭ (ይገለጽ)		q230goth2. Madda odeeffannoo kan biroo(Ibsi)		q230goth2. ካሊእ ፍልፍል ሓበሬታ (ይፀሓፍ)
select_multiple infoteller	q230h	q230h. If you wanted to learn about a new government program to help pregnant mothers, whom would you turn to for more information?	DO NOT MAKE ANY SUGGESTIONS			q230h. ነፍሰ ጡር እናቶችን ለመርዳት/ለመጥቀም በመንግስት ስለተቀረፀ አዲስ ፕሮገራም ማወቅ ቢፈልጉ፤ የበለጠ መረጃ ለማግኘት ማንን ይጠይቃሉ/ያናግራሉ?	ሌላስ ብለዉ ይጠይቁ/ ዝርዝሩን አያንብቡ/ከአንድ በላይ መልስ ይቻላል	q230h. Yoo sagantaa mootummaan dubartoota ulfaa gargaruuf qopheesse baruu barbaaddan, waa’ee isaa sirrttii hubachuuf oddeeffannoo akkasii argaachuuf eenyu bira deemtu? Ykn. eenyu irraa qulqulleeffattu?	Kan biroo jechuun gaafadhu, Yaada kamiyyuu hin keenniinaa, deebii tokkoo ol fudhachuun ni dand'ama	q230h. መንግስቲ ጥኑሳት ኣዴታት ንምሕጋዝ ዝወፀ ሓዱሽ ዝተሓንፀፀ ትልሚ ንምፍላጥ እንትትደልያ ዝበለፀ ሓበሬታ ንምርካብ ንመን ትሓታ/ትመርፃ?( ዝኾነ ይኹን ሪኢቶ ኣይወሃብ)	ነቲ ዝርዝር ኣይተንብብ፣ካብ ሓደ መልሲ ንላዕሊ ይከኣል
text	q230hoth	q230hoth. Some other person			regex(${q230h},'^.*n.*$')	q230hoth. ሌላ ሰው		q230hoth. Nama kan biroo		q230hoth. ካሊእ ሰብ(ይፀሓፍ)
text	q230hoth2	q230hoth2. Other sources			regex(${q230h},'^.*o.*$')	q230hoth2. ሌላ የመረጃ ምንጭ		q230hoth2. Madda odeeffanoo kan biroo		q230hoth2. ካሊእ ፍልፍል ሓበሬታ (ይፀሓፍ )
select_multiple infoteller	q230i	q230i. If you wanted to learn about a new and inexpensive soap that they are selling in the market, whom would you turn to for more information?	DO NOT MAKE ANY SUGGESTIONS			q230i. በገበያ እየተሸጠ ስላለ አዲስ እና ውድ ያልሆነ ሳሙና ማወቅ ቢፈልጉ፤ የበለጠ መረጃ ለማግኘት ማንን ይጠይቃሉ/ያናግራሉ?	ሌላስ ብለዉ ይጠይቁ/ ዝርዝሩን አያንብቡ/ከአንድ በላይ መልስ ይቻላል	q230i. Yoo wa’ee saamunaa haaraa fi gaatii isaa baayyee mi’aaya hin tanee gabaarratti gurguraamu baruu barbaddan, wa’ee isa sirrittii hubachuuf oddeeffaannoo akkasii argaachuuf eenyuu bira deemtuu?	Kan biroo jechuun gaafadhu, Yaada kamiyyuu hin keenniinaa, deebii tokkoo ol fudhachuun ni dand'ama	q230i. ሓዱሽን ብሕሳር ዋጋ ዝሽየጥን ሳሙና ንምፍላጥ እንትትደልያ ዝበለፀ ሓበሬታ ንምርካብ ንመን ትሓታ?	ካሊእ ኢልካ ሕተት/ነቲ ዝርዝር ኣይተንብብ/ካብ ሓደ መልሲ ንላዕሊ ይከኣል እዩ
text	q230ioth	Some other person			regex(${q230i},'^.*n.*$')	q230ioth. ሌላ ሰው (ይገለጽ)		q230ioth. Nama kan biroo		q230ioth. ካሊእ ሰብ(ይገለፅ)
text	q230ioth2	Other sources			regex(${q230i},'^.*o.*$')	q230ioth2. ሌላ የመረጃ ምንጭ (ይገለጽ)		q230ioth2.Madda odeeffannoo kan biroo(Ibsi)		q230ioth2. ካሊእ ፍልፍል ሓበሬታ (ይፀሓፍ)
select_multiple infoteller	q230j	If you want to learn about a new agricultural seed for your crops, whom would you turn to for more information?	DO NOT MAKE ANY SUGGESTIONS			q230j. ሰብል ለማምረት/ለአዝመራ ስለሚጠቅም አዲስ የግብርና ዘር ማወቅ ቢፈልጉ፤ የበለጠ መረጃ ለማግኘት ማንን ይጠይቃሉ/ያናግራሉ?	ሌላስ ብለዉ ይጠይቁ/ ዝርዝሩን አያንብቡ/ከአንድ በላይ መልስ ይቻላል	q230j. Yoo wa’ee sanyii qoonnaaf oolu haaraa baruu barbaaddan, wa’ee isaa sirritti hubachuuf oddeeffannoo akkasii argaachuuf eenyuu bira deemtuu?	Kan biroo jechuun gaafadhu, Yaada kamiyyuu hin keenniinaa, deebii tokkoo ol fudhachuun ni dand'ama	q230j. ብዛዕባ ሓዱሽ ዝተኣታተወ ምሩፅ ዘርኢ ንምሽማት እንትትደልያ ዝበለፀ ሓበሬታ ንምርካብ ንመን ትሓታ/ትመርፃ?( ዝኾነ ይኹን ሪኢቶ ኣይወሃብ)	ካሊእ ኢልካ ሕተት/ነቲ ዝርዝር ኣይተንብብ፣ካብ ሓደ መልሲ ንላዕሊ ይከኣል
text	q230joth	Some other person			regex(${q230j},'^.*n.*$')	q230joth. ሌላ ሰው (ይገለጽ)		q230joth. Nama kan biroo(Ibsi)		q230joth. ካሊእ ሰብ (ይፀሓፍ)
text	q230joth2	Other sources			regex(${q230j},'^.*o.*$')	q230joth2. ሌላ የመረጃ ምንጭ (ይገለጽ)		q230joth2. Madda odeeffannoo kan biroo(Ibsi)		q230joth2. ካሊእ ፍልፍል ሓበሬታ (ይፀሓፍ)
select_multiple infoteller	q230k	If you wanted to learn about a new elementary school opening in your community, whom would you turn to for more information?	DO NOT MAKE ANY SUGGESTIONS			q230k. አካባቢያችሁ አዲስ አንደኛ ደረጃ ትምህረት ቤት ስለመከፈቱ ማወቅ ቢፈልጉ፤ የበለጠ መረጃ ለማግኘት ማንን ይጠይቃሉ/ያናግራሉ?	ሌላስ ብለዉ ይጠይቁ/ ዝርዝሩን አያንብቡ/ከአንድ በላይ መልስ ይቻላል	q230k. Yoo wa’ee mana barumsaa sadarka tokkoffaa haaraa nannoo keessan keessatti banamee baruu barbaaddan, wa’ee isaa sirriitti hubachuuf odeeffaannoo akkasii argaachuuf eenyuu bira deemtuu?	Kan biroo jechuun gaafadhu, Yaada kamiyyuu hin keenniinaa, deebii tokkoo ol fudhachuun ni dand'ama	q230k. ብዛዕባ ሓዱሽ ዝተኸፈተ ቀዳማይ ብርኪ ቤት ትምህርቲ ንምፍላጥ እንትትደልያ ዝበለፀ ሓበሬታ ንምርካብ ንመን ትሓታ/ትመርፃ?( ዝኾነ ይኹን ሪኢቶ ኣይወሃብ)	ነቲ ዝርዝር ኣይተንብብ፣ካሊእከ ኢልካ ሕተት ፣ካብ ሓደ መልሲ ንላዕሊ ይከኣል
text	q230koth	Some other person			regex(${q230k},'^.*n.*$')	q230k. ሌላ ሰው		q230koth. Namoota kan biroo		q230koth. ካሊእ ሰብ (ይፀሓፍ)
text	q230koth2	Other sources			regex(${q230k},'^.*o.*$')	q230koth2. ሌላ የመረጃ ምንጭ (ይገለጽ)		q230koth2.Maddawwan kan biroo		q230koth2. ካሊእ ፍልፍል ሓበሬታ (ይፀሓፍ)
note	Section3	Section 3: Awareness and access to health services				ክፍል 3፡ የጤና አገልግሎት ግንዛቤና አቅርቦት		kutaa 3: Hubannoo fi Dhiyyeessa tajaajila fayyaa		ክፍሊ 3: ኣፍልጦን ቀረብን ግልጋሎት ጥዕናን
select_one yesno	q304	Have you heard of or do you know about the health extension worker?				q304. ስለጤና ኤክስቴንሽን ሠራተኛ ሰምተው ያውቃሉ?		q304. Waa’ee hojjattoota Ekisteenshinii Fayyaa beektan ykn wanti dhageessan jiraa?		q304. ብዛዕባ ሰራሕተኛታት ጥሙር ጥዕና ሰሚዕኽንዶ ትፈልጣ ?
select_multiple reason	q305	What are the services provided by the health extension workers?	(Do not prompt; mark items mentioned)		${q304}=1	q305. በጤና ኤክስቴንሽን ሠራተኛ የሚሰጡ የጤና አገልግሎት ምን ምን ናቸው?	ዝርዝሩን አያንብቡ፡፡ ከአንድ በላይ መልስ ካለ ይቀበሉ	q305. Hojjattoonni Ekisteenshinii Fayyaa tajaajila maal-maal kennu?	Filannoo hin dubbisiin, waanuma isaan himan qofa galmeessi,deebii tokkoo ol fudhachuun ni dand'ama, kan biroo jedhii gaafadhu	q305. ብሰራሕተኛታት ጥሙር ጥዕና ዝወሃቡ ግልጋሎት ጥዕና እንታይ እንታይ እዮም ?	ነቲ ዝርዝር ኣይተንብብ፡፡ ካብ ሓደ መልሲ ንላዕሊ እንተሊዩ ይቀበሉ
integer	q301hph	q301hph. How many hours does it take to walk to the nearest health post?	enter '0' if less than one hour'; round to the nearest hour; enter 6 if more than 6 hours	.<7		q301hph.ከቤትዎ ወደሚቀርብዎ ጤና ኬላ በእግርዎ ለመሄድ ምን ያህል ሰዓት ይወስድብዎታል?	ከአንድ ሰዓት ያነሰ ከሆነ 0 ያስገቡ፣ ደቂቃ አይጥቀሱ (ወደሚቀርበው ሰዓት ያጠጋጉ)፣ ከ6 ሰዓት ከበለጠ 6 ሰዓት ያስገቡ	q301hph. Kellaa fayyaa isa dhiyoo ga'uuf miillaan sa'aatiittii meeqa isinitti fudhata?	sa'aatii 1 gadi yoo ta'e, 0 guuti; Sa'aatii isa dhi'ootti siqsi; sa'aatii 6 ol yoo ta'e 6 guuti	q301hph. ናብቲ ዝቐረበ ጥዕና ኬላ ንምኻድ ብእግርኽን ክንደይ ሰዓት ይወስደልክን ?	ትሕቲ 1 ስዓት 0 ተባሂሉ ይመዝገብ ፣ ብደቓይቕ ኣይመዝገብ ብሙለእ ሰዓት ተፀጋጊዑ ይመዝገብ፣ ልዕሊ 6 ስዓት 6 ተባሂሉ ይመዝገብ
integer	q301hpm	q301hpm. How many minutes does it take to walk to the nearest health post?	Value between 1 and 59 minutes	.<60 and .>0	${q301hph}=0	q301hph.ከቤትዎ ወደሚቀርብዎ ጤና ኬላ በእግርዎ ለመሄድ ምን ያህል ደቂቃ ይወስድብዎታል?	በ 1 እና 59 ደቂቃዎች መሀል	q301hpm. Kellaa fayyaa isa dhiyoo ga'uuf miillaan daqiiqaa meeqa isinitti fudhata?	Daqiiqaa 1 hanga 59 guuti	q301hpm. ናብቲ ዝቐረበ ጥዕና ኬላ ንምኻድ ብእግርኽን ክንደይ ደቓይቕ ይወስደልክን ?	ካብ 1 ክሳብ 59 ደቒቃ
integer	q301hch	q301hch. How many hours does it take to walk to the nearest health center?	enter '0' if less than one hour'; round to the nearest hour; enter 6 if more than 6 hours	.<7		q301hph.ከቤትዎ ወደሚቀርብዎ ጤና ጣቢያ በእግርዎ ለመሄድ ምን ያህል ሰዓት ይወስድብዎታል?	ከአንድ ሰዓት ያነሰ ከሆነ 0 ያስገቡ፣ ደቂቃ አይጥቀሱ (ወደሚቀርበው ሰዓት ያጠጋጉ)፣ ከ6 ሰዓት ከበለጠ 6 ሰዓት ያስገቡ	q301hch. Buufata fayyaa isa dhiyoo ga'uuf miilaan sa'aatii meeqa isinitti fudhata?	sa'aatii 1 gadi yoo ta'e, 0 guuti; Sa'aatii isa dhi'ootti siqsi; sa'aatii 6 ol yoo ta'e 6 guuti	q301hch. ናብቲ ዝቐረበ ጥዕና ጣብያ ንምኻድ ብእግርኽን ክንደይ ሰዓት ይወስደልክን ?	ትሕቲ 1 ሰዓት 0 ተባሂሉ ይመዝገብ ፣ ብደቓይቕ ኣይመዝገብ ብሙለእ ሰዓት ተፀጋጊዑ ይመዝገብ፣ ልዕሊ 6 ሰዓት 6 ተባሂሉ ይመዝገብ
integer	q301hcm	q301hcm. How many minutes does it take to walk to the nearest health center?	Value between 1 and 59 minutes	.<60 and .>0	${q301hch}=0	q301hch.ከቤትዎ ወደሚቀርብዎ ጤና ጣቢያ በእግርዎ ለመሄድ ምን ያህል ደቂቃ ይወስድብዎታል?	በ 1 እና 59 ደቂቃዎች መሀል	q301hcm. Buufata fayyaa isa dhiyoo ga'uuf miilaan daqiiqaa meeqa isinitti fudhata?	Daqiiqaa 1 hanga 59 guuti	q301hcm. ናብቲ ዝቐረበ ጥዕና ጣብያ ንምኻድ ብእግርኽን ክንደይ ደቓይቕ ይወስደልክን ?	ካብ 1 ክሳብ 59 ደቒቓ
select_one yesnodk	q302	q302. Have you visited the health post in the last 12 months?				q302. ባለፉት 12 ወራት ወደ ጤና ኬላ ሄደው ነበር?		q302. Ji’oota 12n dabran keessa Keellaa fayyaa deemtanii turtanii?		q302. ኣብ ዝሓለፉ 12 ኣዋርሕ ናብቲ ጥዕና ኬላ ከይድክን ዶ ኔርክን ?
integer	q302a	q302a. When was the last time you visited the health post?	(between 0 and 11 months) If less than 1 month enter '0'; If don’t know enter 99	.<12 or .=99	${q302}=1	q302a.ለመጨረሻ ጊዜ ወደ ጤና ኬላ የሄዱት መቼ ነበር?	(ከ0 እስከ 11 ወር) ከ1ወር በታች 0 ያስገቡ፤ ካላወቁ 99 ያስገቡ	q302a. Yeroo dhumaaf kellaa fayyaa deemtan yoom turee?	(ji'a 0 hanga 11) ji'a tokkoo gadi yoo ta'e 0 barreessi,hin beeku yoo ta'e 99 barressi	q302a. ናብ ጥዕና ኬላ ንመወዳእታ ጊዜ ዝኸድክናሉ እዋን መኣዝ ነይሩ?	(ካብ 0 ክሳብ 11 ኣዋርሕ) ትሕቲ 1 ወርሒ 0፣ ኣይፈልጥን 99 ተባሂሉ ይመዝገብ
select_multiple reason	q303	q303. The last time you visited the health post, what was the reason for you to visit the health post?	(Do not prompt; mark items mentioned)		${q302}=1	q303. ባለፉት 12 ወራት ጤና ኬላ የሄዱት ለምን ጉዳይ ነበር?	ዝርዝሩን አያንብቡ፡፡ ከአንድ በላይ መልስ ካለ ይቀበሉ	q303. Ji'oota 12n darban keessa keella fayyaa kan deemitan sababa maaliif ture?	Filannoo hin dubbisiin, waanuma isaan himan qofa galmeessi,deebii tokkoo ol fudhachuun ni dand'ama, kan biroo jedhii gaafadhu	q303. ኣብ ዝሓለፉ 12 ኣዋርሕ ናብ ጥዕና ኬላ ዝኸድክናሉ ምኽንያት እንታይ ነይሩ ?	ዝርዝሩ ኣይተንብብ ፣ ካብ ሓደ መልሲ ንላዕሊ እንተሊዩ ይቀበሉ
begin group	satisfyhp	q303a. During last visit to the health post how satisfied were you with the following:			${q302}=1	አሁን ከዚህ በመቀጠል የምጠይቅዎት ለመጨረሻ ጊዜ ወደ ጤና ኬላ በሄዱበት ወቅት ስለነበረዉ የአገልግሎት ሁኔታ ነዉ፡፡ ከዝርዝሩ ዉስጥ በየትኞቹ በጣም ደስተኛ እንደነበሩ ወይም በመጠኑ ደስተኛ እንደነበሩ ወይም ደስተኛ እንዳልነበሩ ይነግሩኛል፡፡		q303a. Amma kanatti aansee kanan isin gaafadhu yeroo dhumaaf keella fayyaa deemtan sanaa haala tajaajila argattan ilaalchiseetu. Waanan isinii dubbisu keessaa kamitti caalaatti gamaddan/quuftan, hanga tokko itti gammaddan/quuftan,ykn itti hin gammanne/quufne?		q303a. ሐዚ ዝሓተን ናብ ጥዕና ኬላ ንመወዳእታ ግዜ ኣብ ዝኸድክናሉ እዋን ብዛዕባ ዝነበረ ኩነታት ኣወሃህባ ግልጋሎት እዩ፡፡ካብዞም ዝተዘርዘሩ ኣብ ኣየነኦም ብጣዕሚ ዓጊበን፣ብውሱን ዓጊበን ወይ ከዓ ዘይዓገባ ክነገራኒ እየን?
select_one satisfy	q303ai	q303ai. Waiting time for service				q303ai. አገልግሎት ለማግኘት የጠበቁት ጊዜ (ወረፋ)		q303ai. Tajaajila argachuuf yeroo isinitti fudhaate		q303ai. ግልጋሎት ንምርካብ ዝተፀበየኦ ጊዜ
select_one satisfy	q303aii	q303aii. Ability to discuss your problems, concerns or health issues with providers				q303aii. ከጤና ባለሞያዎች ጋር ስለገጠሞት የጤና ችግር መወያየት መቻል		q303aii. Ogeessa fayyaa waliin waa'ee rakkoo fayyaa keessanii isin wajjin mari'achuurratti		q303aii. ምስ ጥዕና በዓል ሞያ ብዛዕባ ዘጋጠመን ፀገም ጥዕና ኣብ ምዝታይ
select_one satisfy	q303aiii	q303aiii. Quality of the examination and treatment provided				q303aiii. ያገኙት የምርመራ እና የህክምና አገልግሎት ጥራት		q303aiii. Qulqullina kenniinsa tajaajila sakatta'uu fi wal'aansaa		q303aiii. ዝረኸብክንኦ ፅፈት ምርመራን ሕክምናን
select_one satisfy	q303aiv	q303aiv. Privacy from others seeing examination				q303aiv. ሌሎች ሰዎች ምርመራዎትን እንዳያዩ መደረጉ		q303aiv. Akka namni biraa tajaajila fayyaa isinii kennamu hin argine gochuurratti		q303aiv. ኣብ እዋን ምርመራ ካልኦት ሰባት ከይሪኡኽን ኣብ ምግባር /ምስጢራውነት/
select_one satisfy	q303av	q303av. Privacy from others hearing discussion				q303av. የምርመራ ውይይቱ ሌሎች ሰዎች ሳይሰሙ መደረጉ		q303av. Akka namni biraa marii isin ogeessa fayyaa wajjin gootan hin dhageenyerratti		q303av. ኣብ እዋን ምርመራ ካልኦት ሰባት ከይሰምዕኹን ምግባር
select_one satisfy	q303avi	q303avi. Availability of medicine				q303avi. የመድሃኒት አቅርቦት		q303avi. Dhiyeessii qorichaa		q303avi. ቀረብ መድሓኒት
select_one satisfy	q303avii	q303avii. The working hours of service				q303avii. የአገልግሎት የሥራ ሰዓት		q303avii. sa'aatiitti hojii Tajajilli itti kennamu		q303avii. ግልጋሎት ዝወሃበሉ ናይ ስራሕ ሰዓት
select_one satisfy	q303avi1	q303avi1. Cleanliness of the facility				q303avi1. የጤና ድርጅቱ ንጽህና		q303avi1. Qulqullina dhaabbata fayyaa ilaalchisee		q303avi1. ፅሬት ትካል ጥዕና
end group	satisfyhp
select_one satisfy	q303b01	q303b. In general how would you rate the service you received from the health post last time?			${q302}=1	q303b. እንዳጠቃላይ ለመጨረሻ ጊዜ በጤና ኬላ ባገኙት አገልግሎት ምን ያህል ደስተኛ ነበሩ?		q303b01. Walumaa galatti yeroo dhumaaf tajaajila keella fayyaa irraa argattanitti hammam gammadoo turtani?		q303b01. ብኣጠቓላሊ ኣብቲ ጥዕና ኬላ ዝረኸብክንኦ ግልጋሎት ክንደይ ዝኣክል ዕግብቲ ነይርክን?
select_one yesnodk	q306	q306. Did the HEW visit your household during the past 6 months to talk about health related issues?			${q304}=1	q306. ባለፈው 6 ወር የጤና ኤክስቴንሽን ሠራተኛ ወደ ቤትዎ መጥታ ስለተለያዩ የጤና ርዕሶች አወያይታዎት ነበር?		q306. Ji’oota jahan (6) dabre keessatti Hojjattuun Ekisteenshinii Fayyaa waa’ee fayyaa mari’achuuf mana keessan dhuftee beektii?		q306. ሰራሕተኛታት ጥሙር ጥዕና ኣብ ዝሓለፈ ሹዱሽተ ኣዋርሕ ብዛዕባ ኩነታት ጥዕናኽን ንምዝርራብ ናብ ገዛኽን ዑደት ጌረን ዶ ኔረን ?
select_multiple discuss	q307	q307. What was discussed or what services were provided by the HEW the last time the HEW visited you at home?	(Do not prompt; mark items mentioned)		${q306}=1	q307. ባለፈው ለመጨረሻ ጊዜ የጤና ኤክስቴንሽን ሠራተኛ ወደ እርስዎ ቤት በመጣች ጊዜ ምን ተወያያችሁ ወይም ምን የጤና አገልግሎት ሠጠችዎ?	ዝርዝሩን አያንብቡ:: ከአንድ በላይ መልስ ካለ ይቀበሉ	q307. Hojjettuun Ekisteenshinii Fayyaa yeroo dhumaaf mana keessan dhuftee waa’ee maali wajjin mari’attan ykn tajaajila maali isiniif kennite? Kan biroo hoo?	filannoo hin dubbisinaa.deebii tokkoo ol fudhachuun ni danda'ama.	q307. ሰራሕተኛታት ጥሙር ጥዕና ንመወዳእታ ጊዜ ገዛኽን ዑደት ኣብ ዝገበራሉ እዋን እንታይ ተዛቲኽን ወይ እንታይ ግልጋሎት ሂበናኽን ኔረን ?	ነቲ ዝርዝር ኣይተንብብ፡፡ ካብ ሓደ መልሲ ንላዕሊ እንተሊዩ ይቀበሉ
select_one yesno	q308	q308. Have you heard of or do you know about health development army in your community?	Explain what is an HDA			q308. ስለ ጤና ልማት ቡድን (የ1 ለ5 ወይም የ1 ለ30 መሪዎች) በአካባቢዎ ስለመኖራቸው ሰምተው ያውቃሉ?	የጤና ልማት ቡድን ማለት ምን እንደሆነ ያብራሩ፡፡ የ1 ለ5 ወይም የ1 ለ30 መሪዎች ብለዉ ይጥቀሱ፡፡	q308. Waa’ee Rayyaa Misooma Fayyaa beektuu ykn wanti dhageessanii beektan jiraa?	Rayyaan misooma fayyaa (RMF) maal akka ta'e ibsiif	q308. ኣብ ከባቢኽን ብዛዕባ ልምዓት ጉጅለ(1ን 5 ወይ 1ን30) ሰሚዕክን ትፈልጣ ዶ?	ብዛዕባ ልምዓት ጉጅለ መብርሂ ሃብ(1ን5 ወይ 1ን30)መራሒት ማለት ምኻኑ
select_one yesno	q308a	q308a. Are you one of the Health Development Army (HDA) leaders?			${q308}=1	q308a. የጤና ልማት ቡድን መሪ ኖት (የ1 ለ5 ወይም የ1 ለ30) ?	የጤና ልማት ቡድን ማለት ምን እንደሆነ ያብራሩ፡፡ የ1 ለ5 ወይም የ1 ለ30 መሪዎች ብለዉ ይጥቀሱ፡፡	q308a. Isin DRM fayyaatii?(Dursituu1:5 ykn 1:30)	DRMF jechuun geeggessituu garee ykn shanee ta'uu ni dandeessi	q308a. ኣመራርሓ ልምዓት ጉጅለ ድየን?(1ን5 ወይ 1ን 30)	ብዛዕባ ልምዓት ጉጅለ መብርሂ ሃብ(1ን5 ወይ 1ን30)መራሒት ማለት ምኻኑ
select_one HDAtype	q308a1	If you are one of the HDA leaders, are you a 1:5 or 1:30 leader?			${q308a}=1	q308a1. ከልማት ቡድን መሪዎች ውስጥ አንዱ ከሆኑ፤ የ1 ለ5 ወይም የ1 ለ30 መሪ ኖት?		q308a1. Yoo DRMF keessaa tokko taatan, dursitu 1:5 moo kan 1:30ti?		q308a1. ኣመራርሓ ልምዓት ጉጅለ እንተኮይነን?1 ን 5 ወይ 1 ን 30 መራሒት ድየን?
select_one mapavl	q308a2	Do you have a map that displays the households under your catchment?	Please observe the map.		${q308a1}=2	q308a2. በእርሶ ክትትል ስር ያሉትን ቤቶች/አባወራዎች/እማወራዎች የሚያሳይ የ ልማት ቡድን ካርታ አለዎት?	ካርታውን ይመልከቱ	q308a2. Miseensaa abbaa warraa garee kee kan agarsiisu kaartaa garee ni qabdaa?	Kaartaa garee ilaali	q308a2. ገዛውቲ ልምዓት ጉጅለኽን ዝሓዘ ካርታ ኣለክን ዶ?	መዘኻኸሪ፡ ካርታ ምህላዉ ተዓዘቡ ፣
select_one yesnodk	q308b	q308b. Are there other HDAs in the neighborhood who have mapped the households in the neighborhood?			${q308a1}=1 and ${q308a2}=2	q308b. እርስዎ ወይም ሌሎች የጤና ልማት ቡድን መሪዎች በአከባቢዎ የሚገኙትን ቤቶች ካርታ ሰርተዋል?		q308b. Isin ykn DRMF ollaa keessan jiran kaartaa garee isaani hojjettanii qabuu?		q308b. ከማኽን ዝበላ ካልኦት ልምዓት ጉጅለ ካርታ ገዛውተን ሰሪሐን ዶ?
select_multiple discuss	q309	q309. What are the services provided by the health development army (HDA) member?	(Do not prompt; mark items mentioned)		${q308}=1	q309. የጤና ልማት ቡድን መሪዎች በዚህ አካባቢ ምን ዓይነት የጤና አገልግሎት ይሰጣሉ?	መልሶችን አያንብቡ፡፡ ከአንድ በላይ መልስ ይቀበሉ	q309. DRMF naannoo kanatti tajaajila fayyaa maal faa kennuu?	Filannoo hin dubbisinaa.deebii tokkoo ol fudhachuun ni danda'ama.	q309. ኣብ ከባቢኽን ዝርከባ ኣመራርሓ ልምዓት ጉጅለ እንታይ ዓይነት ግልጋሎታት ጥዕና ይህባ?	መልሲታት ኣየንብቡ፡፡ ካብ ሓደ መልሲ ንላዕሊ እንተሊዩ ይቐበሉ
text	q309oth	q309oth. Please specify other			regex(${q402},'^.*m.*$')	ሌላ ካለ ይገለጽ		q309oth. Please specify other		q309oth. ካሊእ
select_one yesno	q310	q310. Did any HDA visit you in the home to talk about health related issues during the last six months?			${q308}=1 and ${q308a}=2	q310. ባለፉት 6 ወራት ውስጥ የጤና ልማት ቡድን መሪ ወደ ቤትዎ መጥታ ስለተለያዩ የጤና ርዕሰ ጉዳዮች አወያይታወት ታውቃለች?	የጤና ልማት ቡድን ማለት ምን እንደሆነ ያብራሩ፡፡ የ1 ለ5 ወይም የ1 ለ30 መሪዎች ብለዉ ይጥቀሱ፡፡	q310. Ji’oota Jahan(6) dabran keessatti DRMF/Miseensa RMF waa’ee fayyaa isin mari’achuudhaaf mana keessan dhufanii beekuu?	DRMF jechuun geeggessituu garee ykn shanee ta'uu ni dandeessi	q310. ኣመራርሓ ልምዓት ጉጅለ ኣብ ዝሓለፉ 6 ኣዋርሕ ናብ ገዛኽን መፂኣ ብዛዕባ ኩነታት ጥዕናኽን ተዘራሪብክን ትፈልጣ ዶ?	1ን5 ወይ 1 ን 30 መራሒት
integer	q310a	q310a. When was the last time you were visited by the HDA?	In months, between 0 to 6 months; if less than 1 month enter '0'; if don’t remember enter '98'	.<7 or .=98	${q310}=1	q310a. ለመጨረሻ ጊዜ በጤና ልማት ቡድን መሪ የተጎበኙት መቼ ነው?	(በወራት)ከ0 እስከ 6 ወራት፣ ከ 1 ወር ካነሰ "0" ያስገቡ፣ እማያስታውሱት ከሆነ '98' ያስገቡ	q310a.yeroo dhumaatiif DRMF yoom dhufanii isin daawwatan/ilaalani	(Ji'aan) 0 ahnga 6 tti guuti ji'a tokkoo gadi yoo ta'e '0' yoo hin beekan ta'e '98'barreessi	q310a. ኣመራርሓ ልምዓት ጉጅለ ናብ ገዛኺ ንመወዳእታ ግዜ መዓዝ መፂኣትኪ ነይራ?	ብወርሒ ይመዝገብ፣ ካብ 0 ክሳብ 6 ወርሒ ብወርሒ፣ ትሕቲ 1 ወርሒ እንተኾይኑ 0 ይፅሓፍ: ኣይዝክሮን ዝብል እንተኾይኑ 98 ይፀሓፍ
select_multiple discuss	q311	q311. What was discussed or what services were provided by the health development army (HDA) the last time she visited you at home?	(Do not prompt; mark items mentioned)		${q310}=1	q311. የጤና ልማት ቡድን መሪዋ/ው ለመጨረሻ ጊዜ ወደ ቤትዎ በመጡ ጊዜ ስለምን ተወያይታችሁ ወይም ምን አገልግሎት ሰጡዎት?	መልሶችን አያንብቡ፡፡ ከአንድ በላይ መልስ ይቀበሉ	q311. Yeroo dhumaatiif DRMF/miseensa RMF yeroo mana keessan dhuftan maal mari’attan ykn tajaajila maal argattan Maalifa’a/kami	Filannoo hin dubbisinaa.deebii tokkoo ol fudhachuun ni danda'ama.	q311. ኣመራርሓ ልምዓት ጉጅለ ንመወዳእታ ጊዜ ናብ ገዛኺ ዑደት ኣብ ዝገበረትሉ እዋን ብዛዕባ እንታይ ተዘራሪብኩም ወይ እንታይ ግልጋሎት ሂባትኩም ነይራ?	መልሲታት ኣይነበብ፣ካብ 1 መልሲ ንላዕሊ ይከኣል
select_one yesno	q310anyencounter	Did you meet any HDA somewhere outside your home to talk about health related issues during the last six months?			${q308}=1 and ${q308a}=2	q310anyencounter. ባለፉት 6 ወራት ውስጥ ከጤና ልማት ቡድን መሪ ጋር ከቤትዎ ውጭ ስለተለያዩ የጤና ርዕሰ ጉዳዮች ተወያይታችሁ ታውቃላችሁ?	የጤና ልማት ቡድን ማለት ምን እንደሆነ ያብራሩ፡፡ የ1 ለ5 ወይም የ1 ለ30 መሪዎች ብለዉ ይጥቀሱ፡፡	q310anyencounter. Ji’oota Jahan(6) dabran keessatti DRMF waliin waa’ee fayyaa mana keessaniin alatti mar'attanii beektuu?	DRMF jechuun geeggessituu garee ykn shanee ta'uu ni dandeessi	q310anyencounter. ኣብ ዝሓለፉ 6 ኣዋርሕ ምስ ኣመራርሓ ልምዓት ጉጅለ ብዛዕባ ኩነታት ጥዕና ካብ ገዛኽን ወፃኢ ተዛቲክን ነይርክን ዶ?	ምስ 1 ን5 ወይ 1 ን30
integer	q310aanyencounter	When was the last time you meet the HAD outside your home?	In months, between 0 to 6 months; if less than 1 month enter '0'; if don’t remember enter '98'	.<7 or .=98	${q310anyencounter}=1	q310aanyencounter. ለመጨረሻ ጊዜ ከጤና ልማት ቡድን መሪ ጋር ከቤትዎ ውጭ ስለተለያዩ የጤና ርዕሰ ጉዳዮች የተወያያችሁት መቼ ነበር?	(በወራት)ከ0 እስከ 6 ወራት፣ ከ 1 ወር ካነሰ "0" ያስገቡ፣ እማያስታውሱት ከሆነ '98' ያስገቡ	q310a.yeroo dhumaatif DRMF waliin mana keessaniin alatti waa'ee tajaajila fayyaa yoom mar'attan?	Ji'aan, 0 hanga 6 , ji'a tokko gadi yoo ta'e '0', yoo hin yaadatan ta'e '98' galmeessaa	q310a_anyencounter. ኣመራርሓ ልምዓት ጉጅለ ካብ ገዛኺ ወፃኢ ንመወዳእታ ግዜ መዓዝ መፂኣትኪ ነይራ?	(ብወርሒ )ካብ 0 ክሳብ 6 ወርሒ ፣ ትሕቲ 1 ወርሒ እንተኾይኑ 0 ይፅሓፍ: ኣይዝክሮን ዝብል እንተኾይኑ 98 ፀሓፉ
select_multiple discuss	q311anyencounter	What was discussed or what services were provided by the HAD during the last encounter outside of your home?	(Do not prompt; mark items mentioned)		${q310anyencounter}=1	q311anyencouner. ለመጨረሻ ጊዜ ከጤና ልማት ቡድን መሪ ጋር ከቤትዎ ውጭ ስትገናኙ ስለምን ተወያይታችሁ ወይም ምን አገልግሎት ሰጡዎት?	መልሶችን አያንብቡ፡፡ ከአንድ በላይ መልስ ይቀበሉ	q311anyencouter. Yeroo dhumaatiif kan RMF wajjiin manaa alatti yeroo wal argitan waa'ee maalii mar'attan ykn tajaajila maalfaa isinii kennan?	Deebii hin dubbiisina. Deebii tokkoo ol harka fudha	q311. ምስ ኣመራርሓ ልምዓት ጉጅለ ንመወዳእታ ጊዜ ካብ ገዛኽን ወፃኢ ኣብ ዝተራኸባሉ እዋን ብዛዕባ እንታይ ተዛቲኽን ወይ እንታይ ግልጋሎት ሂባትክን ነይራ?	መልሲታት ኣይነብብ፣ካብ ሓደ መልሲ ንላእሊ ይከኣል
select_one satisfy	q311ai	q311ai. How satified were you by the health issues/topics the HDA discussed with you?	This could be the home visit or any encounter with the HAD		${q310}=1 or ${q310anyencounter}=1	q311ai. በጤና ልማት ቡድን መሪዋ/ው ባነሷቸው የጤና ርዕሶች ምን ያህል ደስተኛ ኖት?	እቤት ወይም ከቤት ውጭ በጤና ልማት ቡድን መሪዋ/ው የተደረገ ጉብኝት ሊሆን ይችላል፡፡	q311ai. Marii fayyaa garee misooma fayyyaa wajjin irratti mari'attanitti hammam itti quuftan/gamaddan?	Marii manatti ykn manaa alatti DRMF waliin geggeessan ta'uu ni danda'a	q311ai. ምስ ኣመራርሓ ልምዓት ጉጅለ ብዛዕባ ዝነበረ ዘተ ጥዕና ክንደይ ዝኣክል ዓጊበን ?	ኣብ ገዛ ወይ ካብ ገዛ ወፃኢ ዝነበረ ዑደት ክኸውን ይኽእል
select_one satisfy	q311aii	q311aii. How satisfied were you with the manners and respectfulness of the HDA?			${q310}=1 or ${q310anyencounter}=1	q311aii. በጤና ልማት ቡድን መሪዋ ባህሪ (ፀባይ) (ሥነ-ምግባር) ምን ያህል ደስተኛ ነበሩ?		q311aii.Naamusaa fi kabaja Dursituu Rayyaan misooma fayyaa qabanitti hammam gammaddan?		q311aii. ብስነ ምግባር/ፀባይ /ባህሪ ኣመራርሓ ልምዓት ጉጅለ ክንደይ ዝኣክል ዓጊብክን ?
select_one bcc	q311b01	q311b01. Does the HDA discuss health issues using books or pictures or is it only verbal communications?			${q310}=1 or ${q310anyencounter}=1	q311b01. የጤና ልማት ቡድን መሪዋ/ው የጤና ችግሮችን ሲያወያዩ መፀሐፍ ወይም ስዕሎች ይዘው ነበር ወይንስ ውይይቱ በቃል ብቻ ነበር?		q311b01.Rayyaan misooma fayyaa yeroo isin mariisisan kitaaba ykn fakkiwwan fayyadamu moo afaanumaan isin wajjin haasa'u?		q311b01. ብዛዕባ ኩነታት ጥዕና ክትመያየጣ ከለኽን እታ ኣመራርሓ ልምዓት ጉጅለ መፅሓፍ ወይ ከዓ ስእላዊ መምሀሪ ሓገዝ ተጠቒማ ዶ ነይራስ ምይይጥክን ብቓል ጥራሕ ነይሩ ?
select_one freqhda	q311c01	q311c01. How often the HDA contacts you to discuss health issues or seek health related information from you?			${q310}=1 or ${q310anyencounter}=1	q311c01. የጤና ልማት ቡድን መሪዋ/ው በምን ያህል ጊዜ ስለ ጤና ችግሮች ይወያያሉ ወይም የጤና ችግሮችን የተመለከቱ መረጃዎችን ከእርሶ ይወስዳሉ?	የጤና ልማት ቡድን ማለት ምን እንደሆነ ያብራሩ፡፡ የ1 ለ5 ወይም የ1 ለ30 መሪዎች ብለዉ ይጥቀሱ፡፡	q311c01. DRMF yeroo hammamiin deddeebi'anii isin mariisisu ykn odeeffannoo fayyaa isin irraa fudhatu?	DRMF jechuun geeggessituu garee ykn shanee ta'uu ni dandeessi	q311c01. ኣመራርሓ ልምዓት ጉጅለ ብዛዕባ ጥዕና ንኸመያይጣ፤ ከምኡውን ሓበሬታ ጥዕና ንምሕታት በቢክንደይ ጊዜ ይመፃ?	1 ን5 ወይ 1 ን30
select_one satisfy	q311d01	q311d01. How satisfied are you with the overall interaction with the HDA?			${q310}=1 or ${q310anyencounter}=1	q311d01.ከጤና ልማት ቡድን መሪዎች ጋር ባለዎት ግንኙነት ምን ያሀል ደስተኛ ኖት?		q311d01.Walitti dhufinsa Raayyaa Misooma Fayyaa wajjin qabdanitti hagam quuftaniittu/gammaddaniirtu?		q311d01. ብሓፈሻ ምስ ኣመራርሓ ልምዓት ጉጅለ ዝነበረክን ርክብን ዘተን ክንደይ ዝኣክል ዓጊብክን?
begin group	problemmaternal	q312. When you are sick and want to get medical advice or treatment, is each of the following a big problem, or a small/no problem? (Prompt, read all responses)				q312. እርስዎ ቢታመሙና ምክር ወይም ህክምና ቢፈልጉ፤ ከሚከተሉት ውስጥ የትኞቹ እንቅፋቶች/ችግሮች ይሆናሉ፡ የትኞቹስ ናቸው ከባድ፣ ወይም ቀላል የሚሉዋቸው እንቅፋቶች/ችግሮች	ምርጫ­ችን ያንብቡላቸው	q312. Yoo isin dhukkubee gorsa ykn yaala barbaddan, dhimmoota /haalleen itti aanee/harman gaditti ibsameen/ibsamaniin walqabatee rakkoodha kan jettan isa kami? Rakkoon kuni rakkoo gudda moo xiqqaa?	Fillannoo dubbiiisaaf	q312. ሕማም ክስመዐክን ከሎ ፣ ምኽሪ ሕክምና ወይ ሕክምና ክትደልያ ከለኽን ካብዞም ዝስዕቡ ሓዲኦም ዶ ዓብዪ ወይም ንኢሽተይ ፀገም ኮይኖምኽን ዶ ይፈልጡ ወይ ብስሩ ፀገም ኮይኖምክን ኣይፈልጡን ?	መማረፂታት ይነበቡ
select_one problem	q312a	q312a. Not knowing where to go				q312a. ወዴት እንደሚሄዱ አለማወቅ		q312a. Bakka deemu wallaalu		q312a. ናበይ ከምትኸዳ ዘይምፍላጥ
select_one problem	q312b	q312b. Not Getting permission to go				q312b. ለመሄድ ፈቃድ አለማግኘት		q312b. Deemuudhaaf hayyama dhabuu		q312b. ናብ ሕክምና ንምኻድ ፍቃድ ዘይምርካብ
select_one problem	q312c	q312c. Not getting money needed for treatment				q312c. ለሕክምና የሚሆን ገንዘብ አለማግኘት		q312c. Horii/qarshii ittiin yaalamu dhabuu.		q312c. ንሕክምና ዝኸውን ቅርሺ ዘይምርካብ
select_one problem	q312d	q312d. Not having a health facility nearby				q312d. በአቅራቢያዎ የሚሄዱበት ጤና ድርጅት አለመኖር		q312d. Dhaabbati tajaajila fayyaa itti keennamu dhiyyeenyatti dhabamuu		q312d. ኣብ ቀረባ ጥዕና ትካል ዘይምህላው
select_one problem	q312e	q312e. Transportation problem				q312e. የመጓጓዣ ችግር		q312e. Rakkoo geejibaa		q312e. ፀገም መጓዓዚያ
select_one problem	q312f	q312f. Not wanting to go alone				q312f. ብቻዎትን ለመሄድ አለመፈለግ		q312f. kophaa koo deemu hin barbaanne/hin feene		q312f. በይንኽን ምኻድ ዘይምድላይ
select_one problem	q312g	q312g. Concern that there may not be a female health provider				q312g. ሴት የጤና ባለሙያ አትኖርም ብሎ መስጋት		q312g. Ogeessi tajaajila fayyaa kennu dubartii/shamarran hin jirtu jedhee waan yaadeef		q312g. ጓል ኣንስተይቲ ጥዕና በዓል ሞያ ኣይትህልውን ትኾን ዝብል ስግኣት
select_one problem	q312h	q312h. Concern that there may not be any provider				q312h. የጤና አገልግሎት የሚሰጥ ባለሙያ አይኖርም ብሎ መስጋት		q312h. Ogeessi tajaajila fayyaa laatu kamiyyuu hin jiru jedhee waanan yaadeef		q312h. ሰብ ሞያ ጥዕና ዘይክህልው ይኽእሉ እዮም ዝብል ስግኣት
select_one problem	q312i	q312i. due to household chores				q312i. ሌላ የቤት ውስጥ ሥራ መብዛት		q312i. Hojiin mana keessaa waan natti heddummateef/bayyateef…		q312i. ኣብ ገዛ ስራሕ ምብዛሕ
select_one problem	q312j	q312j. Concern about physical condition of the facility				q312j. የጤና ተቋሙ አይመችም ብሎ መስጋት		q312j. Dhaabbanni fayyaa hin mijaa'u jedheen waan yaadda'uuf		q312j. ትካል ጥዕና ምችው ዘይምኻን
select_one problem	q312k	q312k. Concern about the knowledge of the health care provider				q312k. የጤና አገልግሎት የሚሰጠዉ ባለሙያ እውቀት አይኖረዉም ብሎ መስጋት		q312k. Ogeessi tajaajila kennu beekumsa hin qabu jedheen waan yaadda'uuf		q312k. እቶም ሰብ ሞያ ጥዕና እኹል ፍልጠት ኣይህልዎምን ዝብል ስግኣት
select_one problem	q312l	q312l. Concern about the respect shown towards you				q312l. ለእርስዎ ስለተሰጠው ክብር ጋር በተያያዘ መስጋት		q312l. Yaaddoo kabajaa isaan isiniif kennaniin kan wal qabate		q312l. እቶም ሰብሞያ ጥዕና ብገፅ ኣይቕበሉንን ዝብል ስግኣት
select_one problem	q312m	q312m. Others will have to take care of children at home				q312m. እቤት ለቀሩት ልጆች ሌሎች ሰዎች እንክብካቤ ማድረግ		q312m. Namoonni manatti hafan kunuunsa daa'imman mana jiraniif godhuu qabu		q312m. ኣብ ገዛ ዝፀንሑ ካልኦት ደቀይ መን ይሕብሕቦም ብዝብል ስግኣት
end group	problemmaternal
begin group	problemchild	q313. When your child is sick and want to get medical advice or treatment, is each of the following a big problem, or a small/no problem for you? Prompt, read all responses				q313. ልጅዎ ቢታመምና ምክር ወይም ህክምና ቢፈልጉ ከሚከተሉት ውስጥ የትኞቹ እንቅፋቶች/ችግር ይሆናሉ፡ የትኞቹስ ናቸው ከባድ ወይም ቀላል የሚሉዋቸው እንቅፋቶች	ምርጫዎችን ያንብቡላቸው	q313. Yoo daa'imni keessan dhukkubsate/tte gorsaa fi wal'aansa barbaaddani argachuuf gufuu ykn rakkoo ta'uu kan danda'an isaan kam faatu rakkoo cimaa, salphaa ykn rakkoo miti ?	Filannoo dubbiisaaf	q313. ደቅኽን ክሓሙ ከለው ምኽሪ ሕክምና ወይ ሕክምና ከድልዮም ከሎ ካብዞም ዝስዕቡ ሓዲኦም ዶ ፀገም ኮይኖምክን ይፈልጡ?ኣየኖት እዮም ቀለልትን ከበድትን ትብልኦም ፀገማት	መማረፂታት ኣንብቡለን
select_one problem	q313a	q313a. Not knowing where to go				q313a. ወዴት እንደሚሄዱ አለማወቅ		q313a. Bakka deemu wallaaluu		q313a. ናበይ ከምዝኸዳ ዘይምፍላጥ
select_one problem	q313b	q313b. Not Getting permission to go				q313b. ለመሄድ ፈቃድ አለማግኘት		q313b. Deemuudhaaf hayyama dhabuu		q313b. ናብ ሕክምና ንምኻድ ፍቃድ ዘይምርካብ
select_one problem	q313c	q313c. Not getting money needed for treatment				q313c. ለሕክምና የሚሆን ገንዘብ አለማግኘት		q313c. Qarshii ittiin yaalamu dhabuu.		q313c. ንሕክምና ዝኸውን ቅርሺ ዘይምርካብ
select_one problem	q313d	q313d. Not having a health facility nearby				q313d. በአቅራቢያዎ የሚሄዱበት ጤና ድርጅት አለመኖር		q313d. Dhaabbata tajaajila fayyaa itti kennamu dhiyeenyatti dhabamuu		q313d. ኣብ ቀረባ ጥዕና ትካል ዘይምህላው
select_one problem	q313e	q313e. Transportation problem				q313e. የመጓጓዣ ችግር		q313e. Rakkoo geejibaa		q313e. ፀገም መጓዓዝያ
select_one problem	q313f	q313f. Not wanting to go alone				q313f. ብቻዎትን ለመሄድ አለመፈለግ		q313f. kophaa koo deemu hin barbaanne/hin feene		q313f. በይንኽን ምኻድ ዘይምድላይ
select_one problem	q313g	q313g. Concern that there may not be a female health provider				q313g. ሴት የጤና ባለሙያ አትኖርም ብሎ መስጋት		q313g. Ogeessi tajaajila fayyaa kennu dubartii/shamarre hin jirtu jedhee waan yaadeef		q313g. ጓል ኣንስተይቲ ጥዕና በዓል ሞያ ኣይትህልውን ትኾን ዝብል ስግኣት
select_one problem	q313h	q313h. Concern that there may not be any provider				q313h. የጤና አገልግሎት የሚሰጥ ባለሙያ አይኖርም ብሎ መስጋት		q313h. Ogeessi tajaajila laatu kamiyyuu hin jiru jedhee waanan yaadda'uuf		q313h. ሰብ ሞያ ጥዕና ዘይክህልው ይኽእሉ እዮም ዝብል ስግኣት
select_one problem	q313i	q313i. due to household chores				q313i. ሌላ የቤት ውስጥ ሥራ መብዛት		q313i. Hojiin mana keessaa waan natti heddummateef/bayyateef…		q313i. ኣብ ገዛ ስራሕ ምብዛሕ
select_one yesno	q313j	q313j. Other, specify				q313j. ሌላ ካለ ይገለጽ		q313j. Rakko biroo Yoo jirate haa ibsamu		q313j. ካልእ እንተሃልዩ ይገለፅ
text	q313oth	q313oth. Specify other problems			${q313j}=1	q313oth. ሌላ ዓይነት ችግር ካለ ይገለጽ		q313oth. Rakko biroo Yoo jiraate haa ibsamu		q313oth. ካልእ ፀገም እንተሎ ይገለፅ
end group	problemmaternal
note	Section4	Section 4. Community based IEC/BCC: Awareness & expsure				ክፍል 4፡ ማህበረሰብ አቀፍ የጤና ውይይት (ትምህርት) ግንዛቤና ተሞክሮ		Kutaa 4.Odeeffannoo, barnoota fi quunnamtii fayyaa hawaasa bu'uureffate irratti hubannoo fi muuxannoo		ክፍሊ 4: ዘተ(ኣስተምህሮ) ጥዕና ማሕበረተሰብ ፣ ግንዛበን ተሞክሮን
select_one yesno	q401	q401. Have you heard about the Family Health Card? Show Family Health Card				q401. ስለቤተሰብ ጤና መመሪያ ሠምተው/አይተው ያውቃሉ?	ያሳዩዋቸው	q401. Waa’ee qajeelfama fayyaa maatii dhageessanii/argitanii beektuu?	Qajeelfama Fayyaa Maatii itti agarsiisaa	q401. ብዛዕባ መፅሓፍ መምርሒ ጥዕና ስድራ ርኢክን/ ሰሚዕኽን ዶ ትፈልጣ?	መፅሓፍ መምርሒ ጥዕና ስድራ ኣርእይወን
select_multiple isource	q402	q402. If yes, how did you hear about the family health card?	Do not prompt; mark those mentioned		${q401}=1	q402. ሰምተው ከሆነ ከየት/ከማን ሰሙ?	መልሶችን አያንብቡ፡፡ ከአንድ በላይ መልስ ይቀበሉ	q402. Eeyyee yoo ta'e eessaa/eenyuu irraa dhageessan?	Filannoo hin dubbisinaa deebii tokkoo ol fuudhi.	q402. መልሰን እወ እንድሕር ኮይኑ ብኸመይ ኢኽን ብዛዕባ መፅሓፍ መምርሒ ሓለዋ ጥዕና ስድራ ሰሚዕክን?	መልሲ ኣይነበብ፣ ካብ ሓደ መልሲ ንላዕሊ እንተሃልዩ ይቀበሉ
text	q402oth	Specify other			regex(${q402},'^.*e.*$')	q402oth. ሌላ ካለ ይገለጽ		q402oth. kan biroo ibsi		q402oth. ካልእ እንተሃልዩ ይገለፅ
select_one yesno	q402r	q402r. Have you read the FHC or somebody and discussed on it?			${q401}=1	q404. ስለክትባት የምሥክር ወረቀት ሰምተው ያውቃሉ?	የምሥክር ወረቀቱን ያሳዩዋቸው	q402r. Isin QFM dubbistanii beektuu? YKN. Namni kan biroo isinii dubbisee irratti mar'iattanii beektuu?	waraqaa ragaa itti agarsiisaa	q402r. ብዛዕባ መምርሒ ሓለዋ ጥዕና ባዕለን ወይ ብኻሊእ ሰብ ኣንቢብኩም ተመያይጥኩም ትፈልጡ ዶ?	ናይ መምርሒ ሓለዋ ጥዕና ኣርእይወን
select_multiple isource	q402rw	q402rw. Who helped you to read and discuss the FHC?			${q402r}=1	q402. ሰምተው ከሆነ ከየት/ከማን ሰሙ?	መልሶችን አያንብቡ፡፡ ከአንድ በላይ መልስ ይቀበሉ	q402. Eeyyee yoo ta'e eessaa/eenyuu eenyutu isin gargaare?	Filannoo hin dubbisinaa deebii tokkoo ol fuudhi.	q402rw. መልሰን እወ እንድሕር ኮይኑ ብኸመይ ኢኽን ብዛዕባ መፅሓፍ መምርሒ ሓለዋ ጥዕና ስድራ ሰሚዕክን?	መልሲ ኣይነበብ፣ ካብ ሓደ መልሲ ንላዕሊ እንተሃልዩ ይቀበሉ
select_one havefhc	q403	q403. Do you/your household have a Family Health Card (FHC)?			${q401}=1	q403. የቤተሰብ ጤና መመሪያ አለዎት?	መፀሐፉን እንዲያሳዩ ጠይቋቸው	q403. Isin ykn maatiin keessan qajeelfama fayyaa maatii qabduu?	Qajeelfama fayyaa maatii akka sintti agarsiisan taasisaa	q403. መፅሓፍ መምርሒ ጥዕና ስድራ ኣለክን ዶ?	ነቲ መፅሓፍ ከርእያ ሕተትወን
select_one fhcsource	q403sou	q403sou. If yes, who gave you the familly health card?			${q403}=1	q403sou. የቤተሰብ ጤና መመሪያን ማን ሰጠዎት?		q403sou. Yoo eeyyee ta'e, QFM kana eenyutu siif kenne?		q403sou. መምርሒ ሓለዋ ጥዕና መን ሂብዎን?
select_one yesno	q404	q404. Have you heard about the Immunization Diploma? Show Diploma				q404. ስለክትባት የምሥክር ወረቀት ሰምተው ያውቃሉ?	የምሥክር ወረቀቱን ያሳዩዋቸው	q404. Waa’ee waraqaa ragaa talaallii dhageessanbeektuu? Waraqaa Ragaa Talaallii itti agarsiisi	waraqaa ragaa itti agarsiisaa	q404. ብዛዕባ ወረቐት ምስክር ክታበት ሰሚዕክን/ርኢኽን ዶ ትፈልጣ?	ነቲ ወረቐት ምስኽር ኣርእይወን
select_multiple isource	q405	q405. If yes, how did you hear about the immunization diploma?	Do not prompt; mark those mentioned		${q404}=1	q405. ሰምተው ከሆነ ከየት/ከማን/እንዴት ሰሙ?	መልሶችን አያንብቡ፡፡ ከአንድ በላይ መልስ ይቀበሉ	q405. Yoo eeyyee ta'e, Waa’ee waraqaa ragaa talaalli akkamitti /eessaa dhageessan?	Deebii hin dubbisinaa. Deebii tokkoo ol harka fudha	q405. ብዛዕባ ወረቀት ምስክር ክታበት ካብመን\አበይ ኢኽን ሰሚዕኽን?	መልሲታት ኣየንብቡ፡፡ ካብ ሓደ መልሲ ንላዕሊ እንተሃልዩ ይቀበሉ
text	q405oth	Specify other			regex(${q405},'^.*e.*$')	q405oth. ሌላ ካለ ይገለጽ		q405oth. Kan biroo ibsi		q405oth. ካልእ እንተሃልዩ ይገለፅ
select_one idip	q406	q406. Do any of your children (under 5 years of age) have immunization diploma?			${q404}=1	q406. ከ5 ዓመት በታች ያለ/ሉ ሕጻናት ልጅዎ/ልጆችዎ የክትባት የምስክር ወረቀት አለው/አላቸው?	የምስክር ወረቀቱን፡፡ እንዲያሳዩ ጠይቀቸው	q406. Daa’imman keessan kan (waggaa 5 gadii) waraqaa ragaa talaalli qabuu?	Waraqa ragaa akka isinitti agarsiisan taasisaa	q406. ካብዞም ትሕቲ ሓሙሽተ ዓመት ዝኾኑ ደቅኽን ምስክር ወረቀት ክታበት ዘለዎ ኣሎ ዶ?	ነቲ ወረቐት ምስኽር ከርእያ ሕተትወን
select_one yesno	q407	q407. Have you heard about a Model family?				q407. ስለጤና ሞዴል ቤተሰብ ሰምተው ያውቃሉ?		q407. Waa’ee maatii adda duree(moodelaa) wanti dhageessan jiraa?		q407. ብዛዕባ ሞዴል ጥዕና ስድራ ሰሚዕኽን ትፈልጣ ዶ?
select_multiple isource	q408	q408. How did you hear about the model family?	(Do not prompt; mark those mentioned)		${q407}=1	q408. መልሱ አዎ ከሆነ ስለሞዴል ቤተሰብ እንዴት ሰሙ?	መልሶችን አያንብቡ፡፡ ከአንድ በላይ መልስ ይቀበሉ	q408. Waa’ee maatii adda duree(moodelaa) akkamitti dhageessan?	filannoo hin dubbisinaa.Kan biroo jedhaa gaafadhaa.	q408. መልሰን እወ እንድሕር ኮይኑ ከመይ ኢኽን ሰሚዕኽንኦ?	መልሲታት ኣየንብቡ፡፡ ካብ ሓደ መልሲ ንላዕሊ እንተሃልዩ ይቀበሉ
select_one model	q409	q409. Is this family graduated as a Model Family?			${q407}=1	q409. የእርስዎ ቤተሰብ፤ በጤና ሞዴል ቤተሰብ ሆነዋል (ስልጠናውን ወስዳቸሁ ተመርቃችኋል)	የምረቃ ሠርተፊኬት ይመልከቱ	q409. Maatiin keessan adda duree /modeelaa ta'ee eebbifameeraa?	waraqaa ragaa akka isinitti agarsiisan taasisaa	q409. ስድራቤትኩም ከም ሞዴል ስድራቤት ተመሪቑ ዶ?	ሰርትፊኬት ምርቓት ምህላው ረኣዩ
integer	q409y	q409y. If Yes, when did the family graduated as model family?			${q409}=1	q302a.ለመጨረሻ ጊዜ ወደ ጤና ኬላ የሄዱት መቼ ነበር?	(ከ0 እስከ 11 ወር) ከ1ወር በታች 0 ያስገቡ፤ ካላወቁ 99 ያስገቡ	q302a. Yoo eeyyee ta'e akka maatii adda-duree/model family yoom eebbifamtan?	(ji'a 0 hanga 11) ji'a tokkoo gadi yoo ta'e 0 barreessi,hin beeku yoo ta'e 99 barressi	q409y. እቲ መልሲ እወ እንተኾይኑ ስድራኹም ሞዴል ስድራ ጥዕና ተባሂሉ ዝተመረቐሉ እዋን መዓዝ ነይሩ?	(ካብ 0 ክሳብ 11 ኣዋርሕ) ትሕቲ 1 ወርሒ 0፣ ኣይፈልጥን 99 ተባሂሉ ይመዝገብ
select_one yesno	q409r	q409r. Is the family currently recognized as model family?			${q407}=1	q407. ስለጤና ሞዴል ቤተሰብ ሰምተው ያውቃሉ?		q409r. Yeroo ammaa kanatti maatiin keessan akka adda-dureetti ni beekamaa?		q409r. ኣብዚ ሰዓት ስድራኹም ሞዴል ጥዕና ስድራ ድዩ?
begin group	MF_componentes	Now I am going to list the diffrent criteria to be graguated as a model family and want you to tell us your household status for each. Record the last 12 months status	Please observe where appropriate			አሁን አንድን ቤተሰብ ሞዴል የሚያስብሉትን ፓኬጆችን እጠቅሳለሁ፤ የእርስዎ ቤተሰብ፤ የትኞችን የሞዴል ቤተሰብ ፓኬጆችን እንደሚያሟላ ይነግሩኛል? በባለፉት 12 ወራት የነበረዉን ሁኔታ ይመዝግቡ	አስፈላጊ በሆነ ቦታ ይመልከቱ	MF_componentes. Amma maatii tokko moodela kan jechisiisu paakeejiiwwan fayyaa isin gaafadha, maatiin keessan paakeetiiwwan maatii adda duree keessaa isaan kam akka hojiirra oolchan natti himtuu?	Waan ji'oota 12n darban raawwataman galmeessi, bakka barbaachisaa ta'etti ilaali	ብምቕፃል ሞዴለ ስደራ ኮይንኩም ንኽትምረቑ ዘኽእሉ ረቛሒታት ክነግረኪ እየ ንስኺድማ ኩነታት ገዛኹም ክትነግርኒ ኢኺ፡፡ ኣብ ዝሓለፉ 12 ኣዋርሕ ዝነበረ ኩነታት ይመዝገብ፡፡	ከምኣድላዩነቱ ከይድካ/ኪ ርአ/ኣዪ
select_one yesnoNA	q409a	Under 1 children immunized			${q407}=1	q409a. ከ 1 አመት በታች ህጻናት ተከትበዋል		q409a. q409a. Daa'imni waggaa 1 gadii talaalfamteetti		q409a. ትሕቲ ሓደ ዓመት ህፃናት ተኸቲቦም ዶ
select_one yesnoNA	q409b	Growth monitoring done for children under 2 years			${q407}=1	q409b. ከ 2 አመት በታች ላሉ ህጻናት የእድገት ክትትል እና ማጎልበት ተሰርቶላቸዋል		q409b. Daa'imni kan waggaa 2 gadii hordiffii guddinaa fi dagaaginaa taasifameera		q409b. ዕቤት ክትትል ንትሕቲ 2 ዓመት ህፃናት ተገይርሉ ዶ
select_one yesnoNA	q409c	Eligible women used family planning			${q407}=1	q409c.የቤተሰብ እቅድ ዘዴ መጠቀም የሚገባቸዉ እናቶች ይጠቀማሉ		q409c. Dubartoonni karoora maatiif xiyyeeffataman tajaajila karoora maatii argachaa jiru		q409c. ትልሚ ስድራ ዝምልከተን ኣዴታት ይጥቀማ ዶ
select_one yesnoNA	q409d	Eligible women utilize ANC service			${q407}=1	q409d. በዚህ ቤት ዉስጥ የሚገኙ ነፍሰጡር እናቶች የቅድመ ወሊድ ክትትል ያደርጋሉ		q409d. Dubartoonni ulfaa mana kana keessa jiran hordoffii kunuunsa da'umsa duraa godhaa jiru		q409d. ግልጋሎት ቅድመ-ወሊድ ዝምልከተን ኣዴታት ረኺበን ዶ
select_one yesnoNA	q409e	Mother delivered at the health facility (Health center or hospital)			${q407}=1	q409e. እናትየዋ ጤና ድርጅት ነው የተገላገለቸው (ጤና ጣቢያ ወይም ሆስፒታል)		q409e.Haati kan deesse dhaabbata fayyaatti		q409e. ኣዶ ኣብ ጥዕና ትካል(ጣብያ ጥዕና /ሆስፒታል) ወሊዳ ዶ
select_one yesnoNA	q409f	Mother received PNC			${q407}=1	q409f. እናትየዋ የድህረ ወሊድ አገልግሎት አግኝታለች		q409f. Tajaajila kunuunsa da'umsa boodaa argataniiru		q409f. ኣዶ ግልጋሎት ድሕረ ወሊድ ረኺባ ዶ
select_one yesnoNA	q409g	Mother exclusive breast feed up to 6 months			${q407}=1	q409g. እናትየዋ እስከ 6 ወር ጡት ብቻ ነው ያጠባችው		q409g. Haati hanga ji'a 6 tti harma qofa hoosisaa jirti		q409g. ኣዶ ንሕንጦኣ ክሳብ 6 ወርሒ ፀባ ጡብ ጥራሕ ኣጥቢያ ዶ
select_one yesnoNA	q409h	Frequent use of bed net (where required)			${q407}=1	q409h. ሁል ጊዜ የአልጋ አጎበር መጠቀም (አስፈላጊ በሆኑ ቦታወች)		q409h. Yeroo hunda agoobara ni fayyadamu (bakka barbaachisaa ta'etti)		q409h. ዛንዜራ ኩልጊዜ ይጥቀሙ ዶ (ኣብ ዓሳው ቦታ)
select_one yesnoNA	q409i	Participate in environmental control for malaria prevention			${q409h}!=3	q409i. ወባን ለመከላክ በሚደረግ የአካባቢ ቁጥጥር ተግባሮች ተሳትፈዋል		q409i. Hojii too'annoo ittisa busaa irratti ni hirmaatu		q409i. ዓሶ ንምክልኻል ኣብ ዝግበር ፅሬት ከባቢ ይሳተፉ ዶ
select_one yesnoNA	q409j	In door residual spraying for malaria and households waited six months to paint their wall again			${q409h}!=3	q409j. በፀረ-ወባ ኬሚካል ቤቱ ተረጭቷል እና ቤቱ ቀለም/እበት ሳይቀባ ወይም ጋዜጣ ሳይለጠፍበት ለ6 ወር ቆይቷል		q409j. Manni keemikaala farra bookee busaa itti biifameeraa, akkasumas keenyan/gidiraan osoo qalama hin dibiin ji'a 6f tureera		q409j. ፀረ-ጣንጡ ዝተነፀገ ኣባይቲ ከይተለመፀ ን 6 ኣዋርሕ ፀኒሑ ዶ
select_one yesno	q409k	Latrine construction and frequent use			${q407}=1	q409k. የመጸዳጃ ቤት ግንባታ እና መጠቀም		q409k. Mana fincaanii qopheeffattanii itti fayyadamaa jiru		q409k. ሽቓቕ ሰሪሐን ይጥቀማሉ ዶ	ብምርኣይ ኣረጋግፅ
select_one yesno	q409l	Personal hygiene			${q407}=1	q409l. የቤተሰቡ አባላት የግል ንጽህናቸዉን ይጠብቃሉ		q409l. Maatiiwwan qulqullina dhuunfaa isaanii ni eeggatu	Ilaali	q409l. ኣባላት ስድራ ውልቀ ፅሬት ይሕልው ዶ	ብምርኣይ ኣረጋግፅ
select_one yesno	q409m	Keeping the house clean			${q407}=1	q409m. የቤቱ ንጽህና የተጠበቀ ነዉ? (ተመልከት)		q409m. Qulqullinni mana keessa eegameera (ilaal)	Ilaali	q409m. ፅሬት ገዛ ዝተሓለወ ድዩ	ብምርኣይ ኣረጋግፅ
select_one yesno	q409n	Keeping the environment clean (Environmental sanitation)			${q407}=1	q409n. አካባቢያቸዉን ያፀዳሉ? (ተመልከት)		q409n. Qulqullina naannoo keessaanii ni eeggattuu?(ilaali)		q409n. ከባቢአን የፅርያ ዶ	ብምርኣይ ኣረጋግፅ
select_one yesno	q409o	Separate cooking area			${q407}=1	q409o. የተለየ የማብሰያ ቦታ ይጠቀማሉ? (ተመልከት)		q409o. Manni nyaata itti bilcheeffatan adda bahee(ilaali)		q409o. ዝተፈለየ ክሽነ ይጥቀማ ዶ	ብምርኣይ ኣረጋግፅ
select_one yesnoNA	q409p	Separate a place for animals and human			${q407}=1	q409p. የሰው እና እንስሳት ቦታ ለይተዋል (ተመልከት)		q409p. Mana jireenyaa horii fi namaa adda baasuu(ilaali)		q409p. ዝተፈለየ መሕደሪ እንስሳ/ደንበ/ ኣሎ ዶ	ብምርኣይ ኣረጋግፅ
end group	MF_componentes
select_one yesno	q410	q410. Do you want your family to be a model family?			${q409}=3 or ${q409}=4	q410. ቤተሰብዎ የጤና ሞዴል እንዲሆን ይፈልጋሉ?		q410. Maatiin keessan akka maatii adda duree/moodela ta’u fedhii qabduu/barbaadduu?		q410. ስድራቤትኩም ሞዴል ጥዕና ንኽኸውን ድሌት ኣለኩም ዶ?
note	Section5	Bed nets				አጎበር		Kutaa 5. Agoobara		ክፍሊ 5:. ዛንዜራ
select_one yesnoNA	q501	q501. Does your household have any bed nets that can be used while sleeping?				q501. ቤተሰቡ የወባ ትንኝ መከላከያ መረብ/አጎበር/ዛንዚራ አለው?		q501. Maatiin keessan saaphana Siree ittisa bookee busaa kan yeroo hirribaa ittin fayyadmu qabaa?		q501. ስድራቤትኩም ኣብ እዋን ድቃስ እትጥቀሙሉ መከላከሊ ጣንጡ ዓሶ መርበብ\ ዛንዜራ\ ኣለኩም ዶ?
integer	q502	q502. How many mosquito nets does your household have? IF 7 OR MORE NETS, RECORD '7'	if 7 or more nets, record '7'	.<8 and .>0	${q501}=1	q502. ቤተሰቡ ስንት የወባ ትንኝ መከላከያ መረብ /አጎበር/ዛንዚራ አለው?	7 ወይም ከዚያ በላይ ከሆነ፡፡ 7 ብለው ይመዝግቡ	q502. Maatiin keessan saaphana siree ittisa bookee busaa meeqa qaba?	saaphana siree 7 ykn isaa ol yoo tae 7 barreessi	q502. ስድራቤትኩም ክንደይ ዝኸውን መከላኸሊ ጣንጡ ዛንዜራ ኣለኩም?	7 ወይ ካብኡ ንላእሊ እንተኾይኑ 7 ኢሎም ይመዝግቡ
select_one bnet	q503	q503. OBSERVE OR ASK THE BRAND OF THE MOSQUITO NET TO VERIFY BRAND. ASK: When you got the last net, was it already treated with an insecticide to kill or repel mosquitoes?			${q501}=1	q503. ቤተሰብዎ ከሚከተሉት የትኞቹን ዓይነት የትንኝ መከላከያ አጎበር አለው?	ከተቻለ በማየት ያረጋግጡ፡፡ ይጠይቁ፡ የመጨረሻውን አጎበር ሲያገኙ የተነከረ ነበር?	q503. Maatiin keessan Agoobarii/saphana siree gosa kamiin fayyadamu?	Yoo danda'amee ilaaluudhaan mirkaneeffadha	q503. ንመወዳእታ ግዜ ዝተወሃበኩም(ዘለኩም) ዛንዜራ እንታይ ዓይነት እዩ ?	እንተተኻኢሉ ብምርኣይ የረጋግፅ፡፡ እቲ ናይ መወዳእታ ዝተውሃበኩም (ዘለኩም) ዛንዜራ ዝተኣለኸ ዶ ነይሩ ?
integer	q504	q504. How long ago was the most recent soaking/dipping done? If less than 1 month, record ‘00'.	Enter months; if less than one month enter '0'; if more than 1 year ago enter 95; in don’t know enter '98'	.<13 or .=95 or .=98	${q503}=2	q504. እነዚህ ተነከሩ የተባሉ አጎበሮች መቼ ነው የተነከሩት?	ወሩን ያስገቡ፤ ከ1 ወር ያነሰ ከሆነ 0 ያስገቡ፣ ከ1 ዓመት ከበለጠ 95 ያስገቡ፣ ካላወቁ 98 ያስገቡ	q504. Saaphana siree isin itti fayyadamtan keemikaala farra bookee busaa yoom cuphamee?	ji'a isaa barreessi, ji'a tokkoo gadi yoo tae 0 barreessi, woggaa tokkoo ol yoo ta'e 95 barreessi, hin beeku yoo ta'e 98 barreessi	q504. እቲ ዛንዜራ ንመወዳእታ ጊዜ ዝተኣለኸ ቅድሚ ክንደይ እዋን እዩ?	ብኣዋርሕ ይመዝገብ፣ትሕቲ ሓደ ወርሒ እንተኾይኑ 0 ፣ልዕሊ 1 ዓመት እንተኾይኑ 95፣ ዘይትፈልጦ እንተኾይና 98 ይምዝገብ
select_one yesnodk	q505	q505. Did anyone sleep under mosquito net(s) last night?			${q501}=1	q505. ትናንት ማታ በአጎበር ከለላ ውስጥ የተኙ የቤተሰብ አባላት ነበሩ?		q505. Miseensi maatii kaleessa galgalaa saaphana siree kana jala rafe/bule jiraa?		q505. ሎሚ ለይቲ ዛንዜራ ዘርጊሑ ዝደቀሰ ሰብ ዶ ነይሩ?
begin group	q506	q506. If yes, who slept under mosquito net(s) last night? Probe: anyone else? Mark yes/no for all people listed. Probe			${q505}=1	q506. አዎን ካሉ በአጎበሩ ከለላ ውስጥ የተኙት እነማን ነበሩ?	ዝርዝሩን አያንብቡ፣ለተዘለዘሩት ሰዎች በሙሉ አዎ ወይም የለም የሚለው ላይ ምልክት ያድርጉ	q506. Eeyyee yoo ta'ee enyuutu jala bulee?	Filannoo hin dubbiisin. Eeyyee ykn Lakki jeedhii galmeessi	q506. መልስኽን እወ እንተኮይኑ ሎሚ ለይቲ ዛንዜራ ዘርጊሖም ዝሓደሩ ሰባት እንመን እዮም ?	ካልእከ እናበልካ/ኪ ሕተት/ቲ
select_one yesno	q506a	q506a. Self				q506a. ተጠያቂው		q506a. Ana/Nama gaafatamuu		q506a. ተሓታቲት( ኣደ)
select_one yesno	q506b	q506b. Newborn baby				q506b. አራስ ልጅ		q506b. Daa’ima dhalattuu		q506b. ሕንጦ/ ትሕቲ 45 መዓልቲ
select_one yesno	q506c	q506c. Other children (under 5)				q506c. ሌሎች ልጆች (< 5)		q506c. Daa’immaan biroo (kan waggaa < 5)		q506c. ካልኦት ህፃናት (ትሕቲ 5 ዓመት)
select_one yesno	q506d	q506d. Spouse				q506d. ባለቤትዎ		q506d. Abbaa		q506d. ኣቦ
select_one yesno	q506e	q506e. Other				q506e. ሌላ		q506e. Kan biroo		q506e. ካልእ
text	q506oth	q506oth. Specify other			${q506e}=1	q506oth. ሌላ ካለ ይገለጽ		q506oth. kan biroo (ibsi)		q506oth. ካልእ እንተሃልዩ ይገለፅ
end group	q506
select_one yesno	wq507	q507. Did ${q104_w0_11} sleep under a bed net last night?			${q505}=1	wq507. ${q104_w0_11} ትናንት ማታ በአጎበር ውስጥ አድሯል?		wq507. Halkan dabre ${q104_w0_11} n agoobaraa/ zaanziira jala bulte/bulee turee/ttee?		wq507. ህፃን ${q104_w0_11} ሎሚ ለይቲ ኣብ ውሽጢ ዛንዜራ ደቂሱ ዶ ሓዲሩ?
note	SectionMH	Section 7: Maternal health				የእናቶች ጤና		SectionMH. Fayyaa Haadholii		ክፍሊ 7 ጥዕና ኣደታት
select_one yesnodk	wq601	wq601. Did any community health workers visit you during your pregnancy of ${q104_w0_11}?				wq601. ${q104_w0_11} ን ነፍሰጡር በነበሩ ጊዜ ጤናዎን በተመለከተ እቤት መጥቶ የጎበኞት አለ? (የጤና ባለሙያ ወይም የጤና ኤክስቴንሽን ሠራተኛ ወይም የጤና ልማት ቡድን (1:5 ወይም 1፡30))		wq601. Yeroo ${q104_w0_11} ulfa turtan, fayyaa keessan ilaalchisee qaamni manatti dhufee isin ilaale tureeraa (ogeessa fayyaa, HEF, DRMF1:30, ykn RMF 1:5)?		wq601. ን ${q104_w0_11} ጥንስቲ አብ ዝነበርክናሉ እዋን በዓል ሞያ ጥዕና/ሰራሕተኛ ጥሙር ጥዕና ወይ ኣመራርሓ ልምዓት ጉጅለ ናብ ገዛኽን መፂኦም ሪኦምኽን (ኣዘራሪቦምኽን) ዶ ነይሮም?
select_multiple isource	wq602	q602. Who visited you during your pregnancy? ASK: Who else? Record all responses			${wq601}=1	wq602. በእርግዝናዎ ወቅት ማን ነበር የጎበኞት?	ሌላስ ብለዉ ይጠይቁ/ ዝርዝሩን አያንብቡ/ ሁሉንም መልሶች ይመዝግቡ	wq602. Eenyutu dhufe isin ilaalee?	Kan bira hoojedhii gaafadhu?	wq602. ን ${q104_w0_11} ጥንስቲ እናሃለኽን ዝረኣየኪ መን ነይሩ?	መልስታት ኣይነበብ፣ ካልእከ እናበልካ ሕተት፣ ኩሎም ዝተገለፁ መልስታት ይመዝገብ
select_one yesnodk	wq602a	wq602a. Did the HDA visit you at your home during your pregnancy to talk about health related issues?	Ask this question if the HDA option has not been mentioned in question number 602, if the respondent is not HDA (refer question number 308A but knows the HDA.		${wq601}=1 and ${q308a}!=1	wq602a. በእርግዝናዎ ወቅት የጤና ልማት ቡድን መሪዎች ጎብኝተዎት ያውቃሉ?	ይሄ ጥያቄ የሚጠየቀው፣ ልማት ቡድን መሪ ምርጫ በ ጥያቄ 602 ላይ ካልተመረጠ ነው፣ ተጠያቂው የልማት ቡድን መሪ ካልሆነ (የልማት ቡድን መሪዎችን እንደሚያውቅ ጥያቄ ቁጥር 308Aን ይመልከቱ)	wq602a. Yeroo ulfa turtan DRMF dhuftee isin ilaaltee beektii?	Gaaffiin kun kan gaafatamu yoo RMF gaaffii lakk. 602 irratti hin filanne ta'e dha; namni gaafatamu yoo DRMF hin taane(DRMF akka beekan gaaffii lakk.308a ilaali)	wq602a. ጥንስቲ እናሃለኽን ኣመራርሓ ልምዓት ጉጅለ ብዛዕባ ጥዕና ጉዳያት ንምዝታይ ኣብ ገዛኺ መፂኣ ጎብንያቲ ኪ ነይራ ዶ?	እዚ ሕቶ ዝሕተት፣ኣብ 602 ል/ጉጅለ እንተዘይ ተመሪፁ፣ተሓታቲት ል/ጉጅለ ተዘይኮይና(ብዛዕባ ል/ጉጅለ ከም ዝፈልጣ 308 A ርአ)
select_one yesno	wq602b	wq602b. If the HDA didn’t visit you at home; Did you have a chance to encounter with the HDAs in your locality any where in the kebele outside your home to talk about health related issues?	Ask this question if the HDA option has not been mentioned in question number 602, if the respondent is not HDA (refer question number 308A but knows the HDA.)		${q308a}=2	wq602b. የልማት ቡድን መሪዋ እቤትዎ ባትመጣም ፤ ከቤትዎ ውጭ በቀበሌዎ ውስጥ ባለ በማንኛውም ቦታ ከልማት ቡድን መሪው/ዋ ጋር ስለ ጤና ነክ ጉዳች ለማውራት ተገናኝታችሁ ነበር?	ይሄ ጥያቄ የሚጠየቀው፣ ልማት ቡድን መሪ ምርጫ በ ጥያቄ 602 ላይ ካልተመረጠ ነው፣ ተጠያቂው የልማት ቡድን መሪ ካልሆነ (የልማት ቡድን መሪዎችን እንደሚያውቅ ጥያቄ ቁጥር 308Aን ይመልከቱ)	wq602b. Yoo Dursituu raayyaa misooma fayyaa(DRMF) mana keessan hin daawwanne ta'e mana keessaniin alatti carraa ittiin ittiin wal argitanii waa'ee fayyaa mar'attan ni jiraa?	Gaaffiin kun kan gaafatamu yoo RMF gaaffii lakk. 602 irratti hin filanne ta'e dha; namni gaafatamu yoo DRMF hin taane(DRMF akka beekan gaaffii lakk.308a ilaali)	wq602b.ልምዓት ጉጅለ ናብ ገዛኽን ዋላ ኣይትምፃእ፣ካብ ገዛኽን ወፃኢ ኣብ ጣብያክን / ኣብ ዝኾነ ቦታ ምስ ኣመራርሓ ልምዓት ጉጅለ ተራኺብክን ብዛዕባ ኩነታት ጥዕና ተዛቲኽን ነይርኽን ዶ?	እዚ ሕቶ ዝሕተት፣ኣብ 602 ል/ጉጅለ እንተዘይ ተመሪፁ፣ተሓታቲት ል/ጉጅለ ተዘይኮይና(ብዛዕባ ል/ጉጅለ ከም ዝፈልጣ 308 A ርአ)
select_multiple mndiscuss	wq603	q603. What was discussed during the home or out side home visit/encunter ? ASK: Anything else? Record all responses	Anything else? Record all responses		${wq601}=1 or ${wq602b}=1	wq603. እነዚህ የማህበረሰብ ጤና ሠራተኞች ቤትዎ በመጡ /ከቤትዎ ዉጭ በተገናኛችሁ ጊዜ ስለምን ተወያያችሁ?	ሌላስ ብለዉ ይጠይቁ/ ዝርዝሩን አያንብቡ/ ሁሉንም መልሶች ይመዝግቡ	wq603. Yeroo wal argitan maalfaa mari’attan?	Kan bira hoojedhii gaafadhu, Filannoo hin dubbisiin akkasumas deebii hunda galmeessi	wq603. ምስተን ዝረአያኽን/ዝጎብነያኽን ብዛዕባ እንታይ ተዛቲኽን ነይርክን?	መልስታት ኣይነበብ/ ካልእከ እናበልካ ሕተት/ ኩሎም ዝተገለፁ መልስታት ይመዝገብ
select_one yesnodk	wq603a	q603a. While you were pregnant with ${q104_w0_11} did any community health worker (HDA or HEW) discuss with you and with your family together at home on pregnancy and child birth?			${wq601}=1	wq603a. ${q104_w0_11}ን እርጉዝ በነበሩበት ወቅት የማህበረሰብ ጤና ሠራተኞች (HDA or HEW) በቤትዎ መተው በጋራ ከእርስዎ እና ከቤተሰብዎ ጋር ስለ እርግዝና እና ወሊድ ውይይት/ጉባኤ አካሂደዋል?		wq603a. Yeroo ${q104_w0_11} n ulfa turtan, hojjettoon fayyaa hawasaa (DRMF,HEF) kamiyyuu dhufanii mana keessanitti isinii fi maatii keessan walin waa'ee ulfaa fi da'umsaa marii maatii geggeessaniiruu?		wq603a. ን ${q104_w0_11} ጥንስቲ እናሃለኽን ሰራሕተኛ ጥዕና ሕብረተሰብ(ሰራሕተኛ ጥሙር ጥዕና /ል/ጉጅለ) ናብ ገዛኽን መፂአን ብዛዕባ ኩነታት ጥንስን ወሊድን ዘተ ስድራ ኣካይደናልኩም ነይረን ዶ?
select_multiple isource	wq603b	q603b. Who facilitated the discussion with you and with your family together?			${wq603a}=1	wq603b. ከእርስዎ እና ከቤተሰብዎ ጋር በጋራ የተካሄደውን ውይይት ያወያየው (ያመቻቸው) ማን ነው?		wq603b. Maarii isinii fi maatii keessan walin taasifamee eenyutuu geggeessee/haala mijeesse turee?		wq603b. ምስ ስድራኽን ዘተ ዘካየደ መን እዩ ?
select_multiple fmember	wq603c	q603c. Who participated in the discussion at home?	Do not read the response; Ask who else?; More than 1 response possible		${wq603a}=1	wq603c. በቤትዎ ውስጥ በተዘጋጀው ውይይት ላይ እነማን ተሳተፉ?	ሌላስ ብለዉ ይጠይቁ/ ዝርዝሩን አያንብቡ/ከአንድ በላይ መልስ ይቻላል	wq603c. Miseensa maatii keessan keessaa marii maatii mana keessanitti gaggeeffame irratti enyuutu hirmaate turee?	Hub: Filannoo hin dubbissiin, kan biroo jechuun gaafadhu akkasumas deebii tokkoo ol fuudhi	wq603c. ኣብ ገዛኽን ዝተኻየደ ዘተ ካብ ስድራ መን ተሳቲፉ?	ዝርዝር መማረፂታት ኣይተንብብ፣ ካብ ሓደ መልሲ ብላዕሊ መዝግቡ
text	wq603coth	Specify other			regex(${wq603c},'^.*o.*$')	q603oth. ሌላ ካለ ይገለጽ		wq603coth. Kan biroo ibsi		wq603coth. ካልእ እንተሃልዩ ይገለፅ
select_multiple fcdiscuss	wq603d	q603d. What issues were discussed?			${wq603a}=1	wq603d. በምን ጉዳዮች ላይ ተወያያችሁ?		wq603d. Waa'ee dhimma maali mari'attan turee?		wq603d. እንታይ ርእስታት ተዛቲኺን?
integer	wq603e	q603e. How many times the discussion with you and with your family together occurred at your home?	enter '98' if don’t remember and if > 5 consider as 5	(.<6 and .>0) or .=98	${wq603a}=1	wq603e. በቤትዎ ውስጥ በጋራ ከእርስዎ እና ከቤተሰብዎ ጋር ምን ያህል ጊዜ ውይይት/ጉባኤ ተካሄደ?	የማያስታውሱት ከሆነ 98 ይሙሉ እና ከ 5 ከበለጠ 5 ያስገቡ፡፡	wq603e. Mariin kun isinii fi maatii keessan walin yeroo meeqa gaggeeffamee ture?	yoo hin yaadatan ta'e'98', ji'a 5 ol yoo ta'e' 5' guuti	wq603e. ክንደይ ግዜ ዘተ ስድራ ተኻይዱ ?	ኣይዝክሮን እንተኾይኑ 98 ይመዝገብ፡፡ ካብ 5 ብላዕሊ እንተኾይኑ 5 ይመዝገብ
integer	wq603f	q603f. If yes, at what month of pregnancy the first discussion with you and with your family together occurred?	enter '98' if don’t remember; between 2 and 9 months	(.<10 and .>1) or .=98	${wq603a}=1	wq603f. አዎ ከሆነ፣ በቤትዎ ውስጥ ከእርስዎ እና ከቤተሰብዎ ጋር በጋራ ለመጀመሪያ ጊዜ ውይይቱ በስንተኛው የእርግዝናዎ ወር ተካሄደ?	በ 2 እና በ9 መሀከል፣ የማያስታውሱት ከሆነ '98'	wq603f. Mariin marsaa jalqabaa isinii fi maatii keessaan walin yeroo geggeeffame ulfi keessan ji'a meeqa keessa turee?	yoo hin yaadata ta'ee '98'guuti, ji'a 2hanga9 guuti	wq603f. ዘተ ተኻይዱ እንተኾይኑ ምስ ስድራኽን ዝተገበረ ፈላማይ ዘተ ኣብ መበል ክንደይ ወርሒ ጥንሲኺ ነይሩ?	መልሲ ካብ 2 ክሳብ 9 ኣዋርሕ ፣ኣይዝክሮን እንተይኾኑ 98 ይመዝገብ፡፡
select_one yesno	wq603fa	Was there the second session of family conversation?			${wq603a}=1	በቤትዎ ውስጥ ከእርስዎ እና ከቤተሰብዎ ጋር በጋራ ለሁለተኛ ጊዜ ውይይቱ ተካሂዷል?		wq603fa. Maarii maatii inni 2ffaan isinii fi maatii keessan waliin gageeffamee turee?		wq603fa. ዘተ ስድራ ንካልኣይ ግዜ ተኻዩዱ ዶ?
integer	wq603g	q603g. If yes, at what month of pregnancy the second discussion with your and with your family together occurred?	enter '98' if don’t remember; between 2 and 9 months	.>${wq603f} and .<10 and .>1 or .=98	${wq603fa}=1	wq603g. አዎ ከሆነ፣ በቤትዎ ውስጥ በጋራ ከእርስዎ እና ከቤተሰብዎ ጋር ለሁለተኛ ጊዜ ውይይቱ በስንተኛው የእርግዝናዎ ወር ተካሄደ?	በ 2 እና በ9 መሀከል፣ የማያስታውሱት ከሆነ '98'	wq603g. Yoo eeyyee ta'ee, ulfi keessan yeroo ji'a meeqaffatti maarii maatii inni 2ffaan isinii fi maatii keessan waliin gaggeeffamee?	yoo hin yaadata ta'ee '98'guuti, ji'a 2hanga9 guuti	wq603g. እቲ ዝተኻየደ ካልኣይ ዘተ ኣብ መበል ክንደይ ወርሒ ጥንሰኺ ነይሩ?	መልሲ ካብ 2 ክሳብ 9 ኣዋርሕ ፣ኣይዝክሮን እንተይኾኑ 98 ይመዝገብ፡፡
select_one yesnodknr	wq603g1	q603g1. Have you ever heard of Pregnant women conference?				ስለ ነፈወሰጡር እናቶች ኮንፈረንስ (ስብሰባ) ሰምተው ያውቃሉ?		wq603g1. Waa’ee konferensii (walga’ii) dubartoota ulfaa dhageessee beektaa?		wq603g1. ብዛዕባ ዋዕላ ጥኑሳት ኣዴታት ሰሚዕኽ ዶ ትፈልጣ?
select_one yesnodknr	wq603g2	q603g2. Have you ever participated in Pregnant women conference?			${wq603g1}=1	በነፍሰጡር እናቶች ኮንፈረንስ ላይ ተሳትፈው ያውቃሉ?		wq603g2. Konferensii/walga’ii dubartoota ulfaa irratti hirmaattee beektaa?		wq603g2. ኣብ ናይ ዋዕላ ጥኑሳት ኣዴታት ተተሳቲፍክን ዶ ትፈልጣ?
select_one yesno	wq603h	wq603h. During your last pregnancy have you attended a pregnant women's conference/Forum?			${wq603g1}=1	wq603h. ${q104_w0_11} ነፍሰ ጡር በነበርሽ ጊዜ፤የነፍሰ ጡር ኮንፈረስ ተሳትፈሽ ነበር?		wq603h. Yeroo ${q104_w0_11}n ulfa turtan sana maarii/Konfireensii durbatoota ulfaa irratti hirmattanii turtan?		wq603h.ን ${q104_w0_11} ጥንስቲ እናሃለኺ ኣብ ዋዕላ ጡኑሳት ተሳቲፍኪ ዶ ኔርኪ?
integer	wq603i	wq603i. If yes, how many times did you attend pregnant women's forum in your last pregnancy?	If greater than 9 times; record as9	.<10 and .>0	${wq603h}=1	wq603i. ለጥያቄ 603 h መልሱ አዎ ከሆነ፤ ${q104_w0_11} ነፍሰ ጡር በነበርሽ ጊዜ፤ ስነት ጊዜ የነፍሰ ጡር ኮንፈረስ ተሳትፈሽ ነበር?	If greater than 9 times; record as9	wq603i. Yoo hirmattanii beektu ta’ee, yeroo ${q104_w0_11}n ulfa taatan turtan yeroo meeqaa hirmattanii turee?	Yoo sagalii ol ta'e '9' guuti	wq603i. ን${q104_w0_11} ጥንስቲ እናሃለኺ ክንደይ ጊዜ ኣብ ዋዕላ ጥኑሳት ተሳቲፍኪ ?	ካብ 9 ንላዕሊ እንተኾይኑ 9 ይመዝገብ
select_multiple pregconftopics	wq603j	wq603j. What was discussed in the pregnant women's forum?	Do not read out the list. ASK: Anything else? Record all responses		${wq603h}=1	wq603j. በነፍሰ ጡር ኮንፈረሶች ስለምን ነበር የተወያያቸሁት?	ዝርዝሩን አያንብቡ/ሌላስ ብለው ይጠይቁ/ ሁሉንም መልሶች ያክብቡ	wq603j. Waanti isin waltajjii sana irratti mata-dureen isaa waa'ee maalii ture? Hub.: Deebii hin dubbiisin. Yoo tokkoo siif deebisaan kan biroo jedhii gafaachaa deebii itti galmeessi..		wq603j. ኣብቲ ዋዕላ ጥኑሳት ብዛዕባ እንታይ ተዛቲክን?	እቲ ዝርዝር ኣይነበብ ፣ካልእከ እናተብሃለ ይተሓተት ፣ዝተመለሱ ምልክት ይገበር
text	wq603joth	Specify other			regex(${wq603j},'^.*f.*$')	q603joth. ሌላ ካለ ይገለጽ		wq603joth. Kan biroo ibsi		wq603joth. ካልእ እንተሃልዩ ይገለፅ
select_multiple pregconfinform	wq603k	wq603k. Who informed you about the pregnant women's forum?			${wq603h}=1 and ${q308a}=2	wq603k. ስለ ነፍሰ ጡር ኮንፈረሱ ማን ነበር የነገረዎት?		wq603k. Waa'ee konfireensii dubartoota ulfaa enyu irraa dhageessan?		wq603k. ብዛዕባ ዋዕላ ጥኑሳት መን ሓበሬታ ሂቡኪ ?	ካብ ሓደ ንላዕሊ መልሲ ይከኣል እዩ
text	wq603koth	Specify other			regex(${wq603k},'^.*e.*$')	q603koth. ሌላ ካለ ይገለጽ		wq603koth. Kan biroo ibsi		wq603koth. ካልእ እንተሃልዩ ይገለፅ
select_one pregconfwhere	wq603l	wq603l. Where did the last pregnant women conference you attended took place?	Ask about the last one		${wq603h}=1	wq603l. እርሶ የተሳተፉበት የመጨረሻዉ የነፍሰ ጡር ኮንፈረሱ የት ነበር የተካሄደው?	ስለ መጨረሻዉ ኮንፈረንስ ጠይቁ	wq603l. Konfireensiin dubartoota ulfaa inni dhumaa isin irrattihirmaattan essatti ture kan geggeeffame?	waa'ee konfireensii isa dhumaa gaafadhu	wq603l. ንመወዳእታ ግዜ ዝተሳተፍክሉ ዋዕላ ጥኑሳት ኣበይ ተኻይዱ?	ነቲ ናይ መወዳእታ ኮንፈረንስ ሕተት
select_one pregconfsatisf	wq603m	wq603m. Can you tell us whether or not you were satisfied with the pregnant mother conference?	Do not read list of options		${wq603h}=1	wq603m. በነፍሰ ጡር ኮንፈረሶች ረክተው እንደነበር እና እንዳልነበር ይነግሩናል?	ዝርዝሩን አታንብቡት	wq603m. Maariin/koonfireensiin durbatoota ulfaa gaggaffaamaa ture itti quufuu fi quufuu dhabuu keessan nutti himuu dandeessuu?	Hin dubbisin	wq603m. በቲ ዋዕላ ጥኑሳት ዓጊብኪዶ ወይ ኣይዓገብክን?	ነቲ ዝርዝር ኣይተንብብ
select_one yesno	wq603ha	wq603ha. Have you heard/ know that your husband attended any health related meeting/conversation/ forum at kebele level?			${q208}=1	wq603ha. ባለቤትዎ በዋናነት ወንዶችን አሳታፊ ባደረጉ ጤና ነክ ስብሰባዎች ወይም ውይይቶች መሳተፋቸውን ያውቃሉ/ሰምተዋል?		wq603ha. Abbaan warraa kee waltajjii marii abbootii dhimma fayyaa irratti sadarkaa gandaatti qophaa’e irratti hirmaachuu isaa dhageessee beektaa?		wq603ha. በዓል ገዛኺ ምስ ጥዕና ዝተዛመዱ ኣብ ዝግበሩ ኣኼቤታት ዋዕላታት ዝሳተፍ ምዃኑ ዝሰማዕኽዮ ወይ ዝትፈልጥዮ ነገር ኣለኪ ዶ?
integer	wq603hb	wq603hb. If yes, how many times did he attend such meeting for the last one year?			${wq603ha}=1	wq603hb. ባለቤትዎ ስብሰባዎችን/ውይይቶችን ተሳትፈው ከነበረ፡ ባለፈው አንድ ዓመት ስንት ጊዜ ተሳተፉ?		wq603hb. Ji’oottan 9(sagal) darban keessatti (Amajjii 2009 asitti) yeroo meeqa waltajjii/walga’ii marii abbootii kana hirmaate?		wq603hb. እቲ መልሲ እወ ትንተኾይኑ በዓል ገዛኺ ኣብ ዝሓለፈ ዓመት ክንደይ ግዜ ክሳተፍ ኺኢሉ?
select_one yesno	wq603hc	wq603hc. Did your husband attended a meeting while you were pregnant?			${wq603ha}=1	wq603hc. እርስዎ ነፍሰ ጡር እያሉ ባለቤትዎ ስብሰባዎችን ተሳትፈው ነበር?		wq603hc. Abbaan warraa kee yeroo ati ulfa turtetti walga'ii hirmaatee turee?		wq603hc. ንስኺ ኣብ ዋን ጥንሲ እናሃለኺ በዓል ገዛኺ ኣኼባ ተሳቲፉ ዶ ይፈልጥ ?
select_multiple issuesdiscussed	wq603hd	wq603hd. What issues your husband learned from the meeting (he mentioned to you)?			${wq603ha}=1	wq603hd. ባለቤትዎ ከስብሰባዎቹ/ከውይይቶቹ ምን ምን ነገሮችን ተማሩ (በነገሩዎት መሰረት)	ስለ መጨረሻዉ ኮንፈረንስ ጠይቁ	wq603hd. Yoo eeyyee ta’e, waltajjicha irraa waa’ee maalii hubateee sitti hime?	Filannoowwan jiran dubbisi.	wq603hd. በዓል ገዛኺ ኣብ ዝተኻየዱ ኣኼቤታት ኣብ ምንታይ ጉዳያት ኣስተምህሮ ረኺቦም ነይሮም?	ነቲ ናይ መወዳእታ ኮንፈረንስ ሕተት
text	wq603hdoth	wq603hdoth. Please specify other			regex(${wq603k},'^.*h.*$')					wq603hdoth. ካልእ እንተሃልዩ ይገለፅ
select_one condition	wq603he	wq603he. What was your condition when your husband attended the meeting?			${wq603ha}=1	wq603he. ባለቤትዎ ስብሰባዎችን በሚከታተሉበት ጊዜ እርስዎ በምን ሁኔታ ላይ ነበሩ?		wq603he. Yeroo inni waltajjicha hirmaate ati haala akkamii irra turte?	Filannoowwan jiran dubbisi.	wq603he. በዓል ገዛኺ ኣኼባ ኣብ ዝሳተፈሉ እዋን ንሲ ኣብ ምንታይ ኹነታት ነርኪ?
select_one yesno	wq603hee	wq603hee. Did your husband discuss with you about the maternal and child health in the last nine months?				wq603hee. ባለፉት ዘጠኝ ወራት ውስጥ ባለቤትሽ ጋር ስለ እናቶችና ሕጻናት ጤና አወያይቶሽ ያውቃል?		wq603hee. Abbaan manaa kee ji'oottan 9 darban keessatti waa'ee fayyaa haadholii fi daa'immanii si waliin mari'ateeraa?		wq603hee. ምስ በዓል ገዛኺ ኣብ ዙርያ ናይ ኣዴታትን ህፃናትን ጥዕና ምይይጥ ገይርኩም ዶ ነይኩም?
select_multiple issuesdiscussed	wq603hf	wq603hf. What issues did your husband discussed with you in the last nine months?			${wq603hee}=1	wq603hf. ባለፉት ዘጠኝ ወራት ውስጥ ከባለቤትዎ ጋር በምን ጉዳይ ላይ ነበር		wq603hf. Abbaan warraa kee ji’oota 9n darban keessatti fayyaan kan wal-qabatu waa’ee maalii si mariisisee beeka?	Filannoowwan jiran dubbisi.	wq603hf. ኣብ ዝሓለፉ 9 ኣዋርሕ ምስ በዓል ገዛኺ ኣብ ምንታይ ጉዳያት ምይይጥ ገይርኩም ነይርኩም?
select_one yesno	wq603hg	wq603hg. If yes, did he use FHG when he discusses health issues with you?			${wq603hee}=1	wq603hg. አዎ ከሆነ፡ ከባለቤትዎ ጋር በምትወያዩበት ጊዜ የቤተሰብ ጤና መመሪያ ተጠቅመው ነበር		wq603hg. Yeroo waa’ee fayyaa mari’attan/si mariisise sana QFM fayyadamee jiraa?		wq603hg. እቲ መልሲ እወ ተመያይጥና ነይርና እንተኾይኑ ኣብ ጉዳይ ጥዕና ኣብ እትዛተይሉ እዋን በዓል ገዛኺ መምርሒ ቤተሰብ ጥዕና ተጠቒሙ ዶ ነይሩ?
note	wqintro	Now I am going ask you some questions regarding how supportive your husband was in terms of discussing health issues and encouraging you to use MNH services. You are supposed to whether you strongly agree, somewhat agree, not sure, somewhat disagree or strongly disagree.				ቀጥሎ ባለቤትዎ በጤና ጉደይ ላይ ለመወያየት ምን ያክል እንዳገዘዎትና የእናቶችና ጨቅላ ህጻናት ጤና አገልግሎት እርስዎ እነዲጠቀሙ ምን ያክል እንዳበረታታዎት የተወሰኑ ጥያቄዎችን እንጠይቅዎታለን፡፡ በጣም እስማማለሁ፡ በተወሰነ እስማማለሁ፡ እርግጠኛ አይደለሁም አልስማማም ወይም በጣም አልስማማም በማለት መልሱ፡፡		Amma immoo abbaan manaa kee tajaajiloota fayyaa haadholii fi daa’immaii fayyadamuu kee irratti hangam akka inni si deggerun si gaafadha. Ati garuu; cimseen deggera, hamma tokkon deggera, mirkanaa’aa miti (hin beeku), hamma tokko nan morma, ykn. cimseen morma jechuu ni dandeessa.	Hub: Yoo ummuurriin nama gaafii deebisuu waggaa 15-17tti ta'ee, gargarsa maatii yoo kan warra irra gaaffachun gaafii keessan itti fufaa.	ምፍላጥን ስምምዕነትን ሽመይ ${q102_intername} ይብሃል ናይዚ ፅንዓት አባል እንትኸውን እዚ ፅንዓት ዚ ብ ጄኤስኣይ ኤልቴንኬ ዝብሃል ኣብ ናይ አደታትን ህፃናትን ዝሰርሕ ትካል ምስ ቢሮ ሓለዋ ጥዕና ክልል ትግራይ ብሓባር ብምኳን ዝስራሕ እዩ፡፡ አብዚ ፅንዓት ንትገብረኦ ተሳትፎ ኣቐዲምና ነመስግን፡፡ ስለባዕልክንን ደቂኽንን ኩነታት ጥዕና ሓደ ሓደ ሕቶታት ክሓተክን ይደሊ ንሰን ዝህባና ሓበሬታታ ንዝነብራሉ ሕ/ሰብን አብ ካልእ ዓለም ንዝነብሩ ክፋል ሕ/ሰብ ፈላማይ ዝኾነ ፕሮግራማት ጥዕና ንምትግባር ይሕግዝ እዩ እዚ ቃለ መሕተት ክሳብ 1 ስዓት ክውድእ ይኽእል፤ እቲ ንሰን ዝህባና ሐበሬታ ሚስጥራውነቱ ሕልዉ እዩ፡፡ ኣብ…
select_one supportlevel	wq603hi	wq603hi. Your husband encourage you to visit a health facility for pregnancy care			${wq603ha}=1	wq603hi. ባለቤትዎ ለእርግዝና ክትትል ወደ ጤና ተቋም እንዲሄዱ ያበረታቱዎታል		wq603hi. Abbaan manaa kee kunuunsa da'umsa duraatiif dhaabbata fayyaa akka deemtu si deggeraa/jajjabeessa		wq603hi. በዓል ገዛኺ ኣብ ጥዕና ተቋም ኸይድኪ ግልጋሎት ጥንሲ ክንክን ንክትረ<ቢ የበራታትዐኪ ዶ?
select_one supportlevel	wq603hj	wq603hj. Your husband support you to give birth in health facility				wq603hj. ባለቤትዎ በጤና ተቋም እንዲወልዱ አበረታቱዎታል		wq603j. Abbaan manaa kee dhaabbata fayyaatti akka deessuuf si gargaareera		wq603hj. በዓል ገዛኺ ኣብ ጥዕና ተቋም ኸይድኪ ንክትወልዲ የበራታትዐኪ ዶ?
select_one supportlevel	wq603hk	wq603hk.Your husband encourage you to visit health facility for postnatal care				wq603hk. ባለቤትዎ ለድህረ ወሊድ የጤና ክትትል ወደ ጤና ተቋም እንዲሄዱ ረድቶዎታል		wq603hk. Abbaan manaa kee tajaajila Kunuunsa da’umsa boodaatiif dhaabbata fayyaa akka dhaqxuuf si jajjabeessa		wq603hk. በዓል ገዛኺ ኣብ ጥዕና ተቋም ኸይድኪ ግልጋሎት ድሕሪ ወሊድ ክትረክቢ የበራታትዐኪ ዶ??
select_one supportlevel	wq603hl	wq603hl. Your husband support in Seeking propmt medical care in the case of danger signs and complicatons				wq603hl. ባለቤትዎ በወሊድ ወቅት የሚታዩ አደገኛ ምልክቶች ሲኖሩ አፋጣኝ የጤና እርዳታ እንዲያገኙ ረድቶዎታል		wq603hl. Abbaan manaa kee mallattooleen balaa ciccimoo/hamoo yeroo si mudatanitti tajaajila fayyaa akka argattuuf/akka yaalamtuuf si jajjabeessa		wq603hl. በዓል ገዛኺ ዝኾነ ሓደገኛ ምልክታት/ ዝተሓላለኸ ሕማም ኣብ ዝርኣየሉ እዋን ሕክምና ንክትረኽቢ የበራታትዐኪ ዶ?
select_one supportlevel	wq603hm	wq603hm. Your husband provide you money for health care fees				wq603hm. ባለቤትዎ ለጤና አገልግሎት የሚከፈል ገንዘብ ይሰጥዎታል		wq603hm. Abbaan manaa kee maallaqa ykn qarshii kaffaltii tajaajila fayyaatiif barbaachisu sii kenna		wq603hm. በዓል ገዛኺ ናይ ሕክምና ወፃኢ መሸፈኒ ገንዘብ ይህበኪ ዶ??
select_one supportlevel	wq603hn	wq603hn. Your husband encourage you seek care for your child or himself to take the child to the health facility				wq603hn. ባለቤትዎ ህጻን ልጅዎን ወደ ጤና ተቋም እንዲወስሩ ያበረታታዎታል ወይም ራሱ ይዞ ይሄዳል		wq603hn. Abbaan warraa kee daa’ima dhibame/dhibamte ykn. dhukkubsatte ofii isaa dhaabbata fayyaatti ni geessa. Yookaan immoo akka ati tajaajila fayyaa barbaadduuf/dhaabbata fayyaatti geessituuf si jajjabeessa		wq603hn. በዓል ገዛኺ ህፃን ኣብ ዝሓመሉ እዋን ሕክምና ንክትወስድዮ የበራታትዐኪ ዶ? እቲ ህፃን በዓል ገዛኺ ናብ ሕክምና ይወስዶ ዶ??
select_one supportlevel	wq603ho	wq603ho. Your husband support you in looking after children or other family member at home whenever you visiy a health faciltiy				wq603ho. እርስዎ ወደ ጤና ተቋም በሚሄዱበት ጊዜ ባለቤትዎ ሌሎች ልጆችን ወይም የቤተሰብ አባላትን በመንከባከብ ያግዞታል		wq603ho. Abbaan manaa kee yeroo ati dhaabbata fayyaa deemtu ijoollota ykn. miseensota maatii kan biroo manatti hafan eeguudhaan si deggera		wq603ho. ናብ ሕክምና ኣብ ዝትኸድሉ እዋን በዓል ገዛኺ ቖልዑት ኣብ ምሕብሓብ ይኹን ኻልኦት አባል ስድራ ኣብ ገዛ ፃኒሒት ገይሩ ሓገዝ ይገብረልኪ ዶ?
select_one supportlevel	wq603hp	wq603hp. You husband encourage your or supported you to comply with advice or treatment regimen given to you by health professional				wq603hp. በጤና ባለሙያ የታዘዘልዎትን መድሃኒት ወይም ምክር በትክክል እንዲወስዱ/እንዲተገብሩ ባለቤተዎ እገዛ ያደረግልዎታል		wq603hp. Abbaan manaa kee gorsa ykn.akkaataa hojii-irra oolmaa yaalii ogeessa fayyaatiin sii kenname hojii irra akka oolchituuf si jajjabeessa		wq603hp. ብባዕል ሙያ ጥዕና ዝተዉሃበኪ ምክርን መድሓኒት ትእዛዝን መሰረት ገይርኪ ተግባረዊ ንክትገብሪ በዓል ገዛኺ የባረታትዐኪ ዶ? ወይ ድማ ይሕግዘኪ ዶ ?
select_one supportlevel	wq603hq	wq603hq. Your husband support you in daily chores at the household level				wq603hq. ባለቤትዎ በእለት ከእለት የቤት ውስጥ ስራ ያግዝዎታል		wq603hq. Abbaan warraa kee hojii mana keessaa guyyaa-guyyaatti hojjetamu keessatti si gargaara		wq603hq. ኣብ መዓልታዊ ገዛ ስራሕ በዓል ገዛኪ ደገፍ ይገብረልኪ ዶ?
select_one supportlevel	wq603hr	wq603hr. Your husband support you to improve your feeding during pregnancy				wq603hr. ባለቤትዎ በእርግዝናዎ ጊዜ አመጋገብዎን እንዲያሻሽሉ ያግዞታል		wq603hr. Yeroo ulfa turtetti haala soorata ykn. nyaata kee akka fooyyessituuf abbaan warraa kee si deggereera		wq603hr. ኣብ እዋን ጥንሲ በዓል ገዛኺ ናይ ኣመጋግባ ስርዓትኪ ክተማሕይሺ ደገፍ ይገብረልኪ ዶ?
select_one supportlevel	wq603hs	wq603hs. Your husband support you to improve your feeding after you gave birth to ${q104_w0_11}				wq603hs. ባለቤትዎ ከወለዱ በኋላ አመጋገብዎን እንዲያሻሽሉ ያግዞታል		wq603hs. Abbaan manaa kee erga ${q104_w0_11} deesseen booda haala soorata ykn. nyaata kee akka fooyyessituuf si deggereera		wq603hs. ንህፃን ${q104_w0_11} ኣብ እዋን ድሕሪ ወሊድ በዓል ገዛኺ ናይ ኣመጋግባኺ ስርዓት ክተመሓይሺ ሓገዝ ይገብረልኪ ዶ?
select_one supportlevel	wq603ht	wq603ht. Does your husband encourage you to use family planning after you gave birth to ${q104_w0_11}				wq603ht. ከወለዱ በኋላ የቤተሰብ ምጣኔ እንዲጠቀሙ ባለቤትዎ አግዞዎታል		wq603ht. Abbaan manaa kee erga deesseen booda karoora maatii akka fayyadamtuuf si jajjabeessa		wq603ht. ንህፃን ${q104_w0_11} ምስ ወለድኪ ኣብ እዋን ድሕሪ ወሊድ በዓል ገዛኺ ሜላ ምጣነ ስድራ ምጥቃም ንክትጅምሪ የባራታተዐኪ ዶ ?
select_one yesno	wq603hu	wq603hu. Did your husband accompany you to health facility in the last nine month?				wq603hu. ባለፉት ዘጠኝ ወራት ውስጥ ከባለቤትዎ ጋር ወደ ጤና ተቋም ሄደው ነበር		wq603hu. Abbaan manaa kee Ji’oota 9n darban keessatti dhaabbata fayyaa si waliin dhaqee beekaa? Si geessee beekaa?		wq603h.ን ${q104_w0_11} ጥንስቲ እናሃለኺ ኣብ ዋዕላ ጡኑሳት ተሳቲፍኪ ዶ ኔርኪ?
select_multiple whatdiscussed	wq603hv	wq603hv. What services did you seek care by the time your husband accompanied you to a health facillity?			${wq603hu}=1	wq603hv. ከባለቤትዎ ጋር ወደ ጤና ተቋም የሄዱት ምን ዓይነት የጤና አገልግሎት ለማግኘት ነበር	ሌላስ ብለዉ ይጠይቁ/ ዝርዝሩን አያንብቡ/ ሁሉንም መልሶች ይመዝግቡ	wq603hv.Yeroo abbaan manaa kee dhaabbata fayyaatti si geese sana tajaajila maalii barbaacha dhaqxee turte?	Filannoowwan jiran dubbisi	wq603hv. በዓል ገዛኺ ብሓባር ናብ ጥዕና ተቋም ኣብ ዝመፅኹምሉ እዋን እንታይ ዓይነት ግልጋሎት ንምርካብ እዩ ነይሩ?	መልሲ ሕቶ-20 እወ እንተኾይኑ ዝሕተት
select_one yesno	wq603hw	wq603hw. Have you ever participated in confereences/forums/meetings in which discussions among the groups on health matters were undertaken with the help of audio-video materials in the last nine months (Since January 2009)?				ባለፉት ዘጠኝ ወራት (ከባለፈው ጥር 2009 ጀምሮ) በተንቀሳቃሽ ምስል (ቪዲዮ) የተደገፈ የጤና ስብሰባ፡ ሸንጎ፡ ውይይት ላይ ተሳትፈው ያውቃሉ	አስፈላጊ ሆኖ ከተገኘ ብቻ የወሊድ ዝግጅት ምን ምን ሊያካትት እንደሚችል ጥቀስ ለምሳሌ የገንዘብ፤የመጓጓዣ፤ የት ሊወልዱ እንደሚችሉ፤ ማን ሊያዋልድዎ እንደሚችል ወዘተ	wq603hw. Waltajjiiwwan/walgahii marii dhimma fayyaa irratti viidiyoodhaan deggeramee adeemsifame ykn. geggeeffame irratti ji’oottan 9n darban (Amajjii 2009 asitti) keessa hirmaattee beektaa?		wq603hw. ኣብ ዝሓለፉ 9 ኣዋርሓት (2009 ዓ.ም) ጀሚሩ ኣብ ዝተዳለዉ ኮንፈረሳት፣ ዋዕላታትን ኣኼበታትን ኣብ ጥዕና ጉዳያት አብ ዝተዉሃበ ኣስትምህሮ ብሓገዝ ቪድዮ ዝተገበሩ ጉጅላዊ ምይይጥ ተሳቲፍኪ ዶ ትፈልጢ?	ካብ ሓደ ንላዕሊ ካብቶም ቐሪቦም ዘለዉ መማረፂታት ምምራፅ ይከኣል እዩ
select_one videodiscuss	wq603hx	wq603hx. If yes, where/when did you watched the audio-video material?			${wq603hw}=1	አዎ ከሆነ፡ ተንቀሳቃሽ ምስል (ቪዲዮ) የተመለከቱት የት ነበር	አስፈላጊ ሆኖ ከተገኘ ብቻ የወሊድ ዝግጅት ምን ምን ሊያካትት እንደሚችል ጥቀስ ለምሳሌ የገንዘብ፤የመጓጓዣ፤ የት ሊወልዱ እንደሚችሉ፤ ማን ሊያዋልድዎ እንደሚችል ወዘተ	wq603hx. Gaaffii 22ffaa dhaaf deebiin Yoo eeyyee ta’e, meeshaalee ijaan argaman fi gurraan dhaga’aman (audio-visual) kana eessatti daawwattan?		wq603hx. እቲ መልሲ እወ እንተኾይኑ ብሓገዝ ኦዲዮ ውይ ቪድዮ ኣስተምህሮ ዝወሰድክሉ ኣብ ምንታይ መድረክ እዩ ነይሩ?	መልሲ ሕቶ-23 እወ እንተኾይኑ ዝሕተት ካብ ሓደ ንላዕሊ ካብቶም ቐሪቦም ዘለዉ መማረፂታት ምምራፅ ይከኣል እዩ
select_multiple whatdiscussed2	wq603hy	wq603hy. What topics were discussed using audio-video materials?			${wq603hw}=1	በተመለከቱት የተንቀሳቃሽ ምሰል (ቪዲዮ) ላይ የውይይት ትኩረት የነበሩት የጤና ጉዳዎች ምን ምን ነበሩ		wq603hy. Guyyaa sana kan daawwattan fi dhaggeeffattan (audio-video) irratti mata-duree ykn. dhimma maalii irratti mari’atame?		wq603hy. ኣብቲ ብሓገዝ ኦዲዮ ቪድዮ ዝቐረበ ኣስተምህሮ ኣበይኑ ኣጀንደታት መሰረት ገይርኩም እኺም ተመያይጥኩም?	መልሲ ሕቶ-23 እወ እንተኾይኑ ዝሕተት
select_one yesnodk	wq604	q604. When you were pregnant with ${q104_w0_11} did you go to a health facility for antenatal care?				wq604.${q104_w0_11}ን እርጉዝ በነበሩ ጊዜ ለቅድመ ወሊድ ክትትል ወደ ጤና ድርጅት ሄደው ነበር?		wq604. Yeroo ${q104_w0_11} ulfa turtan Tajaajila dahuumsaan duraaf dhaabbata fayyaa deemtanii beektu ykn turtanii?		wq604. ን ${q104_w0_11} ጥንስቲ ኣብ ዝነበርኽናሉ እዋን ክትትል ቅድመ ወሊድ ንምግባር ናብ ጥዕና ትካል ከይድኪ ዶ ኔርኪ?
integer	wq605	q605. How many months pregnant were you when you first received antenatal care for this pregnancy?	enter '98' if don’t remember; between 2 and 9 months	(.<10 and .>1) or .=98	${wq604}=1	wq605.${q104_w0_11}ን እርጉዝ በነበሩ ጊዜ ለመጀመሪያ ጊዜ ምርመራ ሲያገኙ የስንት ወር ነፍሰ ጡር ነበሩ?	የማያስታውሱት ከሆነ 98 ይሙሉ፤(ከ2 እስከ 9 ወር)	wq605. Yeroo ${q104_w0_11} ulfa turtan, jalqaba tajaajila da'uumsaan duraaf dhaabbata fayyaa deemtan ulfa ji’a meeqaa turtani?	Yoo hin yadatan ta'ee 98 ykn ji'a 2 hanga 9 guuti	wq605. ንመጀመርታ ጊዜ ክትትል ቅድመ ወሊድ ክትረኽባ ከለኽን ናይ ክንደይ ወርሒ ጥንሲ ኔሩክን?	ካብ 2 ክሳብ 9 ወርሒ ይመዝገብ፣ ኣይዝክርን 98 ተባሂሉ ይመዝገብ
select_multiple ancsource	wq606	q606. Where did you receive antenatal care for this pregnancy?			${wq604}=1	wq606${q104_w0_11}ን እርጉዝ በነበሩ ጊዜ ምርመራ ያገኙት የት ነበር?		wq606. Yeroo ${q104_w0_11}n ulfa turtan tajaajila da'umsan dura /ulfa kanaa eessaa argattanii?		wq606. ን${q104_w0_11} ጥንስቲ ኣብ ዝነበረኦ እዋን ምርመራ ቅድሚ ወሊድ ኣበይ እየን ጌረን ነይረን?
select_multiple aprovider	wq607	q607. Who provided antenatal care at the facility? Do not read the responses. Who else?			${wq604}=1	wq607. ${q104_w0_11}ን እርጉዝ በነበሩ ጊዜ የእርግዝና ክትትል ምርመራውን ያደረገልዎት ማን ነበር?	ሌላስ ብለዉ ይጠይቁ/ ዝርዝሩን አያንብቡ/ ሁሉንም መልሶች ይመዝግቡ	wq607. Yeroo ${q104_w0_11} ulfa turtan tajaajila dahumsaan duraa/yeroo ulfaa kan isiniif kenne eenyu ture?	Hub: Ogeessa fayyaa gosa kami Kan bira hoo?	wq607. ን${q104_w0_11} ጥንስቲ ኣብዝነበርክነኦ እዋን ክትትል ቅድመ ወሊድ/ምርመራ/ መንዩ ዝገበረልክን ?	መልስታት ኣይነበብ/ ካልእከ እናበልካ ሕተት/ ኩሎም ዝተገለፁ መልስታት ይመዝገብ
integer	wq608	q608. How many times did you receive antenatal care in the health facility during this pregnancy?	enter '98' if don’t remember; enter '9' if visited more than 9 times	(.<10 and .>0) or .=98	${wq604}=1	wq608. ${q104_w0_11}ን ባረገዙበት ወቅት ለስንት ጊዜ ወደ ጤና ድርጅት በመሄድ የእርግዝና ክትትል አድርገው ነበር?	የማያስታውሱት ከሆነ 98 ይሙሉ፤ከ 9 በላይ ጉብኝት ካደረጉ 9 ይሙሉ	wq608. Yeroo ${q104_w0_11} ulfa turtan marsaa meeqaaf dhaabbata fayyaa deemtanii tajaajila/deeggarsa da'umsaan duraa argattan ?	Yoo hin yaadadhu jedhan '98' ,yoo marsaa 9ol deemaniiru ta'e '9'	wq608. ን${q104_w0_11} ጥንስቲ ኣብዝነበርክነኦ እዋን ንክንደይ ግዘ ናብ ጥዕና ትካል ብምኻድ ክትትል ቅድመ ወሊድ ገይርክን ነይርከን ?	ካብ 9 ንላዕሊ እነተኾይኑ 9 ይመዝገብ፣ኣይዝክሮን 98 ይመዝገብ
integer	wq608a1	wq608a1. How many months pregnant were you when you received your last antenatal care for this pregnancy?	Enter '98' if don't remember; between 2 and 9 months	.=98 or (.<10 and .>0)	${wq604} =1	wq608a1.${q104_w0_11}ን እርጉዝ በነበሩ ጊዜ ለመጨረሻ ጊዜ ምርመራ ሲያገኙ የስንት ወር ነፍሰ ጡር ነበሩ?	እማያስተውሱት ከሆነ 98 ብላቸሁ ጻፍ፤ ወሩን ጻፍ ከ2-9 ወር ከሆነ	wq608a1. Yeroo ${q104_w0_11} ulfa turtan tajaajila da’umsa dura isa dhumaa fudhattan sana ulfi keessan ji’a meeqaffaa turte?	Yoo hin yaadadhu jedhan '98' yoo ji'a2hanga 9 ta'e ji'a isaa barreessi	wq608a1. ን ${q104_w0_11} ንመወዳእታግዜ ቅድመ ወሊድ ክትትል ክትረኽቢ እንተለኺ ናይ ክንደይ ወርሒ ጥንስቲ ነይርኪ?	ካብ 2-9 ኣዋርሕ ይፅሓፍ፣ኣይዝክሮን ዝብል እንተኮይኑ 98 ይመዝገብ፡፡ ፡፡
select_one remember	wq608a	wq608a. Please think back to your last (or current) pregnancy. How easy or difficult was (is) it to remember your ANC appointments? Would you say it was very easy, somewhat easy, somewhat difficult, or very difficult?			${wq608}>1 and ${wq608}<10	wq608a. እባክሽን የባለፈውን ወይም የአሁኑን እርግዝና አስታውሽ፡፡ የቅድመ ወሊድ ክትትል ቀጠሮሽን ማስታወስ እንዴት አገኘሽው?	በጣም ቀላል፤በተወሰነ ደረጃ ቀላል ነበር፤በተወሰነ ደረጃ ከባድ ነበር፤ በጣም ከባድ ነበር ማለት ትችያለሽ?	wq608a. Mee ulfa keessan kan yeroo darbee yaadadhaamee, Guyyyaa beellama tajaajila da'umsa dura yaadachuun hagam tokkoo salphaa ykn cimaa turee?		wq608a. ናይ ዝሓለፈ ጥንስኺ (ወይ ናይ ሕዚ ) ክትሓስብዮ እንተለኺ ንቅድመ ወሊድ ግልጋሎት ዝተወሃበኦ ቆፀሮ ንምዝካር ክንደየናይ ከቢድ ወይ ቀሊል ነይሩ ? ብጣዕሚ ቀሊል፤ ብመጠኑ ቀሊል፣ ዝተወሰነ ከቢድ ወይስ ብጣዕሚ ከቢድ?	ብጣዕሚ ቀሊል፤ ብመጠኑ ቀሊል፣ ዝተወሰነ ከቢድ ወይስ ብጣዕሚ ከቢድ? ምባል ትኽእሊ ኢኺ፡፡
select_multiple whoremember	wq608b	wq608b. How did/do you remember your ANC appointment dates? Who did reminded of your ANC appointment dates?			${wq608}>1 and ${wq608}<10	wq608b. የቅድመ ወሊድ ክትትል ቀጠሮሽን እንዴት ነበር/ነው ምታስታውሺው? የቅድመ ወሊድ ክትትል ቀጠሮሽን ማን ነው የሚያስታውስሽ?		wq608b. Guyyaa beellama tajaajila da’umsa dura itti argattan akkamin yaadachaa turtan? Enyuutu si yaadachisa ture?		wq608b. ን ግልጋሎት ቅድመ ወሊድ ዝተዋሃበኦ መዓልቲ ቆፀሮ ከመይ ትዝክረኦ? መን የዘኻኽረን ነይሩ?
text	wq608both	Specify other			regex(${wq608b},'^.*h.*$')	ሌላ ይገለፅ		wq608both. kan biroo ibsi		wq608both. ካልእ እንተሃልዩ ይገለፅ
note	ancExperience	The next questions are on your ANC experience at the health facility			${wq604}=1	የሚቀጥሉት ጥያቄዎች በጤና ተቀም በነበረሽ የቅድመ ወሊድ ክትትል ላይ ነው		Gaaffiin itti aanu waa'ee muuxannoo kunuunsa dahumsa duraa irratti dha		ቀፀልቲ ሕቶታት ብዛዕባ ኣብ ጥዕና ትካል ዝረኸብዮ ግልጋሎት ቅድመ ወሊድ ዝምልከት እዩ
select_one respectlevel	wq608c	wq608c. How respectfully were you treated in the health center (or health post)? Would you say very respectfully, respectfully, disrespectfully, or very disrespectfully?			${wq604}=1	wq608c. በጤና ኬላ ወይም ጤና ጣቢያ አገልግሎት ስታገኝ አክብሮታቸው እንዴት ነው? በጣም አክብሮት አላቸው፤አክብሮት አላቸው፤አክብሮት የላቸውም፤በጣም አክብሮት የላቸውም?		wq608c. Hagam tokkoo kabajaan tajaajila buufata fayyaa (keellaa Fayyaa) keessaatti argattan ture? baayyee kabajaan ni moo,kabajaan moo, Tuffiihdaan moo ykn baayyee tuffiidhaan jeechuun ni dandeessuu?		wq608c. ኣብ ኬላ ጥዕና ወይ ጣብያ ጥዕና ግለጋሎት ኣብ ዝረኸብክናሉ እዋን ዝተወሃበክን ኣኽብሮት ከመይ ነይሩ ?ብጣዕሚ ኣኽብሮት ነይርዎ ፤ ኣኽብሮት ነይርዎ፤ ኣኽብሮት ኣይነበሮን፤ ብጣዕሚ ኣኽብሮት ኣይነበሮን
select_one HWknowledgelevel	wq608d	wq608d. In your opinion, how knowledgeable were the health professionals in the health center (or health post)? Would you say they are very knowledgeable, knowledgeable, not knowledgeable?			${wq604}=1	wq608d. በአንች አስተያየት፤ በጤና ጣቢያ ወይም ጤና ኬላ ያሉ ጤና ባለሙያዎች እውቀታቸው እንዴት ነው? በጣም እውቀት አላቸው፤ እውቀት አላቸው፤እውቀት የላቸውም?		wq608d. Yaada keessanitti, Ogeessi buufata fayyaa (keellaa fayyaa)tti isin tajaajilee hagam tokkoo beekaadhaa jettu? baayyee beekaadha moo, beekaadhaa moo, gonkuma hin beeku jettu?		wq608d.ብናትኪ ርኢቶ ወይ ኣተሓሳስባ ኣብ ጣብያ ጥዕና ወይ ኬላ ጥዕና ዘለው ሰብ ሞያ ጥዕና ፍልጠቶም ከመይ እዩ? ብጣዕሚ ፍልጠት ኣለዎም፤ ፍልጠት ኣለዎም፤ ፍልጠት የብሎምን
select_one comfortlevel	wq608e	wq608e.Overall, how comfortable are you at the health center (or health post)? Would you say you are very comfortable, comfortable, uncomfortable, or very uncomfortable?			${wq604}=1	wq608e. በአጠቃላይ፤በጤና ጣቢያ ወይም ጤና ኬላ ውስጥ ያለሽ/የሚሰማሽ ምቾት እንዴት ነው? በጣም ይመቸኛል፤ይመቸኛል፤ አይመቸኛል፤ በጣም አይመቸኛል?		wq608e. Walumaagalatti, buufanni fayyaa(ykn keellaan fayyaa) hagam isinitti tolee turee? baayyee isinitti tolee, hanga tokkoo isinitti tolee, isinitti hin tollee ykn baayyee isintti hin tollee jechuun ni danda’amaa?		wq608e.ብኣጠቓላሊ ኣብ ጣብያ ጥዕና ወይ ኬላ ጥዕና ዝነበረኪ ምቾት ከመይ ነይሩ? ብጣዕሚ ምቹው፤ ምችው እዪ ፤ኣይምችውን ፤ብጣዕሚ ኣይምችውን
select_one responsivelevel	wq608f	wq608f. How responsive was the health center (or health post) to your needs? Would you say it is very responsive, responsive, unresponsive, or very unresponsive?			${wq604}=1	wq608f. ጤና ጣቢያው ወይም ጤና ኬላው ላንች ፍላጎት የሚሰጡት ምላሽ/ፍላጎትሽ ማሟላትን በተመለከተ እንዴት ነው? በጣም ምላሽ ይሰጣሉ፤ ምላሽ ይሰጣሉ፤ ምላሽ አይሰጡም፤ በጣም ምላሽ አይሰጡም?		wq608f. Buufanni fayyaa (Keellaan Fayyaa) hagam deebii isinii kennee ture? Ariitii dhan naaf keenne, hanga tokkoo naaf keennan, naaf hi keenninee, tasumaa namaaf hin keennaan?		wq608f.ጣብያ ጥዕና ወይ ኬላ ጥዕና ድሌትኪ ንምምላእ ዝሃብዎ መልሲ ከመይ ነይሩ ?ብጣዕሚ መልሲ ይህቡ፤ መልሲ ይህቡ ፤መልሲ ኣይህቡን፤ ብጣዕሚ መልሲ ኣይህቡን
select_one HFrecommendation	wq608g	wq608g. If a close friend of yours were pregnant, would you recommend that she visit that same health center (or health post) where you went for ANC, or would you recommend that she visit another health facility for ANC or would you recommend that she not visit any health facility at all for ANC.			${wq604}=1	wq608g. የቅርብ ጓደኛሽ ነፍሰጡር በትሆን፤ አንች ወደ ሄድሽበት ጤና ጣቢያ ወይም ጤና ኬላ እንድትሄድ ትመክሪያታለሽ፤ ወደ ሌላ ጤና ጣቢያ ወይም ጤና ኬላ እንድትሄድ ትመክሪያታለሽ፤የትም ጤና ጣቢያ ወይም ጤና ኬላ እንዳትሄድ ትመክሪያታለሽ?		wq608g. Yoo hiriyaan kee ulfa taate Buufa fayyaa (Keellaa Fayyaa) ofii dhaqxanitti ergitu moo, buufata/kellaa fayyaa kan biroo akka deemtu gorsitu moo, dhaabbata fayyaa kamiyyuu akka hin deemne gorsitu?		wq608g.ናይ ቀረባ መሓዛኺ ጥንስቲ እንተትኸውን ንስኺ ናብ ዝተመርመርክሉ ጣብያ ጥዕና ወይ ኬላ ጥዕና ንኽትከይድ ትመኽርያ ዶ፤ ናብ ካሊእ ጣብያ ጥዕና ወይ ኬላ ጥዕና ንኽትከይድ ትመኽርያ ፤ ናብ ዝኾነ ጣብያ ጥዕና ወይ ኬላ ጥዕና ንኽትከድ ኣይመክርን
begin group	wq609	q609. During this pregnancy were any of the following done at least once during your Health Center or Hospital visits for ANC?			regex(${wq606},'^.*a.*$') or regex(${wq606},'^.*b.*$')	wq609. ${q104_w0_11}ን ባረገዙበት ወቅት ከሚከተሉት ውስጥ ቢያንስ አንድ ጊዜ የተደረገልዎት የትኛው ነው?	ANC Components at health center or hospital	wq609-HC/Hosp. Yeroo ${q104_w0_11}n ulfa turtan tajaajila armaan gadii keessaa/kan isinii dubbisu keessaa kamtu yoo xiqqaate altookko sadarkaa Buufata fayaa ykn Hospitaalatti isinif kenname?	Filannoo dubbisaaf	wq609. ን${q104_w0_11} ጥንስቲ ኣብዝነበርክነኦ እዋን ካብዞም ዝስዕቡ እንተወሓደ ሐደ ግዘ ዝተውሃበክን ግልጋሎት ኣየነኦም እዮም ?	መልስታት ይነበብ
select_one yesnodk	wq609a	Weight Taken				wq609a. ክብደት ተለክተዋል		wq609a. Ulifaatinni qaamaa safarameera		wq609a. ክብደትክን ተዓቂንክን ዶ ኔርክን ?
select_one yesnodk	wq609c	Blood pressure Measured				wq609c. የደም ግፊት ተለክተዋል		wq609c. Safarri Dhiibbaa dhiigaa		wq609c. ፀቕጢ ደምክን ተዓቂንክን ዶ ኔርክን?
select_one yesnodk	wq609d	Urine Sample Given				wq609d. የሽንት ምርመራ		wq609d. Naamunaa qorannoo fincaanii		wq609d. ሽንቲኽን ተመርሚርክን ዶ ኔርክን?
select_one yesnodk	wq609e	Blood Sample Given				wq609e. የደም ምርመራ		wq609e. Naamunaa qorannoo dhiigaa.		wq609e. ደምክን ተመርሚርክን ዶ ነይርክን?
select_one yesnodk	wq609g	Received Breastfeeding Information				wq609g. ስለ ጡት ማጥባት ምክር		wq609g. Gorsa harmaa hoosisuu/luugsisuu		wq609g. ብዛዕባ ጡብ ምጥዋብ ሓበሬታ ተዋሂቡክን ዶ ነይሩ?
select_one yesnodk	wq609h	Received post partum Family Planning Information				wq609h. ስለ ድህረ ወሊድ ጊዜ የቤተሰብ እቅድ ምክር		wq609h. Odeeffannoo/Gorsa karoora maatii dahumsa boodaa		wq609h. ምኽሪ ትልሚ ስድራ ኣብ እዋን ድሕረ ወሊድ ንክትጥቀም ተዋሂብክን ዶ ነይሩ?
select_one yesnodk	wq609i	Received Information about HIV/AIDS				wq609i. ስለ ኤች.አይ.ቪ/አባላዘር በሽታ ምክር		wq609i. Gorsa waa’ee Ech ayivii Edisii”/HIV/AIDS ykn dhibeewwan naf-saalaa		wq609i. ብዛዕባ ኤች.ኣይ.ቪ/ኤድስ ሓበሬታ ተዋሂቡክን ዶ ነይሩ?
select_one yesnodk	wq609j	Tested for HIV/ STI				wq609j. ስለ ኤች.አይ.ቪ/አባላዘር በሽታ ምርመራ		wq609j. Qorannoo waa’ee HIV/dhukkuba walqunnamtii naf-saalaatiin darbuu		wq609j. ምርመራ ብፆታዊ ርክብ ዝመፁ ሕማማት/ኤች. ኣይ.ቪ ?
select_one yesnodk	wq609k	Maternal Nutrition Information				wq609k. ስለ እናቶች አመጋገብ ምክር		wq609k. Gorsa waa’ee sirna nyaata haadhoolee		wq609k. ብዛዕባ ኣመጋግባ ኣዴታት ምኽሪ ተዋሂቡክን ዶ ነይሩ?
select_one yesnodk	wq609l	Given Iron/Folate Supplementation				wq609l. የደም ማነስ እንክብል/ኪኒን ተሰጥቷቸዋል		wq609l. Dawaa/kiniini hanqina dhiigaa kennameefiira.		wq609l.ክኒን ዋሕዲ ደም(ኣይረን) ተዋሂቡክን ዶ ነይሩ?
select_one yesnodk	wq609m	told about danger signs during pregnancy				wq609m. ስለ እርግዝና አደገኛ ምልክቶች ምክር		wq609m. Gorsa waa’ee mallattoo balaa cimaa yeroo ulfaa		wq609m. ብዛዕባ ኣብ እዋን ጥንሲ ዘጓንፉ ሓደገኛ ምልክታት ተሓቢሩልክን ዶ ነይሩ?
select_one yesnodk	wq609n	counseled on birth preparedness and complication readiness				wq609n. ለወሊድ ስለሚደረግ ዝግጅት እና ሊያጋጥሙ ስለሚችሉ የተወሳሰቡ የጤና ችግሮች መዘጋጀት ምክር		wq609n. Gorsa qophii dahumsaaf fi rakkoolee fayyaa wal xaxaa mudachuu danda'an		wq609n. ንወሊድ ክግበር ዘለዎ ምድላዋትን ከጋጥሙ ዝኽእሉ ሓልክታትን ምኸሪ ተዋሂቡክን ዶ ነይሩ?
select_one yesnodk	wq609o	counseled on neonatal care				wq609o. ስለአዲስ የተወለደ ሕፃን እንክብካቤ ምክር		wq609o. Gorsa waa’ee kunuunsa/deeggarsa daa’ima dhalattu godhamuu		wq609o.ብዛዕባ ክንከን ሓዱሽ ዝተወለደ ሕንጦ ምኽሪ ተዋሂቡክን ዶ ነይሩ?
select_one yesnodk	wq609p	told about neonatal complications				wq609p. አዲስ ስለተወለደ ሕፃን በሽታዎች/ችግሮች		wq609p. odeeffannooo waa’ee rakkoo fayyaa wal xaxaa daa’imman dhalattu irra gahuu		wq609p.ብዛዕባ ኣብ ዝተወለዱ ህፃናት ከጓንፉ ዝኽእሉ ሓደገኛ ምልክታት ሓበሬታ ተዋሂቡክን ዶ ነይሩ ?
select_one satisflevel	wq609q	Can you tell us the level of satisfaction or dissatisfaction for the pregnancy care you received at the Health Center/post, Hospital, NGO or Private health facility?				wq609q. በጤና ጣቢያ/ኬላው/በሆስፒታል/በግል ህክምና ተቋም ባገኙት የእርግዝና ምርመር መርካትዎን እና ያለመርካትዎን ይንገሩን?		wq609q. Buufata fayyaa/hospitaalaa fi dhaabbata fayyaa dhuunfaatti tajaajila argattan itti quufuufi dhiisuu keessan ibsuu dandeessuu?		wq609q.ኣብ ጥዕና ጣብያ/ ኬላ/ሆሰፒታል /ውልቀ ሕክምና ዝረኸበኦ ግልጋሎት ምርመራ ጥንሲ ብጣዕሚ ዓጊበ ፣ብመጠኑ ዓጊበ፣ብውሱን ኣይዓገብኩ ወይ ምንም ኣይዓገብኩን ትብላ
end group	wq609
begin group	wq609hp	q609hp. During this pregnancy were any of the following done at least once during your Health Post visits for ANC?	READ OUT THE LIST		regex(${wq606},'^.*c.*$')	wq609hp. ${q104_w0_11}ን ባረገዙበት ወቅት ከሚከተሉት ውስጥ ቢያንስ አንድ ጊዜ (at Health Post) የተደረገልዎት የትኛው ነው?	ANC Components at the Health Post	wq609hp. Yeroo ${q104_w0_11}n ulfa turtan tajaajila armaan gadii kessa/kan isinii dubbisu keessa) kamtu yoo xiqaate altookko sadarkaa kellaa fayyaatti isinif laatame?	Filannoo dubbisaaf	wq609hp.ን${q104_w0_11} ጥንስቲ ኣብ ዝነበርክንኦ ካብዞም ዝተዘረዘሩ እንተነኣሰ ሓደ ጊዜ ኣብ ኬላ ጥዕና ተሰርሑዶ ?	ዝርዝር መማረፂታት ይነበቡ
select_one yesnodk	wq609a_hp	Weight Taken				ክብደት ተለክተዋል		wq609a_hp. Uliffin qaama safarameera		wq609a_hp. ክብደትኪ ዶ ተዓቂንኪ ?
select_one yesnodk	wq609c_hp	Blood pressure Measured				የደም ግፊት ተለክተዋል		wq609c_hp. safarri Dhiibbaa dhiigaa		wq609c_hp. ድፍኢት ደምኪ ተዓቂንኪ
select_one yesnodk	wq609d_hp	Urine Sample Given				የሽንት ምርመራ		wq609d_hp. Naamunaa qorannoo fincaanii		wq609d_hp. ምርመራ ሽንቲ ገይርኪ ዶ?
select_one yesnodk	wq609e_hp	Blood Sample Given				የደም ምርመራ		wq609e_hp. Naamunaa qorannoo dhiigaa.		wq609e_hp. ምርመራ ደም ጌይርኪ ዶ?
select_one yesnodk	wq609f_hp	Given drugs for Malaria				የወባ መድሀኒት ወስደዋል		wq609f_hp. Dawaa /qoricha yaala dhukkuba busaa		wq609f_hp. መድሓኒት ዓሶ ተዋሂቡኪ ዶ?
select_one yesnodk	wq609g_hp	Received Breastfeeding Information				ስለ ጡት ማጥባት ምክር		wq609g_hp. Gorsa harmaa hoosisuu/lugisisuu		wq609g_hp.ሓበሬታ ብዛዕባ ጡብ ምጥዋብ ተዋሂብክዶ?
select_one yesnodk	wq609h_hp	Received Family Planning Information				ስለ ቤተሰብ እቅድ ምክር		wq609h_hp. Gorsa karoora maatii		wq609h_hp.ምኽሪ ብዛዕባ ትልሚ ስድራ ተዋሂብክዶ?
select_one yesnodk	wq609i_hp	Received Information about HIV/AIDS				ስለ ኤች.አይ.ቪ ምክር		wq609i_hp. Gorsa waa’ee Ech ayivii Edisii”/HIV/AIDS		wq609i_hp. ምኽሪ ብዛዕባ ኤች ኣይ ቪ ኤድስ ተዋሂብክዶ?
select_one yesnodk	wq609j_hp	Tested for HIV/ STI				ስለ አባላዘር በሽታ ምርመራ		wq609j_hp. Qorannoo waa’ee HIV/dhukuba walqunamitii saalatiin darbuu		wq609j_hp.ምርመራ ብፆታዊ ርክብ/ኤችኣይቪ ዝመሓላለፉ ሕማማት ተገይሩልክዶ?
select_one yesnodk	wq609k_hp	Maternal Nutrition Information				ስለ እናቶች አመጋገብ ምክር		wq609k_hp. Gorsa waa’ee sirna nyaata haadhoolee		wq609k_hp.ምኽሪ ብዛዕባ ኣመጋግባ ኣዴታት
select_one yesnodk	wq609l_hp	Given Iron/Folate Supplementation				የደም ማነስ እንክብል ተሰጥቷቸዋል		wq609l_hp. Dawaa/kiniini yaala haniqina dhiigaa.		wq609l_hp.ክኒና መካላኸሊ ዋሕዲ ደም ተዋሂብክዶ?
select_one yesnodk	wq609m_hp	told about danger signs during pregnancy				ስለ እርግዝና አደገኛ ምልክቶች ምክር		wq609m_hp. Gorsa waa’ee mallattoo balaa cimaa yeroo ulfaa		wq609m_hp. ምኽሪ ኣብ ጥንሲ ከጋጥሙ ዝኽእሉ ሓደገኛ ምልክታት ተዋሂብክዶ?
select_one yesnodk	wq609n_hp	counseled on birth preparedness and complication readiness				ለወሊድ ስለሚደረግ ዝግጅት ምክር and complication readiness		wq609n_hp. Gorsa qophii dahumisaaf taasifamuu		wq609n_hp. ምኽሪ ብዛዕባ ምድላው ንሕርስን ከጋጥሙ ዝኽእሉ ሓልክታትን ተዋሂብክዶ?
select_one yesnodk	wq609o_hp	counseled on neonatal care				ስለአዲስ የተወለደ ሕፃን እንክብካቤ ምክር		wq609o_hp. Gorsa waa’ee kunuunsa/deegarsa daa’ima dhalattu godhamuu		wq609o_hp.ምኽሪ ብዛዕባ ክንከን ሕንጦ ተዋሂብክዶ?
select_one yesnodk	wq609p_hp	told about neonatal complications				አዲስ ስለተወለደ ሕፃን በሽታዎች/ችግሮች		wq609p_hp. Odeeffanno waa’ee rakkoo hamaa daa’iman dhalattu irra gahuu		wq609p_hp.ምኽሪ ሓልክታት ሓዱሽ ዝተወለደ ሕንጦ ተዋሂብክዶ?
select_one satisflevel	wq609q_hp	Can you tell us the level of satisfaction or dissatisfaction for the pregnancy care you received at the Health post?				በጤና ኬላ ስላገኙት የእርግዝና ክትትል መርካትዎን እና ያለመርካትዎን ይንገሩን?		wq609q_hp. Sadarkaa itti quufinsa tajaajila kellaa fayyaatti argattanii nutti himuu dandeessuu? (itti quufeera ykn itti hin quufne)		wq609q_hp. ኣብ ኬላ ጥዕና ብዝተገብረለን ክትትል ጥንሲ መጠን ዕግብቲ ምዃንክን ዘይምዃክን ዶ ክትነግርኒ ?
end group	wq609
select_one yesnodk	wq610	q610. During this pregnancy, were you given an injection in the arm to prevent the baby from getting tetanus, that is, convulsions after birth?				wq610. ${q104_w0_11} አርግዘው በነበረ ጊዜ በክንድዎ ላይ የቲታነስ መከላከያ መርፌ ተወግተው ነበር?	ይህ ክትባት ህጻናት ከተወለዱ በኋላ መንጋጋ ቆልፍ እንዳይዛቸው ይከላከላል	wq610. Yeroo ${q104_w0_11} ulfa turte lilimoo/marfee (talaalli) ittisa dhukkuba A'am danqar/“Teetaanasi”/ ceekuu/harka bitaa irraa waraanamtee turtee? Talaalli (Lilimoon/marfeen) kun kan dhukkuba A'am danqar “teetanas” turtanii?		wq610. ን${q104_w0_11} ጥንስቲ ኣብዝነበርክነኦ እዋን ክታበት ቴታነስ ዝተብሃለ መከላኸሊ ኣብ ኩርናዕኽን ብመርፍእ ተወጊእኽን ዶ ነይርከን?(ክታበት ቴታነስ ህፃናት ምስተወለዱ ካብ ሕማም ለኻቲ መንጋጋ ዝከላኸል እዩ)።
integer	wq611	q611. During this pregnancy, how many times did you get this tetanus injection?	enter '98' if don’t remember	(.<4 and .>0) or .=98	${wq610}=1	wq611. ${q104_w0_11}ን አርግዘው በነበረ ጊዜ ይህን ክትባት ምን ያህል ጊዜ ወሰዱ?	የማያስታውሱት ከሆነ 98 ይሙሉ	wq611. ${q104_w0_11} ulfa taatan yeroo meeqa talaalli ittisa A'am danqar /teetaanasi/ kana fudhatte/waraanamte?	yoo hin yaadatan ta'e '98' guuti	wq611. ን${q104_w0_11} ጥንስቲ ኣብዝነበርክነኦ እዋን ክታበት ቴታነስ ንክንደይ ግዘ ተወጊእክን ነይርክን?	ኣይዝክሮን 98 ይመዝገብ
select_one yesnodk	wq612	q612. At any time before this pregnancy with ${q104_w0_11} , did you receive any tetanus injections?				wq612. ${q104_w0_11} ን ከማርገዝዎ በፊት ቲታነስን (መንጋጋ ቆልፍን) ለመከላከል ክትባት ወስደው ያውቃሉ?		wq612. Amma ammoo of-duuba deebitee yeroo ${q104_w0_11} hin ulfayiin akka yaadattu barbaada. Otoo ${q104_w0_11} hin ulfaayiin duratti, talaalli ittisa A'am danqar/ 'tetaanasii fudhattanii beektuu?		wq612. ሕዚ ንድሕሪት ተመሊሰን ክዝክራ ይደሊ እየ። ን${q104_w0_11} ቅድሚ ምጥናሰን መከላኸሊ ቴታነሰ/ ለኻቲ መንጋጋ ተወጊአን/ ይፈልጣ ዶ? ምናልባት ካልኦት ደቀን ጠኒሰን ኣብ ዝነበራሉ እዋን ወይ ቆልዓ ምስ ወለዳ ጥንስቲ ኣብዘይነበራሉ እዋን ተኸቲበን ይፈልጣ ዶ?
integer	wq613	q613. Before this pregnancy, how many other times did you receive a tetanus injection?	enter '98' if don’t remember	(.<10 and .>0) or .=98	${wq612}=1	wq613. ከዚህኛው እርግዝና በፊት ስንት ጊዜ የቲታነስ መከላከያ ክትባት ወስደዋል?	የማያስታውሱት ከሆነ 98 ይሙሉ	wq613. Yeroo meeqa talaallii ittisa A'am danqar/tetaanasi/ fudhattan?	yoo hin yaadatan ta'e '98' guuti	wq613. ቅድሚ እዚ ጥንስኽን ክንደይ ጌዜ ክታበት መከላኸሊ ቴታነሰ\ ለኻቲ መንጋጋ \ ተወጊእክን ነይርክን?	እንድሕር ዘይዘከርኦ 98 ተባሂሉ ይመዝገብ
integer	wq614	q614. How many years ago did you receive the last tetanus injection before this pregnancy?	enter '98' if don’t remember	(.<20 and .>0) or .=98	${wq613}>0 and ${wq613}<98	wq614. ከዚህኛው እርግዝና በፊት ከስንት ዓመት በፊት ነበር የመጨረሻውን የቲታነስ ክትባት የወሰዱት?	የማያስታውሱት ከሆነ 98 ይሙሉ	wq614. Ammallee, waa’eema talaallii ittisa Tetaanasi kan yeroo ulfa ${q104_w0_11} duraa akka yaadattanan barbaada. Ulfa kana dura yeroo dhumaatiif kan talaallii A'am danqar fudhattan waggaa meeqa turee?	yoo hin yaadatan ta'e '98' guuti	wq614. ን${q104_w0_11} ቅድሚ ምጥናስክን ብዛዕባ ዝተወጋእኽነኦ ክታበት መከላኸሊ ቴታነሰ ንድሕሪት ተመሊሰክን ዘክራ። ንመወዳእታ ግዘ ዝወሰደክነኦ ክታበት ቅድሚ ክንደይ ዓመት ነይሩ ?	ኣይዝክሮን 98 ይመዝገብ
select_one peat	wq615	q615. When you were pregnant with ${q104_w0_11} did you eat, less than usual, the same as usual, or more than usual?				wq615. ${q104_w0_11}ን አርግዘው በነበረ ጊዜ አመጋገብዎ ከወትሮው ጋር ሲነፃፀር እንዴት ነበር?	ምርጫውን ያንብቡ	wq615. Yeroo ${q104_w0_11} ulfa turtan sana haalli nyaata/soorrata keessanii kan yeroo biraa wajjin yoo madaalamu akkam turee?	filanoo dubbiisiif	wq615. ን${q104_w0_11} ጥንስቲ ኣብዝነበርክነኦ እዋን ኣመጋግባኽን ምስካልእ እዋን እንትነፃፀር እንከሎ ከመይ ነይሩ ?	መልስታት ይነበብ
select_one yesnodk	wq616	q616. When you were pregnant with ${q104_w0_11} did you regularly take iron tablets?				wq616. ${q104_w0_11}ን አርግዘው በነበር ጊዜ የደም ማነስ መከላከያ እንክብል በተከታታይ ይወስዱ ነበር?		wq616. Yeroo ${q104_w0_11} ulfa turtan sana kininii ittisa har'ina dhiigaawalitti fufinsaan fudhachaa turtanii?		wq616. ን${q104_w0_11} ጥንስቲ ኣብዝነበርክነኦ እዋን ክኒን መከላኸሊ ዋሕዲ ደም ብተኸታታሊ ትወስዳ ዶ ኔርክን?
integer	wq617	q617. For how many months did you take iron tablets regularly when you were pregnant with ${q104_w0_11}?	enter '98' if don’t remember; '0' if less than 1 month	.<9 or .=98	${wq616}=1	wq617. ${q104_w0_11}ን አርግዘው በነበረ ጊዜ የደም ማነስ መከላከያ እንክብል በተከታታይ ለምን ያህል ወር ወሰዱ?	በእርግዝናዋ ጊዜ ስለወሰደችዉ ብቻ ነዉ፡፡ የማያስታውሱት ከሆነ 98 ይሙሉ ከ1ወር በታች ከሆነ 0 ያስገቡ	wq617. Yeroo ${q104_w0_11} ulfa turtan sana kininii ittisa hri'ina dhiigaa walitti fufinsaan kan fudhattan ji'a meeqaaf ture (kan yeroo ulfaa qofa fudhatan)?	yoo hin yaadatan ta'e '98' guuti, ji'a tokkoo gadi yoo ta'e '0' guuti	wq617. ን${q104_w0_11} ጥንስቲ ኣብዝነበርክነኦ እዋን ንክንደይ ኣዋርሕ ዝኣከል ክኒን ዋሕዲ ደም ብተኸታታሊ ወሲድከን ነይርክን?	ኣብ እዋን ጥንሲ ዝወሰደቶ ጥራሕ ይመዝገብ፣ትሕቲ ወርሒ እንተኾይኑ "0"፣ ኣይፈልጥን እንተኮይኑ'98'ተባሂሉ ይመዝገብ
select_one yesnodk	wq619	q619. When you were pregnant with ${q104_w0_11} did you take any drugs for intestinal parasite?				wq619. ${q104_w0_11}ን አርግዘው በነበረ ጊዜ የአንጀት ጥገኛ ትላትልን ለማስወገድ የሚረዳ መድሃኒት ተሰጥቶዎት ነበር?		wq619. Yeroo ${q104_w0_11} ulfaa turtan sana dawaa/qorichaa yaala raammoo garaa keessaa fudhattee turee?		wq619. ን${q104_w0_11} ጥንስቲ ኣብዝነበርክነኦ እዋን ፅግዕተኛ ሐሳኹ ንምጥፋእ ዝሕግዝ መድሐኒት ወሲድከን ዶ ነይርክን?
select_one yesnodk	wq620	q620. While you were pregnant with ${q104_w0_11}, did any health worker/HEW discuss with you about using family planning method after giving birth?				wq620. ${q104_w0_11} ነፍሰ ጡር እያለሽ ፤የጤና ባለሙያ ወይም የጤና ኤክስቴንሽን ሰራተኛ ከወሊድ በኃላ ስለምተጠቀሚው የወሊድ መከላከያ ዘዴዎችን አወያይተውሽ ነበረ?		q620. Yeroo ${q104_w0_11}n ulfa turtan ogeessi fayyaa ykn HEF waa'ee karoora maatii dahumsa booda fudhachuu qabdanii isin mariisisanii turee?		wq620. ን${q104_w0_11}ጥንሰቲ ኣብ ዝነበርክሉ እዋን ምሰ ጥሙር ጥዕና ቤተሰብ/ሰብ ሞያ ጥዕና ምሰ ወለድኪ ክትጥቀምዮም ዝግባእ ሜላ መካለኸሊ ጥንሲ ተዘራሪብኩም ዶ ነይርኩም?
note	bpreparedness	Birth Preparedness				የወሊድ ቅድመ ዝግጅት		Qophii Da'umsaan duraa		ምድላው ንሕርሲ
select_one yesno	wq701	q701. During pregnancy of ${q104_w0_11} did you make any preparations for your delivery?	Only if necessary tell to the respondent that may include financial, who would attend, where to deliver, transportation, etc			wq701. ${q104_w0_11} ን ነፍሰጡር በነበሩበት ወቅት ለወሊድ ጊዜ ዝግጅት አድርገው ነበር?	አስፈላጊ ሆኖ ከተገኘ ብቻ የወሊድ ዝግጅት ምን ምን ሊያካትት እንደሚችል ጥቀስ ለምሳሌ የገንዘብ፤የመጓጓዣ፤ የት ሊወልዱ እንደሚችሉ፤ ማን ሊያዋልድዎ እንደሚችል ወዘተ	wq701. Yeroo ${q104_w0_11} ulfa turtan sana qophii da'umsa taasiftanii/gootanii turee?	Yoo barbaachisaa ta'ee argame qofa qophiin dahumsaan duraa maal maal akka of keessaa qabu ibsiif FKN. Maallaqa qusachuu, geejiba, essatti da'uu akka qaban, enyuutuu deesisuu akka qabu, kkf.	wq701. ን${q104_w0_11} ጥንስቲ እናሃለኺ ምድላው ንሕርሲ ገይርክን ዶ ነይርክን?	ምድላው ክበሃል ከሎ ናይ ገንዘብ፣ መጓዓዝያ፣ ኣበይ ክወልዳ ከምዝሓሰባን መን ከምዘዋለደክን ምፍላጥን ምድላውን ይሐውስ እዩ።
select_multiple bprepare	wq702	q702. What preparations did you make for the delivery of ${q104_w0_11}?	Do not read responses, ASK: Anything else? Record all responses		${wq701}=1	wq702. ${q104_w0_11} ን ነፍሰጡር በነበሩበት ወቅት የመውለጃዎ ወራት በደረሰ ጊዜ ምን ዓይነት ዝግጅት አደረጉ?	ሌላስ ብለዉ ይጠይቁ/ ዝርዝሩን አያንብቡ/ ሁሉንም መልሶች ይመዝግቡ	wq702. Yeroo ${q104_w0_11} ulfa turtanii dahumsa jala geessan qophii maalfaa gootanii turtan?	Kan bira hoo? Filannoo hin dubbiisii.Deebii hundatti batalumatti galmeessi	wq702. ን${q104_w0_11} ጥንስቲ ኣብዝነበርክነኦ እዋን ትወልድሉ ወርሒ ምስበፅሐ እንታይ ዓይነት ምድለዋት ገይርክን ነይርከን?	መልስታት ኣይነበብ፣ ካልእከ እናበልካ ሕተት ኩሎም ዝተገለፁ መልስታት ይመዝገቡ።
select_multiple transport	wq702A	q702a. What kind of transport mechanism you prepared for your deliver?			${wq701}=1 and selected(${wq702},'b')	wq702a. ለመውለጃ ጊዜዎ ምን ዓይነት መጓጓዣ አዘጋጅተው ነበር?		wq702A. Yeroo da'umsaaf kan tajaajila geejibaa maal qopheeffattan turee?		wq702A. ኣብ እዋን ሕርሲ እንታይ ዓይነት ሜላ መጓዓዝያ ንምጥቃም ምድለዋት ጌርክን?
select_multiple pattend	wq703	q703. Who did you plan to attend ${q104_w0_11}'s delivery? Do not read responses.	ASK: Anything else? Record all responses		${wq701}=1	wq703. ${q104_w0_11} ን ነፍሰጡር በነበሩበት ወቅት እንዲያዋልድዎት በእቅድዎ የያዙት ማንን ነበር?	ዝርዝሩን አያንብቡ ሌላስ? ከአንድ በላይ መልስ ይቀበሉ	wq703. Yeroo ${q104_w0_11}n ulfa turtan eenyuu akka isin deessisuuf karoorfattanii turee?	Kan bira hoo? filannoo hin dubbiisin.Deebii tokkoo oli irra fudhii	wq703. ን${q104_w0_11} ጥንስቲ ኣብዝነበርክነኦ እዋን ከዋልደኒ እዩ ኢልክን ዝሓሰብክነኦ/ዝተለምክነኦ/መን ነይሩ ?	መልስታት ኣይነበብ ካልእከ እናበልካ ሕተት ፣ካብ ሐደ መልሲ ንላዕሊ ይከአል እዩ ኩሎም ዝተገለፁ መልስታት ይመዝገቡ።
select_one yesno	wq704	q704. Did you plan for a place to deliver ${q104_w0_11}?			${wq701}=1	wq704. ${q104_w0_11}ን ነፍሰጡር በነበሩበት ወቅት የሚወልዱበት ቦታ አዘጋጅተው ነበር?		wq704. Yeroo ${q104_w0_11}n ulfa turtan sana bakka itti deessan dursitanii karoorfattanii /qopheeffattani turee?		wq704. ን${q104_w0_11} ጥንስቲ ኣብዝነበርክነኦ እዋን ትወልዳሉ ቦታ ኣዳሊኽን ዶ ነይርክን?
select_one yesno	wq704a	q704a. While you were pregnant with ${q104_w0_11} did any health worker/HDA discuss with you and with your family together to decide a place of deliver?			${wq704}=1	wq704a. ${q104_w0_11} ን ነፍሰ ጡር በነበሩበት ወቅት የጤና ሠራተኛ/የጤና ልማት ቡድን መሪ በጋራ በመሆን የት መውለድ እንዳለቦዎት ከእርስዎና ከቤተሰቦ ጋር ውይይት አድርገዋል?		wq704a. Yeroo ${q104_w0_11}n ulfa turtan Hojjetaa Fayyaa/Dursituu Raayyaa Misooma Fayyaa waliin ta'uun eessatti akka da'uu qabdan isinii fi maatii keessan waliin marii geggeessanii turee?		wq704a. ን${q104_w0_11} ጥንስቲ ኣብዝነበርክነኦ እዋን በዓል ሞያ ጥዕና ወይድማ ኣመራርሓ ልምዓት ጉጅለ ብዛዕባ ትወልዳሉ ቦታ ንምውሳን ምሳኽን ምስ ስድራኽን ተዛቲኽን ዶ ነይርክን?
select_one plandelp	wq705	q705. Where did you plan to deliver ${q104_w0_11}?			${wq704}=1	wq705. ${q104_w0_11}ን የት ለመውለድ ነበር ዝግጅት ያደረጉት?	አንድ መልስ ብቻ ይቀበሉ	wq705. ${q104_w0_11}n eessatti dahuuf qophooftanii/karoorfattan ture?	Deebii tokkoo qofa harka fudhaa	wq705. ን${q104_w0_11}ኣበይ እየን ክወልዳ ሓሲበን ነይረን?	ሐደ መልሲ ጥራይ ተቐበል
select_one whodecide	wq706	q706. Who was the main person decided where ${q104_w0_11}’s delivery should take place?			${wq704}=1	wq706. ${q104_w0_11}ን የት መውለድ እንዳለብዎት የወሰነልዎት ማን ነበር? (main person)		wq706. Bakka ${q104_w0_11}n itti da'uu qabdan kan murteesse eenyuu ture(adda durummaadhaan)?		wq706. ን ${q104_w0_11} ኣበይ ክወልደኦ ከምዘለወን ብዋንነት ዝወሰነ መን ነይሩ?
select_multiple pregcomp	wq940a	Sometimes mothers during pregnacy have severe illnesses and should be taken immediately to a health facility. What type of symptoms would cause mothers to go to a health facility right away?	Do not read responses; ASK: Anything else?; Record all responses			አንዳንድ ጊዜ እናቶች በእርግዝናቸዉ ወቅት ባስቸኳይ ወደ ጤና ተቋም መሄድ የሚያስፈልጋቸዉ ህመም ይገጥማቸዋል፡፡ ምን አይነት ምልክቶች ሲታዩ ነዉ እናቶች በቶሎ ወደ ጤና ተቋም መሄድ ያለባቸዉ ?	ሌላስ ብለዉ ይጠይቁ/ ዝርዝሩን አያንብቡ/ ሁሉንም መልሶች ይመዝግቡ	wq940a. Yeroo tokoo tokko hawwan yeroo ulfa isaanii sababii dhukkuba add addaatiin hatattamaan gara dhaabbilee fayyaa akka geeffaman ni dirqamu. Mallattooleen dhukkuboota akkamii yoo irratti mul'atan hatattamaan gara dhaabbilee fayyaa deemuu qabuu?	Filannoo hin dubbisina/Kan biraa hoo jechuun gaaffadha?/kan eeran hunda galmeesssa	wq940a. ሓደ ሓደ እዋን ኣዴታት ኣብ እዋን ጥንሲ ብህፁፅ ናብ ጥዕና ትከል ክኽዳሉ ዝግባእ ሕማም ይገጥመን እዩ ፡፡ እንታይ ዓይነት ምልክት ክገጥመን ከሎ እዩ ክኸዳ ዝግበአን?	ዝርዝር መማረፅታት ኣይተንብብ፣ ካብ ሓደ መልሲ ንላዕሊ ይመዝገብ
select_one yesno	wq941	Did you have any of the symptoms of the danger signs of pregnancy when pregnant with ${q104_w0_11}?				wq941. ${q104_w0_11}ን እርጉዝ በነበሩበት ወቅት፣ በእርግዝና ጊዜ የሚታዩ አደገኛ ምልክቶች አጋጥሞዎት ነበር ?		wq941. Yeroo ${q104_w0_11}n ulfa turtan mallattoole balaa cimaa yeroo ulfaa isin mudatee turee?		wq941. ን ${q104_w0_11} ጥንስቲ እናሃለኽን ካብዞም ሓደገኛ ምልክታት ዝበሃሉ ኣጓኒፉክን ዶ ነይሩ?
select_multiple pregcomp	wq942	Which of the symptoms of the danger signs of pregnancy did you have when pregnant with ${q104_w0_11}?			${wq941}=1	wq942. የትኞቹ አደገኛ ምልክቶች ነበሩ ያጋጠሞት?	ከነበሩ ቢጠቅሱዋቸው ዝርዝሩን አያንብቡ ሌላስ በማለት ይጠይቋቸው የተጠቀሱትን መልሶች ሁሉ ይቀበሉ	wq942. Mallattooleen balaa cimaa isin mudatan maal faa ture?	Filannoo hin dubbisina/Kan biraa hoo jechuun gaaffadha?/kan eeran hunda galmeesssa.	wq942. ን ${q104_w0_11} ጥንስቲ እናሃለኽን እንታይ ዓይነት ሓደገኛ ምልክታት ኣጓኒፉክን ነይሩ?	ካሊእኸ እናበልካ ሕተት ነቶም ዝተጠቐሱ መልስታት ይመዝገቡ
select_multiple gofcomp	wq943	What did you do when you had any of the danger signs?			${wq941}=1	wq943. እነዚህ አደገኛ ምልክቶች ሲታዩብዎ የት ሔዱ?		wq943. Mallattooleen balaa cimaa kun gaafa isin mudate, eessa dhaqxanii turee?		wq943. እዞም ሓደገኛ ምልክታት ኣብ ዘጋጠመክን እዋን እንታይ ጌርክን/ናበይ ኬድክን?
note	birthing	Delivery and newborn care				ወሊድ እና አዲስ ለተወለደ ሕጻን የሚደረግ አስፈላጊ ጥንቃቄ		Yeroo Da'umsaa fi Daa'ima dhalattuuf kununsa Godhamu		ወሊድን ሓዱሽ ንዝተወለደ ሕንጦን ዝግበር ጥንቃቐ
select_one plandelp	wq801	wq801. Where did you give birth to ${q104_w0_11}?				wq801. ${q104_w0_11}ን የተገላገሉት (የወለዱት) የት ነው?		wq801. ${q104_w0_11} kan deessan eessatti ture?		wq801. ን${q104_w0_11} ኣበይ ወሊድክንኦ?
begin group	whyathomehf	Reason for place of delivery						Sababa bakka dahumsaa filataniif		ምኽንያት ወሊድ ቦታ
select_multiple whyathome	wq801a1	If delivered at home, why?	Select all that apply		${wq801}=1 or ${wq801}=2	wq801a1. እቤት ከተገላገሉ(ከወለዱ) ለምን?	የተጠቀሱትን መልሶች ሁሉ ይቀበሉ	wq801a1. yoo manatti deessan ta'e maaliif?	Deebii isaan ibsan hinda filadhu	wq801a1. ኣብ ገዛ እንተወሊደን ንምንታይ?	ኩሎም ዝተገለፁ መልስታት ይመዝገቡ
select_multiple whyatHF	wq801a2	If delivered in health facility why?	Select all that apply		${wq801}=3 or ${wq801}=4 or ${wq801}=5 or ${wq801}=6 or ${wq801}=7 or ${wq801}=8	wq801a2. ጤና ተቋም ከተገላገሉ(ከወለዱ) ለምን?	የተጠቀሱትን መልሶች ሁሉ ይቀበሉ	wq801a2. Yoo dhaabbata fayyaatti deessan ta'e maaliif?	Deebii isaan ibsan hunda fudhadhu, kan biroo jechuun gaafadhu	wq801a2. ኣብ ትካል ጥዕና እንተወሊደን ንምንታይ?	ኩሎም ዝተገለፁ መልስታት ይመዝገቡ
end group	whyathomehf	Reason for place of delivery						Sababa bakka dahumsaa filataniif
select_one yesno	wq801a	wq801a. For your last pregnancy, were you given an estimated delivery date during your antenatal check-up?			${wq604}=1	wq801a. ${q104_w0_11} ነፍሰ ጡር እያሉ፤ የተገመተ የመውለጃ ቀን ወይም ይወልዳሉ ተብሎ የሚጠበቅበት ቀን ተሰጦዎት/ተነግረዎት ነበር?		wq801a. Gaafa ${q104_w0_11}n Ulfa turtan tilmaamni guyyaa dahumsaa isinitti himamee turee?		wq801a. ን${q104_w0_11} ጥንሲቲ እናሃለኪ ግምት ክትወልድሉ ትኽእሊ መዓልቲ ተነጊሩኪ ዶ ነይሩ?
select_one HWtoldEDD	wq801b	wq801b. Who provided the estimated delivery dates?			${wq801a}=1	wq801b. የተገመተ የመውለጃ ቀን ወይም ይወልዳሉ ተብሎ የሚጠበቅበት ቀን ማን ነበር የሰጠዎት?		wq801b. Tilmaama guyyaa dahumsa keessani kan isinitti hime eenyu ture?		wq801b. ግምት ክትወልድሉ ትኽእሊ መዓልቲ መን ነጊሩኪ ነይሩ ?
select_one EDDvsdel	wq801c	wq801c. Did you deliver on the estimated delivery date, before that date, or earlier than that date?			${wq801a}=1	wq801c. ${q104_w0_11} የወለድሽው በትክክለኛ በተገመተው የመውለጃ ቀን ነው፤ ከተገመተው የመውለጃ ቀን ቀደም ብሎ ነው፤የተገመተው የመውለጃ ቀን ካለፈ በኃላ ነው?		wq801c. ${q104_w0_11}n kan deessan guyyuma tilamaamanitti moo, guyyaa tilmaamaniin dura moo, guyyaa tilmaamaa darbeeti ture?		wq801c. ዝወለድክዮ ብትኽክል ኣብቲ ዝተገመተ መዓልቲ ፤ ቅድሚኡ ወይስ ካብዝተገመተ መዓልቲ ብጣዕሚ ሓሊፉ ዶ ወሊድኪ ?
select_one yesnodkmwh	wq800a	wq800a. Did you or anybody in your family or neighborhood notify the health worker/health facility/ambulance regarding onset of your labor for birthing ${q104_w0_11}?				q800a. እርስዎ፣ ከቤተሰብዎ መካከል ወይም ከአከባቢዎ ምጥ በጀመረዎት ወቅት ለጤና ሠራተኛ/ለጤና ድርጅት/ለአምቡላንስ ያሳወቀ ሰው ነበር?		wq800a. Yeroo ${q104_w0_11}n da'uuf ciniinsuu irra turtan isin, maatii keessan ykn nama ollaa keessaa akka gargarsa argattaniif HEF/HF/Ambulansii beeksisanii turani?		wq800a. ንስኺ ፣ ካልኦት ኣባላት ስድራ ወይከዓ ጎረባብቲ ሕርሲ ምጅማሩ ንበዓል ሞያ ወይ ኣምቡላንስ ዘፍለጠ ኣካል ነይሩዶ?
select_multiple laborn	wq800b	q800b. For whom did you or anybody in your family or neighborhood notify the onset of your labor ?			${wq800a}=1	q800b. እርስዎ፣ የቤተሰብዎ አባል ወይም ከአከባቢዎ አንድ ሰው ምጥ በጀመረዎት ወቅት ለማን ነበር ያሳወቁት?		wq800b. Yeroo ${q104_w0_11}n da'uuf ciniinsuun isin jalqabe sana isin, maatii keessan ykn namni ollaa keessanii waa'ee ciniinsuu keessanii eenyutti himanii turani?		wq800b. ንስኺ ወይከዓ ካልኦት ኣባላት ስድራ ወይከዓ ጎረባብቲ ሕርሲ ምጅማሩ ንመን ኢኹም ኣፍሊጥኩም?
text	othwq800b	Specify other			regex(${wq800b},'^.*d.*$')	ሌላ ካለ ይጠቀስ		othwq800b. Kan biroo ibsi		othwq800b. ካሊእ እንተልዩ ይገለፅ
select_one whonotify	wq800d	wq800d. If Yes, who notified the birth?			${wq800a}=1	q800d. አዎ ከሆነ፣ ማነው ወሊዱን ያሳወቀው?		wq800d. Yoo eeyyee ta'e, eenyutu da'umsa kee beeksise?		wq800d. መልስኪ እወ እንተ ኮየኑ ምውላድኪ መን ፈሊጡ
select_one mechanismnotify	wq800e	wq800e. What mechanism ddi you use to notify your birth?				wq800e. ወሊዱን ለማሳወቅ ምን መንገድ ትጠቀማላችሁ?		wq800e. Da'umsa beeksisuuf mala attamiitti fayyadamtan?		wq800e. እንታይ ሜላ ተጠቂምኪ
text	wq800e1oth	Specify other			${wq800e}=4	ሌላ ካለ ይጠቀስ		wq800e 1oth. Kan biroo ibsi		wq800e1oth. ካሊእ ይጠቐስ
select_multiple transport	wq801d	q801d. What type of transportation means you used to reach to the place you delivered?	Do not read responses, ASK: Anything else? Record all responses. Note:- this question will be asked if the mother only delivered at health facility (hospital, health Center, health Station/Clinic, NGO Health Facility, private Doctor/Clinic)		${wq801}=3 or ${wq801}=4 or ${wq801}=5 or ${wq801}=7 or ${wq801}=8 or ${wq801}=9	wq801d. የወለዱበት ቦታ ለመድረስ ምን ዓይነት መጓጓዣ ተጠቀሙ?	ዝርዝሩን አያንብቡ/ ሌላስ በማለት ይጠይቋቸው/ የተጠቀሱትን መልሶች ሁሉ ይቀበሉ. ይሄ ጥያቄ የሚጠየቀው፣ በጤና ተቁም (ሆስፒታል፣ጤና ጣቢያ፣ጤና ኬላ/ክሊኒክ....) ለወለዱ እናቶች ብቻ ነው	wq801d. Bakka deessan ga'uuf mala geejibaa maal fayyadamtanii turtan?	Filannoo hin dubbisiin, kan biroo jedhii gaafadhu(Gaaffiin kun kan gaafatamu yoo haadholeen dhaabbata fayyaa/ Hospitaala, Buufata fayyaa, Kellaa fayyaat/ti dahan qofa)	wq801d. ናብ ዝወለድክሉ ቦታ ንምኻድ እንታይ ዓይነት መጓዓዓዚ ተጠቂምኪ ነይርኺ?	ኣብ ጥዕና ትካል ንዝወለዳ ኣዴታት ጥራሕ ዝሕተት፣ዝርዝር መማረፅታት ኣይተንብብ፣ ካብ ሓደ ንላዕሊ መልሲ ይመዝገብ
select_one informambulance	wq801dinfoambu	How did you inform to get the ambulance?	Ask the main person		regex(${wq801d},'^.*d.*$')	wq801dinfoambu. አምቡላንስ ለማግኘት በማን በኩል መረጃውን አስተላለፉ ?	በዋናነት ማን እንደነገረላቸው ይጠይቁ	wq801dinfoambu. Ambulaansii argachuuf ergaan karaa eenyuu dabarfattu?	Irraguddeessa ergaan eenyuun darba jedhii gaafadhu	wq801dinfoambu. ኣምቡላንስ ንምርካብ ብመን ኣቢልክን ሓበሬታ ኣተሓላሊፍክን	ብዋናነት መን ከም ዝነገራ ሕተት
text	wq801d1oth	Specify other			${wq801d1}=8	wq801d1oth. ሌላ ይጥቀሱ		Kan biroo ibsi		wq801d1oth. ካሊእ ይጠቐስ
decimal	wq801d2	For how long you waited to get the ambulance after the inforamtion? (Hours)	If less than 1 hour record '0', if greater than 24 hours put 24 and put 98 if do not remember	.<=24 or .=98	regex(${wq801d},'^.*d.*$')	wq801d2. አምቡላንስ ለማግኘት ምን ያህል ጠበቁ (Hours)?	If less than 1 hour record '0', if greater than 24 hours put 24 and put 98 if do not remember	wq801d2. Ambulaansii argachuuf sa'aatii meeqa eegdan?	Yoo sa'aatii 1 gadi ta'e'0',yoo sa'aatii24/guyyaa 1 ol ta'e '24' , yoo hin yaadatan ta'e '98' barreessi	wq801d2. ኣምቡላንስ ንምርካብ ክንደይ ሰዓት ተፀቢኽን ?	ብሰዓት ይመዝገብ ፣እንድሕር ትሕቲ 1 ሰዓት ኮይኑ 0፣ ኣይዝክሮን እንተኾይኑ 98 ይምዝገብ
integer	wq801ambumin	For how many minutes you waited to get the ambulance after the inforamtion?		.<60 and .>0 or .=98	${wq801d2}=0	wq801ambumin. አምቡላንስ ለማግኘት ምን ያህል ደቂቃ ጠበቁ?		wq801ambumin. Ambulaansii argachuuf daqiiqaa hagaamiif eegdanii turtan?		wq801ambumin. ኣምቡላንስ ንምርካብ ክንደይ ደቒቓ ተፀቢኽን
select_one ambuwaitlevel	wq801d3	How much reasonable is the wait?			regex(${wq801d},'^.*d.*$')	wq801d3. አምቡላንስ ለማግኘት የጠበቁት ሰአት/ደቂቃ እንዴት ይገልጹታል? (ተገቢ/መጠነኛ ወይም ረዥም ነው?)		wq801d3. Ambulaansii argachuuf sa'aatii ykn daqiiqaa eegdan akkamitti ibsitu? (dafee dhufe / Giddugaleessa /Yeroo dheeraa turan)		wq801d3. ኣምቡላንስ ንምርካብ ዝተፀበያኦ ሰዓት/ደቒቓ ከመይ ይገልፀኦ ግቡእ/ማእኸላይ/ነዊሕ
select_multiple transport	wq801d1	What type of transportation means you used to go back to home?	Do not read responses, ASK: Anything else? Record all responses. Note:- this question will be asked if the mother only delivered at health facility (hospital, health Center, health Station/Clinic, NGO Health Facility, private Doctor/Clinic)		${wq801}=3 or ${wq801}=4 or ${wq801}=5 or ${wq801}=7 or ${wq801}=8 or ${wq801}=9	wq801d1. ከወለዱ በኃላ ወደ ቤት ለመመለስ ምን ዓይነት መጓጓዣ ተጠቀሙ?	ዝርዝሩን አያንብቡ/ ሌላስ በማለት ይጠይቋቸው/ የተጠቀሱትን መልሶች ሁሉ ይቀበሉ. ይሄ ጥያቄ የሚጠየቀው፣ በጤና ተቁም (ሆስፒታል፣ጤና ጣቢያ፣ጤና ኬላ/ክሊኒክ....) ለወለዱ እናቶች ብቻ ነው	wq801d1. Deessanii booda gara manaatti deebitanii galuuf geejjiba maal fayyadamtan?	Filannoo hin dubbisiin, kan biroo jedhii gaafadhu(Gaaffiin kun kan gaafatamu yoo haadholeen dhaabbata fayyaa/ Hospitaala, Buufata fayyaa, Kellaa fayyaat/ti dahan qofa)	wq801d1.ምስወለድክን ናብ ገዛኽን ንምምላስ እንታይ ዓይነት መጓዓዝያ ተጠቒምክን	እዚ ሕቶ ዝሕተት ኣብ ጥዕና ትካል(ሆሰፒታል፣ጥዕና ጣብያ፣ጥዕና ኬላ)ንዝወለዳ እዩ፣ ዝርዝዝ ኣይነበብ/ ካልእከ እናተብሃለ ይተሓተት ፣ ዝተጠቐሰ ኩሉ ይመዝገብ
select_one dassistp	wq802	q802. Who was the primary person that assisted you with the delivery of [q104_w0_11]?				q802. ${q104_w0_11} ን ማን አዋለዶት?	በዋናነት ያዋለዳቸውን ሰው ይጠይቁ	wq802. Yeroo ${q104_w0_11}n deessan eenyutuu isin deessisee /gargaare?	Kan biroo jechaa namoota irraa caalaa isaan gargaare hundamaa akka isaan maqaa dhahan tasisaa malee filannoo hin dubbisiinaaf	wq802. ን${q104_w0_11} መን ኣዋሊዱኪ ?	ቀንዲ ዘዋለዳ ሕተት
select_one yesnodk	wq802washh	When you gave birth, did the main person assisting you wash her/his hands with soap before the delivery?				wq802washh. ${q104_w0_11} ሲገላገሉ፤ በዋናነት እርስዎን ያገላገለዎ ሰው እጁን በውሃ እና በሳሙና ታጥቦ ነበር (ስምን) ከመውለደዎ በፊት?	(Wash her/his hands with soap before the delivery?)	wq802washh. Yeroo ${q104_w0_11}n deessan sana, ogeessi fayyaa isin deessise sun deessisuun dura harka isaa/ishee bishaanii fi saamunaadhaan dhiqatee/tteeharka isaa/ishee turtee?		wq802washh ዘዋለደኪ በዓል ሞያ ቅድሚ ምውላዱ ኢዱ ብማይን ሳሙናን ዶ ተሓፂቡ ነይሩ?
select_one yesnodk	wq802glove	When you gave birth, did the main person assisting you wear gloves during delivery?				wq802glove. ${q104_w0_11} ሲገላገሉ፤ በዋናነት እርስዎን ያገላገለዎ ሰው የእጅ ጓንት አድርጎ/ለብሶ ነበር (ስምን) በሚያዋልዱበት ወቅት?		wq802glove. Yeroo ${q104_w0_11}n deessan sana, ogeessi fayyaa isin deessise sun deessisuun dura harka isaa/isheetti Gilaavii godhatee/tte turtee?		wq802glove. ዘዋለደኪ በዓልሞያ ጓንቲ ኢድ ዶ ተጠቒሙ ኣዋሊዱኪ ነይሩ?
select_one yesnodk	wq802csurfa	When you gave birth, did the delivery take place on a clean surface? (Clean surface: clean space or carpet or mat)	(Clean surface: clean space or carpet or mat)			wq802csurfa. ${q104_w0_11} . ሲገላገሉ፤ (ስምን) የተገላገሉት በንጹህ ቦታ/ስፍራ ነበር? (ንጹህ ቦታ/ስፍራ ማለት ንጹህ ስፍራ ወይም ምንጣፍ ማለት ነው)	(Clean surface: clean space or carpet or mat)	wq802csurfa. Yeroo deessan sana, bakkii da'umsaa sun qulqulluu turee?	Bakka quliqulluu jeechuun wan addaa addaa kuta da'umsaa kessaa jiru hunduu qulquladhaa? Jechuudha.	wq802csurfa. ክትወልዲ ከለኺ እቲ ዝወለድክሉ ቦታ ፅሩይ ዶ ነይሩ?
select_one yesnodk	wq803	q803. Where you given any drugs(misoprostol)/injection to prevent excessive bleeding after giving birth to ${q104_w0_11}?				wq803. ${q104_w0_11}ን ሲወልዱ የደም መፍሰስን ለመከላከል መድሃኒት ተሰጥቶዎት ነበር?	Like Misoprostol	wq803. Erga ${q104_w0_11} deessanii booda, qorich (kamiyyuu) dhiiga dhangala'u ittisuuf isiniif kennamee turee?		wq803. ን${q104_w0_11} ድሕሪ ምውላድኪ ደም ብበዝሒ ከይፈሰኪ ዝሕግዝ መድሓኒት ተዋሂቡኪ ዶ ኔይሩ?	ከም ሜዞፕሮሰቶል
select_multiple dassist	wq802a	q802a. Who else was present at the delivery?	Do not read responses; ASK Anything else? Probe for the type of person and record all persons assisting			wq802a. ${q104_w0_11} ሲወልዱ ሌሎች የረድዎ ሰዎች እነማን ነበሩ?	ዝርዝሩን አያንብቡ/የረዷቸውን ሰዎች በሙሉ እንዲያስታውሱ በማድረግ ሁሉንም ይመዝግቡ፣ ሌላስ?	wq802a. Yeroo ${q104_w0_11} deessan namoonni kan biroon isin gargaaran eenyu?	Filannoo hin dubbisiin, namoota isaan gargaaran hunda akka maqaa dha'an kan biroo jechuudhaan galmeessi	wq802a. ን${q104_w0_11} ክወልዳ ኣብቲ መዋለዲ ክፍሊ ካለእ መን ነይሩ	እቲ ዝርዝር ኣየንብቡ ዝሓገዝዋ ኩሎም ክዝክሩ ብምግባር ኩሉ ይመዝገብ
select_one yesno	wq802cs	Was ${q104_w0_11} delivered by caesarean, that is, did they cut your belly open to take the baby out?			${wq801}=3 or ${wq801}=4 or ${wq801}=6 or ${wq801}=7 or ${wq801}=8	wq802cs. ${q104_w0_11} የተገላገሉት በቀዶ ጥገና ነበር፤ ይህ ማለት ${q104_w0_11} የተገላገሉት ሆድዎ ተቀዶ ነበር?		wq802cs. Yeroo ${q104_w0_11} deessan sana mala garaa baqaqsanii hodhuun deessan turee? Garaa keessan baqaqsuudhaan turee kan daa'imni akka ba'u tasiifamee?		wq802cs. ን${q104_w0_11}ዝወለድክዮ ብመጥባሕቲ(ኦፕራሲዮን) ድዩ
select_one yesno	wq803a	wq803a. After the delivery of ${q104_w0_11}, did any health worker at the health facility you delivered discussed with you about family planning method that can be adopted after giving birth?			${wq801} =5 or ${wq801} =3 or ${wq801} =4 or ${wq801} =7 or ${wq801} =8 or ${wq801} =9	wq803a. ${q104_w0_11} ከወለድሽ በኃላ፤በተገላገልሽበት ጤና ድርጅት ውስጥ ከወሊድ በኃላ ስለሚወሰዱ የወሊድ መከላከያ ዘዴዎች ያወያየሽ ጤና ባለሙያ ነበር?		wq803a. ${q104_w0_11} erga deessanii booda, Hojjettoonni fayyaa kamiyyuu bakka isin deessanitti waa’ee mala karoora maatii da’umsa booda fudhatamuu isin waliin maarii’atanii turanii?		wq803a. ድሕሪ ን${q104_w0_11} ምውላድኪ ኣብቲ ጥዕና ትካል ብዛዕባ ድሕሪ ወሊድ ዝውሰድ ሜላ ትልሚ ስድራ ዘዛተየኪ በዓል ሞያ ጥዕና ዶ ነይሩዶ ?
select_one yesno	wq803b	wq803b. Have you or your husband ever used any method to delay or avoid getting pregnant after ${q104_w0_11} was born?				wq803b. ${q104_w0_11} ከተወለደ በኃላ፤ እርስዎ ወይም ባለቤትዎ እርግዝናን ለመከላከል ወይም ለማዘግየት የቤተሰብ እቅድ ዘዴ ተጠቅማችሁ ታውቃላችሁ?		wq803b. Erga ${q104_w0_11} deessaanii booda, isin ykn abbaan manaa keessaan mala karoora maatii kamittiyyuu ulfa ittisuuf fayyadamtanii beektuu?		wq803b. ን${q104_w0_11} ምስ ወለድኪ ንስኺ ወይ ባዓል ገዛኺ ጥንሲ ንምድንጓይ ወይ ንምክልኻል ዝኾነ ዓይነት ሜላ ትልሚ ስድራ ተጠቒምኩም ዶ ትፍልጡ?
select_one yesno	wq803d	wq803d. Are you or your partner currently doing something or using any method to delay or avoid getting pregnant?			${wq803b}=1	wq803d. እርስዎ ወይም ባለቤትዎ እርግዝናን ለመከላከል ወይም ለማዘግየት የቤተሰብ እቅድ ዘዴ አሁን እየተጠቀማችሁ ነው?		wq803d. Isin ykn maatiin keessan yeroo ammaa mala karoora maatii ulfa ittisuuf ykn tursuuf fayyadamaa jirtuu?		wq803d. ኣብዚ ሕዚ እዋን ንስኺ ወይ በዓል ገዛኺ ጥንሲ ንምድንጋይ ወይ ንምክልኻል ሜላ ትልሚ ስደራ ትጥቀሙዶ ?
select_one method	wq803e	wq803e. Which method are you currently using?	Do not read out responses		${wq803d}=1	wq803e. እርስዎ ወይም ባለቤትዎ የትኛውን ዘዴ ነው አሁን እየተጠቀማችሁ ያላችሁ?	መልሶችን አያንብቡ፡ አንድ መልስ ብቻ ይክበቡ	wq803e. Isin ykn abbaan warra keessan mala karoora maatii isa kamiin fayyadamaa jirtu?	Deebii hin dubbisiin tokko qofatti mari	wq803e. ሕዚ እንታይ ዓይነት ሜላ መከላኸሊ ትልሚ ስደራ ትጥቀሙ ኣለኹም ?	መልስታት ኣይነበብ፣ሓደ መልሲ ጥራሕ ይመዝግቡ
select_one fpsource	wq803f	wq803f. Where did you obtain (CURRENT METHOD) the last time?	Do not read out responses		${wq803d}=1	wq803f. አሁኑ የሚጠቀሙበትን የወሊድ መከላከያ ዘዴ ከየት አገኙት?	መልሶችን አያንብቡ	wq803f. Mala karoora maatii amma fayyadamaa jirtan eessaa argattan?	Deebii hin dubbisiin	wq803f. ኣብዚ ሕዚ እዋን ትጥቀምሉ ዘለኺ ሜላ መከላኸሊ ጥንሲ ካበይ ረኺብክዮ ?	መልስታት ኣይነበብ
note	delExperience	The next questions are on your delivery experience at the health facility			${wq801} =3 or ${wq801} =4 or ${wq801} =5 or ${wq801} =7 or ${wq801} =8 or ${wq801} =10	አሁን የምጠይቅዎት ጥያቄ በ ጤና ተቋም ውስጥ ስለነበረዎት የወሊድ ቆይታዎ ነው		Amma immoo gaaffiin isin gaafadhu waa'ee yeroo dahumsa keessanii dhaabbata fayyaatti dabarsitan ta'a		ሐዚ ዝሓተኪ ኣብ ጥዕና ትካል ክትወልዲ ከለኺ ዝነበረ ኩነታት እዩ
select_one HWknowledgelevel	wq803h	In your opinion, how knowledgeable are the health professionals in the health center? Would you say they are very knowledgeable, knowledgeable, and not knowledgeable?			${wq801} =3 or ${wq801} =4 or ${wq801} =5 or ${wq801} =7 or ${wq801} =8 or ${wq801} =10	wq803h. በእርስዎ አስተያየት፤ በጤና ጣቢያ ወይም ጤና ኬላ ያሉ ጤና ባለሙያወች እውቀታቸው እንዴት ነው? በጣም እውቀት አላቸው፤ እውቀት አላቸው፤እውቀት የላቸውም?		wq803h. Akka yaada keessaniitti buufata fayyaa fi kellaa fayyaatti kan isin tajaajilan ogeessi fayyaa beekumsa isanii akkam ture , (beekumsa sirriiti qabu/beekumsa qabu/beekumsa hin qabanu)		wq803h. ብናትክን ሪኢቶ ኣብቲ ዝተዋለድክሉ ጥዕና ትካል ዘለው ሰብ ሞያ ጥዕና ፍልጠቶም ከመይ ይገልፀኦም? ብጠዕሚ ፈላጣት ፤ፈላጣት፤ ወይስ ፍልጠት የብሎምን ዶ ይብላ?
select_one HFrecommendation	wq803k	wq803k. If a close friend of yours were pregnant, would you recommend that she deliver at the same health center where you did, would you recommend that she delivery at another health center or would you recommend that she not deliver at any health facility?			${wq801} =3 or ${wq801} =4 or ${wq801} =5 or ${wq801} =7 or ${wq801} =8 or ${wq801} =10	wq803k. የቅርብ ጓደኛሽ ነፍሰጡር በትሆን፤ አንች ወደ ሄድሽበት ጤና ጣቢያ ወይም ጤና ኬላ እንድትሄድ ትመክሪያታለሽ፤ ወደ ሌላ ጤና ጣቢያ ወይም ጤና ኬላ እንድትሄድ ትመክሪያታለሽ፤የትም ጤና ጣቢያ ወይም ጤና ኬላ እንዳትሄድ ትመክሪያታለሽ?		wq803k. osoo hiryaan keessan isin baayyee itti dhiyaattan ulfooftee, akkaa isheen buufata fayyaa (keellaa fayyaa) isin itti tajaajila da’umsa dura fudhaattan akka demtuu ni gorstuu? Moo bakka biraa akka deemtuu gorstu moo? Walmagaalatti akka buufata fayyaa (keellaa fayyaa) hin deemne gorsitu?		wq803k. ናይ ቀረባ መሓዛኺ ጥንስቲ እንተኾይና ናብቲ ዝተገልገልክሉ ትካል ጥዕና ከይዳ ንክትወልድ ፣ ናብ ካሊእ ትካል ጥዕና ከይዳ ንክትወልድ ወይስ ጠቅሊላ ናብ ዝኾነ ትካል ጥዕና ንከይትኸይድ ይመኽርኣ
note	mwh	Maternity waiting home			${wq801}=3 or ${wq801}=4	የእናቶች መቆያ ቤት(Maternity waiting home)		Bakka turtii deessuu		mwh. መፅንሒ ኣዴታት
select_one yesno	wq801mwh1	Did you go to the Health center or Hospital before having labor/delivery pain and stay there?			${wq801}=3 or ${wq801}=4	wq801mwh1. ምጥሽ ከመምጣቱ/ ህመም ከመሰማትሽ በፊት ወደ ጤና ጣቢያ ወይም ሆስፒታል ሄደሽ ከዛም እዛ ቆይተሸ ነበር?		wq801mwh1.Ciniinsuun/dhukkubbiin osoo isinitti hin dhagahamiin dura dhaabbata fayyaa deemtanii achuma turtaniittuu?		wq801mwh1. ቅድሚ ሕማም ሕርሲ ምጅማሩ ኣቐዲመን ናብ ጣብያ ጥዕና/ ሆስፒታል ወይ ከባቢኡን ከይደን ቀኒየን ዶ ነይረን?
select_one wherestaybeforedel	wq801mwh2	Where did you stay?	Ask the main place where they stayed		${wq801}=3 or ${wq801}=4 and ${wq801mwh1}=1	wq801mwh2. የት ቆየሽ?	በዋናነት የት እንደቆዩ ጠይቐቸው	wq801mwh2. Eessa turtan?	irra caalaa eessa akka turan gaafadhu	wq801mwh2. ኣበይ ቦታ ፀኒሕኽን ?	እቲ ቀንዲ ዝፀንሓሉ ቦታ ሕተት
select_multiple whoadvised	wq801mwh3	Who advised you to go to the maternity waiting home?			${wq801mwh2}=3	wq801mwh3. የእናቶች መቆያ ቤት(MWH) እንድትሂጂ ማን መከረሽ/ነገረሽ?		wq801mwh3. Bakka turtii dubartoota ulfaa akka deemtan eenyu isin gorse?		wq801mwh3. ናብ መፅንሒ ኣዴታት ንክትኸዳ መን መኺሩዎን/ ነጊሩወን?
select_one yesno	wq801mwh4	Are you aware that women can go the MWH before labor and wait for childbirth?			${wq801mwh2}!=3	wq801mwh4. ነፍሰ ጡር እናቶች በምጥ ከመያዛቸው በፊት የእናቶች መቆያ ቤት(MWH) እንደሚሄዱና እዛም ምጥ እስኪመጣ እንደሚጠብቁ ታውቂ ነበር?		wq801mwh4. Dubartoonni ulfaa ciniinsuun osoo isaan hin jalqabiin dura bakka turtii dubartoota ulfaa deemanii achuma turanii akka dahan beektu turtanii?	Gaaffiin kun haati bakka turtii dubartoota ulfaa hin turre garuu dhaabbata fayyaatti kan deessedha	wq801mwh4. ጥኑሳት ኣዴታት ቅድሚ ሕርሲ ምጅማሩ ናብ መፅንሒ ኣዴታት ከም ዝኸዳን ሕርሲ ክሳብ ዝጅምረን ኣብኡ ከምዝፀንሓ ትፈልጣዶ ነይርክን?
select_multiple whymwhnonuse	wq801mwh5	If not utilized the maternity waiting home, why did you not go there?			${wq801mwh2}!=3 and ${wq801mwh4}=1	wq801mwh5. ለምን የእናቶች መቆያ ቤት አልሄዱም?		wq801mwh5. Maaliif bakka turtii dubartoota ulfaa hin deemne?		wq801mwh5. ንምንታይ ናብ መፅንሒ ኣዴታት ዘይከድክን ?
select_one mwhdecision	wq801mwh6	Did you make the decision yourself or jointly with family and/or provider to come to the waiting home?			${wq801mwh2}=3	wq801mwh6. ወደ እናቶች መቆያ ቤት ለመምጣት ውሳኔውን እራስዎ ነው የወሰኑት ወይስ ከቤተሰብ ወይም/እና የጤና ባለሙያ ጋር በመሆን ነው?		wq801mwh6. Gara bakka turtii dubartoota ulfaa deemuuf kan murteessitan ofiikeessan moo? Maatii waliin mari'attan moo? Oggeeyyii fayyaa waliinii?		wq801mwh6. ናብ መፅንሒ ኣዴታት ንምኻድ ዝወሰነ ኣካል መን ነይሩ፣ ባዕልኺ ወይስ ምስ ስድራ ኮይንኪ ወይውን ምስ በዓል ሞያ ጥዕና ብሙኻን?
select_one mwhwhoadvised	wq801mwh7	If advised, by health facility or community worker? Who advised you to go there?			${wq801mwh6}=3	wq801mwh7. ከተላኩ› በጤና ተቋሙ ነው ወይስ በማሕበረሰብ ሰራተኛ?		wq801mwh7. yoo ol isin erganiitu ta'e, dhaabbata fayyatiin moo dursitoota raayyaa misooma fayyaa (DRMF) tiin?		wq801mwh7. ተላኢኸን እንተኾይነን በቲ ጥዕና ትካል ድዩ ወይስ ብሰራሕተኛ ጥዕና ሕብረተሰብ ?
integer	wq801mwh8	For how many days you stayed there before your delivery?		.<60	${wq801mwh2}=3	wq801mwh8. ከመውለድዎ በፊት ለምን ያህል ቀን ነው የእናቶች ማቆያ ቤት የቆዩት?		wq801mwh8. Osoo hin dahiin dura bakka turtii dubartoota ulfaa sana guyyoota meeqaaf turtan/teessan?		wq801mwh8. ቅድሚ ምውላደን ንክንደይ መዓልቲ ዝኸውን ኣብ መፅንሒ ኣዴታት ፀኒሐን ?
select_one yesno	wq801mwh9	Did the health worker conduct any check-up after you arrived at the maternity waiting home?			${wq801mwh2}=3	wq801mwh9. የእናቶች ማቆያ ቤት ከደረሱ በኁዋላ የጤና ባለሙያዎቹ ማንኛውንም አይነት ምርመራ አድርገውልዎት ነበር?		wq801mwh9. Bakka turtii dubartoota ulfaa erga geessanii wal'aansi ogeessa fayyaa kamiin iyyuu isiniif godhamee turee?		wq801mwh9. ኣብ መፅንሒ ኣዴታት ምስ በፃሕኺ ሰብ ሞያ ጥዕና ዝኾነ ዓይነት ምርመራ ጌሮምልኪ ዶ ነይሮም?
select_one yesno	wq801mwh9a	Did you stay at the MWH after delivery?			${wq801mwh2}=3	wq801mwh9a. ከወለዱ በኃላ የእናቶች ማቆያ ቤት ቆይተዋል?		wq801mwh9a. Erga deessanii booda bakka turtii dubartoota ulfaa sana turtanittuu?		wq801mwh9a. ድሕሪ ምውለደን ኣብ መፅንሒ ኣዴታት ፀኒሕክን ዶ
integer	wq801mwh10h	How long after delivery you stayed there? (Hours)	If stayed more than a week record as 168 hours (7days)	.<169	${wq801mwh9a}=1	wq801mwh10h. ከወለዱ በኁዋላ ለምን ያህል ሰዓት ነው የእናቶች ማቆያ ቤት የቆዩት?	በሰዓት ይሞላ፡፡ ከ 1 ሳምንት በላይ ከቆዩ 168 ሰዓት ተብሎ ይሞላ፡፡	wq801mwh10h. Erga deessanii booda sa'aatii hangamiif bakka turtii dubartoota ulfaa kessa turtan?	Sa'aatii dhaan guuti,yoo torbee tokkoo ol turan ta'ee sa'aati'168' guutaa	wq801mwh10h. ድሕሪ ምውላድኪ ንኽንደይ ሰዓት ኣብ መፅንሒ ኣዴታት ፀኒሕኺ?	ልዕሊ 1 ሰሙን እንተኾይኑ 167 ሰዓት ተባሂሉ ይመዝገብ
select_one yesno	wq801mwh11	If your neighbor were pregnant, would you recommend that she comes to this waiting home?			${wq801mwh2}=3	wq801mwh11. ጎረቤትዎ ነፍሰ ጡር ቢሆኑ ወደ እዚህ የእናቶች ማቆያ ቤት እንዲመጡ ይመክሯዋቸዋል?		wq801mwh11. Ollaan keessan yoo ulfa taate gara bakka turtii dubartoota ulfaa akka deemtu ni gorsituu?		wq801mwh11. ጎረቤትኪ ጥንስቲ እንተትኸውን ናብ መፅንሒ ኣዴታት ንኽትከይድ ትመኽርያዶ ?
select_one satisflevel	wq801mwh12	Can you tell us whether or not you were satisfied with the service you received from the maternity waiting homes?			${wq801mwh2}=3	wq801mwh12. ከእናቶች ማቆያ ቤት ባገኙትን አገልግሎት እንደረኩ ወይም እንዳልረኩ ሊነግሩን ይችላሉ?		wq801mwh12. Tajaajila bakka turtii dubartoota ulfaa irraa argattan itti quufuu fi dhiisuu keessan nuuf ibstuu?		wq801mwh12. ኣብ መፅንሒ ኣዴታት ብዝረኸብክዮ ግልጋሎት ብጣዕሚ ዶ ዓጊብክን፣ብመጠኑ ዓጊብክን፣ብመጠኑ ዘይዓገብክን ወይከዓ ምንም ዘይዓገብክን ኢልኪ ?
select_multiple whynotsatmwh	wq801mwh13	If not satisfied, or if would not recommend to other women, then why not?			${wq801mwh2}=3 and ${wq801mwh12}=3 or ${wq801mwh12}=4 or ${wq801mwh11}=2	wq801mwh13. ካልረኩ› ወይም ሌሎች እናቶችን ወደ እናቶች ማቆያ ቤት እንዲሄዱ ካልመከሩ› ለምን?		wq801mwh13. Yoo isin itti hin quufnee ta'e ykn dubartoonni ulfaa biroon akka gara sana deeman hin gorsitaan yoo ta'e maalif?		wq801mwh13. እንተዘይዓጊብኪ ወይ ድማ ካልኦት ኣዴታት ናብ መፅንሒ ኣዴታት ንክኸዳ ዘይትመኽሪ እንተኾንኪ ንምንታይ ?
text	wq801mwh13oth	Specify other			regex(${wq801mwh13},'^.*m.*$')	ሌላ ካለ ይጠቀስ		wq801mwh13oth. Kan biroo ibsi		wq801mwh13oth. ካሊእ እንተልዩ ይገለፅ
begin group	wq804	Immediate breast feeding				ጡት ማጥባት	ከአንድ ሠዓት ያነሰ ከሆነ ዐ ብለው ይመዝግቡ፡፡ ከ24 ሠዓት ያነሰ ከሆነ ሠዓቱን ይመዝግቡ፤ ከዚያ በላይ ከሆነ ቀኑን ይመዘግቡ	Harma hoosisuu		wq804. ${q104_w0_11} ምስተወለደ ደሕሪ ክንደይ እዋን እየን ንመጀመርታ ግዜ ጡብ ኣጥቢክንኦ?	ትሕቲ ሰዓት እንተኮይኑ 0 ኢልካ ይመዝገብ፣ትሕቲ 24 ሰዓታት እንተኾይኑ ብሰዓት ይመዝገብ፣ካብኡ ንላዕሊ እንተኾይኑ ብመዓልቲ ይምዝገብ
select_one yesno	wq804imm	wq804imm. Did you initiate breastfeeding immediately after birth?	Initiated within one hour?			wq804imm. ወዲያውኑ እንደወለዱ ጡት አጥብተዋል?	በአንድ ሠዓት ውስጥ	wq804imm. Akkuma deessaniin harma hoosistanii?	Sa'aatii tokko keessatti	wq804imm. ምስ ተወለደ ሽዑንሽዑ ኣብ ውሽጢ 1 ሰዓት ኣጥብክዮን ዶ?	ኣብ 1 ውሽጢ ሰዓት
integer	wq804h	Hours after birth	enter '0 ' if less than 1 hour; enter '66' if after the 1st day (if >24); enter '98' if don’t know or did not initiate breastfeeding	.<25 or .=66 or .=98	${wq804imm}=1	ወዲያዉ ካላጠቡ ከወለዱ ከስንት ሰዓት በኋላ	ከአንድ ሠዓት ያነሰ ከሆነ ዐ ብለው ይመዝግቡ፡፡ ከ24 ሠዓት (1 ቀን) ከበለጠ '66' ያስገቡ፡፡ ካላወቁት/ ማጥባት ካልጀመሩ '98' ይመዘግቡ፡፡	wq804h. Akkuuma deessaniin yoo harma hin hoosifne, sa'aatii meeqa booda harma hoosiftan?	yoo sa'aatii 1 gadi ta'e'0', yoo sa'aatii24/guyyaa 1 booda ta'e '66' , yoo hin beekan ykn hoosisuu hin jalqabne ta'e '98' barreessi	wq804h. ሽዑንሽዑ እንተዘይኣጥቢኺ ምስተወለደ ድሕሪ ክንደይ ሰዓታት	ትሕቲ 1 ሰዓት እንተኮይኑ “0” ድሕሪ 1 መዓልቲ እንተኮይኑ “66” ኣይፈልጥን ወይ ከዓ ኣይጀመረን እንተኮይኑ'98' ይመዝገብ
integer	wq804d	Days after birth	If after more than 24 hours; between 1 and 30 days; enter '98' if more than 30 days; enter '99' if don’t remember	(.<31 and .>0) or .=99 or .=98	${wq804h}=66	ከወለዱ ከስንት ቀን በኋላ	(በቀን)ከ 1 እስከ 30 ቀን ያስገቡ፣ ከ 30 ቀን ከበለጠ 98 ያስገቡ ፣ ካላስታወሱት 99 ያስገቡ	wq804d. Da'anii guyyoota meeqaa booda?	yoo sa'aatii 24 ol ta'e guyyoota 1hanga 30guuti, yoo ji'a 1 ol ta'e '98' akkasumas yoo hin beekan ta'e '99' barreessi	wq804d. ምስተወለደ ድሕሪ ክንደይ መዓልትታት	ካብ 1 ክሳብ 30 መዓልቲ ይመዝገብ ልዕሊ 30 መዓልቲ እንተኮይኑ'98' ኣይፈልጥን እንተኮይኑ'99'ተባሂሉ ይመዝገብ
end group	wq804									wq804.
select_one fmilk	wq805	q805. What did you do with the first milk?				wq805. ${q104_w0_11}ን እንደተወለደ ጡት ማጥባት ከመጀመርዎ በፊት የመጀመሪያውን የጡትዎ ወተት (እንገር) ምን አደረጉት)?		wq805. ${q104_w0_11}n dhalatee harma osoo hin hoosisiin dura aannan isa jalqabaa (silga) maal gootan?		wq805. ${q104_w0_11} ምስተወለደ ጡብ ምጡባው ቅድሚ ምጅማሩ እቲ ፈለማ ዝወፅእ ልግዐ እንታይ ገይርክነኦ ?
select_one yesnodk	wq806	q806. Was ${q104_w0_11} weighed at birth?				wq806. ${q104_w0_11} ሲወለድ ክብደቱ ተመዝኗል?		wq806. ${q104_w0_11} n yeroo dhalatu/ ttu madaalamee/madaalamtee turee?		wq806. ${q104_w0_11} ምስተወለደ ክብደቱ ተመዚኑ ዶ ነይሩ?
decimal	wq807a	q807a. How much did ${q104_w0_11} weigh?	from card; in Kg; between 1 and 6 kg; enter 99.99 if no card	(.<7 and .>0 ) or .=99.99	${wq806}=1	wq807. የ${q104_w0_11} ክብደት ምን ያህል ነበር?	ሕፃኑ ካርድ ካለው ክብደቱን አይተው ይመዝግቡ :: ከ ካርድ፣ (በ ኪሎ ግራም) በ 1 እና በ 6 ኪሎ ግራም መሀከል፣ እማያውቁት ከሆነ 99.99ያስገቡ	wq807a. ${q104_w0_11}n hammam madaala/tti ulfaata/tti ture?	Kaardii daa'imaa ilaalii guuti, 1-6kg, yoo kaardiin hin jiru ta'e 99.99 guuti	wq807a. ክብደት ${q104_w0_11} ክንደይ ኔሩ?	ካርዲ እንተሃልይዎ ርኢካ መዝግብ:: ብኪሎግራም ካብ 1 ክሳብ 6 ኪሎ ; ካርድ ዘየለ እነተኾይኑ 99.99 ይመዝገብ
decimal	wq807minf	q807minf. How much did ${q104_w0_11} weigh?	from recall; in Kg; between 1 and 6 kg; enter 99.99 if don’t know	(.<7 and .>0 ) or .=99.99	${wq806}=1 and ${wq807a}=99.99	wq807. የ${q104_w0_11} ክብደት ምን ያህል ነበር?	ካርድ ላይ ከሌለ ከትውስታ፣ (በ ኪሎ ግራም) በ 1 እና በ 6ኪሎ ግራም መሀከል፣ እማያውቁት ከሆነ 99.99ያስገቡ	wq807minf. ${q104_w0_11}n yeroo dhalatu/ttu ulfinni/shee hagam turee?	kiiloo giraamaan yoo yaadatan 1-6, yoo hin yaadatan ta'e 99.99 guuti	wq807minf. ክብደት ${q104_w0_11} ክንደይ ኔሩ?	ኣብ ካርዲ ተዘይሃልዩ የስታውሳ/ይዘክራ ብኪሎግራም ካብ 1 ክሳብ 6 ኪሎ ; እንተዘይፈሊጠናኦ 99.99 ይመዝገብ
select_one bsize	wq808	q808. When ${q104_w0_11} was born, was he/she very large, larger than average, average, smaller than average, or very small?				wq808. ${q104_w0_11} ሲወለድ/ስትወለድ ክብደቱ/ቷ በጣም ትልቅ፣ ትልቅ፣ መካከለኛ፣ ትንሽ፣ በጣም ትንሽ?		wq808. Yeroo ${q104_w0_11}n dhalatee/tte, ulfaatinsa/ishee akkam turee? (Baayyee guddaa, giddu galeessa caala, giddu galeessa, xiqqaa, baayyaa xiqqaa)		wq808. ${q104_w0_11} ክውለድ/ክትውለድ ከሎ/ላ ገዚፍ/ ገዛፍ ፣ማእኸላይ ፣ንእሽተይ ወይስ ብጣዕሚ ንኢሽተይ ዶ ኔሩ\ነይራ?
select_one cut	wq809	q809. When ${q104_w0_11} was delivered, what instrument was used to cut the cord?			${wq801}=1 or ${wq801}=2	wq809. ${q104_w0_11} ሲወለድ እትብቱን ለመቁረጥ ምን ተጠቀሙ?		wq809. ${q104_w0_11}n yeroo dhalatee/tte, handhuuruuf maal fayyadamtan?		wq809. ${q104_w0_11} ምስ ተወለደ/ት ዕትብቲ ብምንታይ መሳርሒ ተቆሪፁ?
select_one cordtie	wq810	q810. When ${q104_w0_11} was delivered, what was used to tie the cord?			${wq801}=1 or ${wq801}=2	wq810. ${q104_w0_11} ሲወለድ እትብቱን ለማሰር ምን ተጠቀሙ?		wq810. ${q104_w0_11}n yeroo dhalatee/ttee handhuurri isaa/ishee maaliin hidhamee?		wq810.${q104_w0_11} ምስ ተወለደ/ት ዕትብቲ ንምእሳር እንታይ ተጠቒምክን ?
select_one yesnodk	wq811	q811. When ${q104_w0_11} was delivered, did anybody apply anything on the stump after the baby’s cord was cut?				wq811. ${q104_w0_11} እትብቱ ከተቆረጠ በኋላ የተቆረጠበት ቦታ ላይ የተቀባ ነገር ነበር?		wq811. ${q104_w0_11}n yeroo dhalatee/ttee handhuurrii erga kutamee booda wanti diban ykn irra kaayyaan turee?		wq811. ${q104_w0_11} ዕትብቲ ምስተቆረፀ ኣብቲ ዝተቆረፀ ቦታ ዝኾነ ነገር ተለኽዩ ዶ ነይሩ?
select_multiple apply	wq812	q812. If so, what did they apply?	Do not read responses; ASK: Anything else?; Record all responses		${wq811}=1	wq812. እትብቱ ከተቆረጠ በኋላ የተቀባ ነገር ካለ ምን ተቀባ?	ዝርዝሩን አያንብቡ/ ሌላስ በማለት ይጠይቋቸው/ የተጠቀሱትን መልሶች ሁሉ ይቀበሉ	wq812. Yoo Eeyyee ta'e maal irra kayyan turee?	Filannoo hin dubbisina.	wq812. መልሲ እወ እንተኮይኑ እንታይ ተለኽዩ ነይሩ ?	መልሲ ኣይነበብ ካልእከ እናበልካ ሕተት ኩሎም ዝተጠቐሱ መልስታት ይመዝገቡ
select_one yesnodk	wq812a	Was chlorhexidine applied to the cord?			${wq811}=1	wq812a. የምስራች (chlorhexidine) የእትብት ቅባት እትብቱ ተቀብቶ ነበር ?		wq812a. Kilooroheksidiinii(chlorhexidine) handhuuratti dibameeraa?		wq812a. ኣብ ዕትብቲ ሓዱሽ ዝተወለደ ሕንጦ ክሎሮሄክሲዲን ተቐቢኡ ዶ ?
integer	wq812b	If YES, for how many days was chlorhexidine applied?		.<10 or .=99	${wq811}=1 and ${wq812a}=1	wq812b. ለምን ያህል ቀን ነበር የምስራች የእትብት ቅባት እትብቱ የተቀባው?	የቀኑን ብዛት ጻፍ፤ እማያውቁት ከሆነ 99 ብላችሁ ጻፍ	wq812b. Yoo eeyyee ta’ee, Kilooroheksidiinii(chlorhexidine) kun guyyaa meeqaaf dibamee turee?	Baayina guyyaa barreessi, yoo hin beekan ta'e '99' barreessi	wq812b. እወ እንተኾይኑ ንክንደይ መዓልቲ ክሎሮህክሲዲን ተቐቢኡ
select_one yesnodk	wq812c	Did ${q104_w0_11} receive TTC eye ointment soon after delivery?				wq812c. ${q104_w0_11} ወዲያው እንደተወለደ ቲቲሲ (TTC) የዓይን ቅባት ዓይኖቹ ላይ ተደርጎለት ነበር ?		wq812c. akkuma dhalateen “TTC” kan ija daa’imaatti dibamuu dibamee turee?		wq812c.${q104_w0_11} ሽዑ ንሽዑ ምስ ተወለደ ቲቲሲ(TTc) ቅብኣት(ጥብታ ዓይኒ) ተገይሩሉዶ?
select_one yesnodk	wq813	q813. Was your baby ${q104_w0_11} dried/wiped before the placenta was delivered or immediately after birth?				wq813. የእንግዴ ልጁ ከመውጣቱ በፊት ${q104_w0_11}ን በጨርቅ አድርቀውት ነበር?		wq813. ${q104_w0_11}n akkuma dhalatee/tteen, osoo obbaatiin/ofkaltiin hin baayiini duratti, dafanii wayyaan qoorsanii turee?		wq813. ${q104_w0_11} ምስ ተወለደ/ት ቕድሚ መዳሕንቲ ምውፅኡ ሽዑ ንሽዑ ብጨርቂ ፀሪገን/ኣድሪቐንኦ ዶ ነይረን ?
integer	wq813a	How long after ${q104_w0_11} was born was s/he dried/wiped?	Record in hours; enter '0' if immediately, if more than 3 days enter 72; if don’t remember enter '99'	.<73 or .=99	${wq813}=1	wq813a. ${q104_w0_11}ከተወለደ/ች ከምን ያህል ጊዜ/ቆይታ በኃላ ነበር በጨርቅ ያደረቁት(ቋት)/የጠረጉት(ጓት)?	በሰዓት ይሞላ፡፡ ወዲያዉ ከሆነ '0' ይሞላ ፣ ከ 3 ቀን ከበለጠ 72ን ያስገቡ ፣ ካላስታወሱ ወይም ካላወቁ 99 ያስገቡ::	wq813a. Daa'imni erga dhalatee yeroo hangamiitti booda uccuudhan qoorsani?	Sa'aatiin guuti, battalumatti yoo ta'e' 0' guuti, guyyaa sadii ol yoo ta'ee '72', yoo hin yaadatan ta'e '99' guuti	wq813a.${q104_w0_11}ተወሊዱ ክንደይ ምስ ፀንሐ እዩ ብጨርቂ ፀሪገን ዘድረቐኦ?	ብስዓት ይመዝገብ፣ እንድሕር ሽዑንሽዑ ምስተወለደ ኮይኑ 0 ይምዝገብ፣ ካብ 3 መዓልቲ እንተኾይኑ 72፣ ኣይዝክሮን እንተኾይኑ 99 ይምዝገብ፣
select_one yesnodk	wq814	q814. Was your baby ${q104_w0_11} wrapped in cloth before the placenta was delivered or immediately after birth?				wq814. የእንግዴ ልጁ ከመውጣቱ በፊት ${q104_w0_11}ን በጨርቅ ጠቅልለውት ነበር?		wq814. ${q104_w0_11}n akkuma dhalateen /tteen osoo obbaatiin hin bayiin duratti daftanii uccuu/wayyaa gogaadhaan aguugdanii/martanii turee turtanii?		wq814. ${q104_w0_11} ምስተወለደ ቕድሚ መዳሕንቲ ምውፅኡ ብጨርቂ ጠቕሊለን/ ሸፊነንኦ ዶ ነይረን ?
integer	wq814a	How long after ${q104_w0_11} was born was s/he wrapped in a cloth?	Record in hours; enter '0' if immediately, if more than 3 days enter 72; if don’t remember enter '99'. Check for time after the baby was born, not time after the placenta came out.	.<73 or .=99	${wq814}=1	wq814a.${q104_w0_11}ከተወለደ/ች ከምን ያህል ጊዜ/ቆይታ በኃላ ነው በጨርቅ የጠቀለሉት/ሏት?	በሰዓት ይሞላ፡፡ ወዲያዉ ከሆነ '0' ይሞላ ፣ ከ 3 ቀን ከበለጠ 72ን ያስገቡ ፣ ካላስታወሱ ወይም ካላወቁ 99 ያስገቡ:: ህጻኑ ከተወለደ በኃላ ያለውን ሰአት ነው፤ የእንግዴ ልጁ ከወጣ በኃላ ያለውን አይደለም፡፡	wq814a. Erga dhalaate/ttee booda sa’a meeqa keessatti hucuudhaan aguuganii/maranii turanii?	Sa'aatiin guuti, battalumatti yoo ta'e' 0' guuti, guyyaa sadii ol yoo ta'ee '72', yoo hin yaadatan ta'e '99' guuti; erga daa'imni dhalatee eegalee malee yeroo obbaatiin ba'e irraa eegalee miti	wq814a. ${q104_w0_11}ምስ ተወለደ/ደት ድሕሪ ክንደይ ግዜ ብጨርቂ ተጠቕሊሉ/ላ ?	ብስዓት ይመዝገብ፣ እንድሕር ሽዑንሽዑ ምስተወለደ ኮይኑ 0 ይምዝገብ ፣ልዕሊ 72 ሰዓታት እንተኾይኑ 72፣ ኣይዝክሮን እንተኾይኑ 99 ይምዝገብ፤ ሕንጦ ድሕሪ ምውላዱ ዘሎ ስዓት እዩ፡፡መዳሕንቲ ድሕሪ ምውፅኡ ዘሎ ግዜ ኣይኮንን፡፡
select_one yesnodk	wq815	q815. Was your baby ${q104_w0_11} put on the breast before the placenta was delivered or immediately after birth?				wq815. የእንግዴ ልጁ ከመውጣቱ በፊት ለ${q104_w0_11} ጡት ሰጥተውት ነበር?		wq815. Obbaatiin osoo hin ba'iin dura ${q104_w0_11} f harma kennitaniifii?		wq815. ቕድሚ መዳሕንቲ ምውፅኡ${q104_w0_11} ጡብ ዶ ኣጥቡዮነኦ ነይረን ?
select_one babyplaced	wq816	q816. Where was the baby ${q104_w0_11} placed before the placenta was delivered or immediately after birth? In Hours				wq816. የእንግዴው ልጁ ከመውጣቱ በፊት ${q104_w0_11} የት ተኛ/ተደረገ?		wq816. obbaatiin osoo hin ba'iin dura ${q104_w0_11} eessa keessan /ciibsitan?		wq816. ${q104_w0_11} ምስተወለደ ቅድሚ መዳሕንቲ ምውፅኡ ኣበይ ደቂሱ ነይሩ ?
select_one yesnodk	wq817	q817. Did the baby ${q104_w0_11} cry or breath easily immediately after birth?				wq817. ${q104_w0_11} እንደተወለደ ወዲያውኑ አልቅሷል?		wq817. ${q104_w0_11}n akkuma dhalateen/tteen bo'ee/ssee ture/ttee?		wq817. ${q104_w0_11} ምስ ተወለደ/ት ሽዑ ንሽዑ በኽዩ ዶ ነይሩ ?
select_multiple babybreath	wq818	q818. What was done to help the baby ${q104_w0_11} cry or breath easily immediately after birth?	Do not read responses; ASK: Anything else?; Record all responses		${wq817}=2	wq818. ${q104_w0_11} እንዲያለቅስ ወይም በቀላሉ እንዲተነፍስ ምን ተደረገለት?	ሌላስ ብለዉ ይጠይቁ/ ዝርዝሩን አያንብቡ/ ሁሉንም መልሶች ይመዝግቡ	wq818. Akka ${q104_w0_11} n rakkoo tokko malee boo'uu ykn afuuraa bafatuu/ttuu maaltu godhaameef ture?	Kan biroo jechuuun gaafachaa yaada isaani galmeessi, filannoo hin dubbisiin	wq818. ${q104_w0_11} ምእንቲ ክበኪ ወይ ብቐሊሉ ክትንፍስ እንታይ ተጌርሉ ነይሩ?	ዝርዝር መማረፅታት ኣይተንብቡ ፣ካሊእ ብምባል ሕተቱ
select_one wbreath	wq819	q819. Who took these measures to help the baby ${q104_w0_11} cry or breathed?			${wq817}=2	wq819. ${q104_w0_11} እንደተወለደ አንዲያለቅስ ወይም እንዲተነፍስ ያደረገው ማን ነበር?		wq819. ${q104_w0_11} n akkuma salphaatti akka boo'uu/ssuuf namni gargaree eenyuu ture?		wq819. ${q104_w0_11} ምስተወለደ ንክበኪ/ንክትንፍስ/ ዝገበረ መንዩ?
integer	wq820h	q820. How long after birth was your baby ${q104_w0_11} bathed for the first time?	Record in hours; if more than 3 days enter 72; if don’t remember enter '98'	.<73 or .=98		wq820. ${q104_w0_11} ለመጀመሪያ ጊዜ ገላውን የታጠበው ከተወለደ በምን ያህል ጊዜ ውስጥ ነበር?	(በሰአት) ከ 3 ቀን በላይ ከሆነ 72 ያስገቡ፣ እማያስታውሱት ከሆነ 98 ያስገቡ	wq820h. ${q104_w0_11}n dhalattee/te hangam turte/turee qaama ishee/isa dhiqixan?	sa'aan galmeessi, guyyoota 3 ol yoo ta'e '72', hin beekan yoo ta'e '98' guuti	wq820h. ${q104_w0_11} ምስተወለደ ድሕሪ ክንደይ እዋን እዩ ንፈለማ ጊዜ ዝተሓፀበ?	ብስዓት ይመዝገብ እንድሕር ካብ 3 መዓልቲ ንላዕሊ እንተኾይኑ 72 ይምዝገብ ኣይዝክሮን እንተኾይኑ 98 ይምዝገብ
select_one yesnodk	wq821	q821. In the first three days after delivery, was the baby ${q104_w0_11} given anything to drink other than breast milk?				wq821. ${q104_w0_11} ከተወለደ በኋላ ባሉት የመጀመሪያዎቹ ሶስት ቀናት ውስጥ ከጡት ሌላ እንዲጠጣ የተሰጠው ነገር ነበር?		wq821. ${q104_w0_11} n dhalatee/tte guyyoota sadii keessatti harma haadha malee akka dhuguuf/dhugduuf wanti kennameef turee?		wq821. ${q104_w0_11} ምስተወለደ አብ ውሽጢ 3ተ መዓልቲታት ብዘይ ፀባ ጡብ ኣዶ ካሊእ ዝሰተዮ ነገር ዶ ነይሩ?
select_multiple gdrink	wq822	q822. What was the baby ${q104_w0_11} given to drink?	Do not read responses; ASK: Anything else?; Record all responses		${wq821}=1	wq822. ${q104_w0_11} ከተወለደ በኋላ ባሉት የመጀመሪያዎቹ ሶስት ቀናት ውስጥ ከጡት ሌላ እንዲጠጣ የተሰጠው ምንድን ነበር?	ሌላስ ብለዉ ይጠይቁ/ ዝርዝሩን አያንብቡ/ ሁሉንም መልሶች ይመዝግቡ	wq822. ${q104_w0_11} n dhalatee/ttee guyyaa sadii keessatti harma haadha malee akka dhuguuf/dhugduuf maaltu keennameef turee?	Filannoo hin dubbisiin; kan biroo jedhii gaafadhu deebii hunda galmeessi	wq822. ${q104_w0_11} ምስተወለደ ኣብ ውሽጢ 3ተ መዓልቲታት ካብ ፀባ ጡብ ኣዶ ተወሳኺ ዝተውሃቦ ዝስተ ነገር እንታይ ነይሩ?	መልሲ ኣይነበብ ካልእከ፣ እናበልካ ሕተት፣ ኩሎም ዝተጠቐሱ መልስታት ይመዝገቡ
text	wq822oth	Specify other			regex(${wq822},'^.*h.*$')	ሌላ ካለ ይጠቀስ		wq822oth. Kan biroo ibsi		wq822oth. ካልእ እንተሃልዩ ይገለፅ
select_one yesnodknr	wq823a	q823. Did you do something to keep ${q104_w0_11} warm following delivery?				wq823a. ${q104_w0_11}ን ከወለዱ በኋላ ሙቀት እንዲያገኝ ወይም በቅዝቃዜ እንዳይጎዳ ያደረጉት ነገር ነበር?		wq823a. Yeroo ${q104_w0_11}n deessan sana akka ho'aa argatuuf/argattuuf ykn akka itti hin qabbanoofne wanti gootan tureeraa?		wq823a. ን${q104_w0_11} ምስወለድኪ ካብ ቁሪ ንምክልኻል/ሙቐት ንክረክብ ዝገበርክዮ ነገር ኣሎዶ ?
select_multiple bwarm	wq823	q823. What did you do to keep the baby ${q104_w0_11} warm following delivery?	Do not read responses; ASK: Anything else?; Record all responses		${wq823a}=1	wq823. ${q104_w0_11}ን ከወለዱ በኋላ ሙቀት እንዲያገኝ ወይም በቅዝቃዜ እንዳይጎዳ ምን አደረጉ?	ሌላስ ብለዉ ይጠይቁ/ ዝርዝሩን አያንብቡ/ ሁሉንም መልሶች ይመዝግቡ	wq823. Erga ${q104_w0_11} n dhalatee/ttee booda akka itti hin qabbanoofneef ykn akka itti ho’uu jettaani maal gootaniif?	Filannoo hin dubbisiin, kan biroo jechuun gaafadhu,akkasumas deebii hunda galmeessi	wq823. ን${q104_w0_11} ምስ ተወለደ ንክሞቖ/ ብዛሕሊ ከይጉዳእ እንታይ ገይርክሉ?	መልሲ ኣይነበብ ካልእከ፣ እናበልካ ሕተት፣ ኩሎም ዝተጠቐሱ መልስታት ይመዝገቡ
select_one skin	wq824	q824. In the first fifteen days of life how frequently per day did you hold ${q104_w0_11} skin-to-skin against breast during the daytime and nighttime?				wq824. ${q104_w0_11} በተወለደ በመጀመሪያዎቹ 15 ቀናት ፤ ${q104_w0_11}ን ወደ ገላዎ በማስጠጋት፤ ከጡትዎ ጋር በማነከከት ያቅፉት ከነበረ ሁኔታውን እንዴት ይገልጹታል?		wq824. ${q104_w0_11} n dhalatee/ttee booda hanga guyyoota 15tti, halkan fi guyyaa akka itti ho’uuf ofitti maxxansitanii fi harma keessan jala hammattanii yoo ta'e haala san akkamin ibsitan?		wq824. ${q104_w0_11} ምስተወለደ ኣብ መጀመርታ 15 መዓልቲታት(ክልተ ሰሙን) እንተድኣ ናብ ኣካላትክን ወይ ናብ ጡብክን ብምፅጋዕ ሓቑፍክንኦ እንተነይርከን ከመይ ትገልፅኦ?
select_one sleep	wq825	q825. In the first fifteen days did you sleep with ${q104_w0_11} against you at night, or did lay him/her alone on the bed, or elsewhere?	Mainly with whom did he sleep			wq825. ${q104_w0_11} ከተወለደ በኋላ ባሉት የመጀመሪያዎቹ ሁለት ሳምንታት ቀንና ሌሊቱን ጨምሮ ከማን ጋር ነው የተኛው?	በዋናነት ከማን ጋር ነው የተኛው?	wq825. Yeroo ${q104_w0_11}n dhalatee/tte hanga guyyoota 15tti halkanii fi guyyaa dabalatee caalmaatti eenyuu bira rafa/rafti turee?		wq825. ${q104_w0_11} ምስተወለደ አብ ውሽጢ 15 መዓልቲታት (ክልተ ሰሙን) ቀትሪ ይኹን ለይቲ ምስ መን እዩ ዝድቅስ ነይሩ ?	ብቐንዲ ምስ መን ደቂሱ
select_multiple dangercb	wq826	q826. What do you think are the complications in a woman during childbirth needing medical treatment?	Do not read responses; ASK: Anything else?; Record all responses			wq826. አንድ እናት በወሊድ ጊዜ ምን ዓይነት የተወሳሰበ ችግር ሲያጋጥማት ነው ሕክምና የሚያስፈልጋት?	ሌላስ ብለዉ ይጠይቁ/ ዝርዝሩን አያንብቡ/ ሁሉንም መልሶች ይመዝግቡ	wq826. Dubartiin tokko yeroo dahumsaa, rakkoowwan wal xaxaa akkami yoo muudate/quunname wal'aansi/gargaarsi ogeessa fayyaa barbaachisaan?	Filannoo hin dubbisina/Kan biroo hoo jechuun gaafadha, kan eeran hunda galmeessa.	wq826. ሓንቲ ኣዶ ኣብ እዋን ወሊድ/ሕርሲ እንታይ ዓይነት ፀገም(ሓልክታት) እንተኣጋጢሙዋ እዩ ሕክምና ዘድልያ?	መልሲ ኣይነበብ፣ ካልእ ከ እናበልካ ሕተት፣ ኩሎም ዝተጠቐሱ መልስታት ይመዝገቡ
select_one yesno	wq827a	q827. Do you know where to go if you experienced delivery complication, e.g. sever head ache, sever vaginal bleeding, prolonged labor or retained placenta your?				wq827a. በወሊድ ጊዜ ወሊዱ አስቸጋሪ ቢሆን ለምሣሌ ከፍተኛ የሆነ የራስ ምታት፤ በማህጸን ከፍተኛ የሆነ ደም መፍሰስ፤ ምጥ ሲዘገይ ወዘተ የት እንደሚሄዱ ያውቃሉ?		wq827a. Yeroo dahumsa, yoo dahumsi rakkisaa ta'e fakeenyaaf (kan akka bowoo cimaa, dhiiga hedduu karaa nafa saala dhangala’u, cininsuun yoo irra ture, ykn obbaatin/ofkalti osoo hin bayiin yeroo dheeraaf ture kkf) eessa deemuu akka qabdu beektuu?		wq827a. ኣብ ወሊድ ግዜ እቲ ወሊድ ብጣዕሚ መፀገሚ እንተኾይኑ ንኣብነት ሓያል ፍልፀት ርእሲ፤ ካብ ማህፀን ብዙሕ ደም ምፍሳስ፤ ሕርሲ ብጣዕሚ ምድንጓይ ወዘተ እንተኣጋጢሙኪ ናበይ ከም ትኸዲ ትፈልጢ ዶ?
select_multiple gofcomp	wq827	q827. Where can you go if you experienced delivery complication, e.g. sever head ache, sever vaginal bleeding, prolonged labor or retained placenta your?	Do not read responses; ASK: Anything else?; Record all responses		${wq827a}=1	wq827. በወሊድ ጊዜ ወሊዱ አስቸጋሪ ቢሆን ለምሣሌ ከፍተኛ የሆነ የራስ ምታት፤ በማህጸን ከፍተኛ የሆነ ደም መፍሰስ፤ ምጥ ሲዘገይ ወዘተ የት መሄድ ይቻላል?	ሌላስ ብለዉ ይጠይቁ/ ዝርዝሩን አያንብቡ/ ሁሉንም መልሶች ይመዝግቡ	wq827. Yeroo dahumsa, yoo dahumsi rakkisaa ta'e fakeenyaaf (kan akka bowoo cimaa, dhiiga hedduu karaa nafa saala dhangala’u, cininsuun yoo irra ture, ykn obbaatin/ofkalti osoo hin bayiin yeroo dheeraaf ture kkf) eessa deemuu dandeessu?	Filannoo hin dubbisina/Kan biroo hoo jechuun gaafadha, kan eeran hunda galmeessa.	wq827. ወሊድ ኣፀጋሚ እንተኾይኑ ንኣብነት ከም ሓያል ርእሲ ሕማም፣ በዝሒ ደም ምፍሳስ፣ ምድንጓይ ሕርሲን፣ ምድንጋይ/ምንዋሕ መዳሕንቲ እንድሕር ኣጋጢሙ ናበይ ይኽየድ?	መልሲ ኣይነበብ፣ ካልእከ እናበልካ ሕተት፣ ኩሎም ዝተጠቐሱ መልስታት ይመዝገቡ
select_one yesnodk	wq828cbexp	Did you have any of the symptoms of the danger signs during the birth of ${q104_w0_11}?				wq828cbexp. ${q104_w0_11}ን በሚወልዱ ወቅት ከወሊድ ጋር የተያያዙ ችግሮች እጋጥሞ ት ነበር ?		wq828cbexp. Yeroo deessan rakkoowwan dahumsaan wal qabatee isin mudatee turee?		wq828cbexp. ን${q104_w0_11} ኣብ ዝወለድክሉ እዋን ኣብ ወሊድ ግዜ ዝረኣዩ ሓደገኛ ምልክታት ኔሮምኺዶ ?
select_multiple dangercb	wq828	q828. Which of the following symptoms you faced during delivery of ${q104_w0_11}?			${wq828cbexp}=1	wq828. ${q104_w0_11}ን በሚወልዱ ወቅት የትኞቹ ከእርግዝናና ከወሊድ ጋር የተያያዙ ችግሮች እጋጥሞ ት ነበር ?		wq828. Yeroo ${q104_w0_11}n deessan sana rakkoo dahumsan walqabatee isin quunname maal faati?	Filannoo hin dubbisina/Kan biroo hoo jechuun gaafadha, kan eeran hunda galmeessa.	wq828. ን${q104_w0_11} ጥንስቲ ኣብ ዝነበርክሉ እዋን ኣብ እዋን ወሊድ ምስ ጥንሲን ሕርሲን ዝተተሓሓዙ ሓልክታት እንታይ ኣጋጢሙወን ነይሩ ?
select_one yesno	wq829a	wq829a. When you had the symptoms, did you go some where to seek care?			${wq828cbexp}=1	wq829a. ${q104_w0_11}ን በሚወልዱ ወቅት ከእርግዝናና ከወሊድ ጋር የተያያዙ ችግሮች ሲያጋጥምዎ ለህክምና አገልግሎት የሄዱበት ቦታ ነበር?		wq829a. Yeroo ${q104_w0_11}n deessan sana rakkoolee ulfaa fi dahumsaan wal qabatee isin mudateef tajaajila yaalii argachuuf bakki deemtan turee?		wq829a. ን${q104_w0_11} ጥንስቲ ኣብ ዝነበርክሉ እዋን ምልክታት ሕማም ኣብዝርአያሉ እዋን ሕክምና ንምርካብ ፈቲንኪ ዶ ?
select_multiple gofcomp	wq829	q829. Where did you go when you had any of the symptoms?			${wq828cbexp}=1 and ${wq829a}=1	wq829. ${q104_w0_11}ን በአረገዙበት ወቅት ከእርግዝናና ከወሊድ ጋር የተያያዘ ችግር ባጋጠመዎ ጊዜ የት ሄዱ?		wq829. Yeroo ${q104_w0_11}n deessan sana rakkoolee ulfaa fi dahumsaan wal qabatee isin mudateef tajaajila yaalii argachuuf bakki isin deemtan eessa turee?		wq829. ን${q104_w0_11} ጥንስቲ ኣብ ዝነበረኦ እዋን ምስ ጥንሲን ሕርስን ዘጋጠመን ፀገም ንምእላይ ናበይ ከይድክን ነይርኪ ?
note	postnatal	Postnatal care for mother				የድህረ ወሊድ እንክብካቤ ለእናት		Tajaajila da'umsa boodaa haadhaaf		ክፍሊ 9 ክንክን ድሕረ ወሊድ ንኣደን ንሕንጦን
select_one yesnodk	wq900	q900. Did you or anyone from your family or neighborhood inform the HEW about your child birth immediately after delivery?	If the delivery is home deliver		${wq801}=1 or ${wq801}=2	wq900. ${q104_w0_11}ን እንደወለዱ ወዳያውኑ ወይም በጥቂት ሰአታት ውስጥ እርስዎ፣ የቤተሰብዎ አባል ወይም ጎረቤት ለጤና ኤክስቴንሽን ሠራተኛ አሳውቀው ነበር?	ይሄ ጥያቄ ቤት ለወለዱ ነው፡፡	wq900. Isin, miseensi maatii keessani ykn ollaan keessan akka ${q104_w0_11}n deessaanii battalumaatti HEF itti himan turaan?	Gaaffiin kun warra manatti dahaniif	wq900. ንስኺ ወይከዓ ካልኦት ኣባላት ስድራ ወይከዓ ጎረባብቲ ሽዑንሽዑ ን${q104_w0_11} ምስወለድኪ ንጥሙር ጥዕና ኣፍሊጥኩም ዶ ነይርኩም ?	እዚ ሕቶ ኣብ ገዛ ንዝወለዳ እዩ
select_one yesnodk	wq901	q901. Did you or anyone from your family or neighborhood inform the HEW about your child birth immediately after delivery?	For Facility delivery		${wq801}=3 or ${wq801}=4 or ${wq801}=5 or ${wq801}=6 or ${wq801}=7 or ${wq801}=8 or ${wq801}=9	wq901. እርስዎ ወይም ቤተሰብዎ ወይም ጎሮቤትዎ ( ስምን) መገላገልዎን ወዲያውኑ እንደወለዱ ለጤና ኤክስቴንሽን ባለሙያዋ አሳውቀዋት ነበር?	ይሄ ጥያቄ ጤና ድርጅት ለወለዱ ነው፡፡	wq901. . Isin ykn miseensa maatii keessan keessaa namni wa’ee da’umsa keessanii akkumaa ${q104_w0_11}n deessaniin HEFtti himanii turanii?	Gaaffiin kun warra dhaabbata fayyaatti dahaniif	wq901. ምስ ወለድኪ ሽዑ ንሽዑ ባዕልኺ ወይ ካብ ስድራኺ ዝኾነ ሰብ ወይ ጎረቤት ንሰራሕተኛ ጥሙር ጥዕና ምውላድኪ ሓበሬታ ዝሃበ ኣሎዶ ?	እዚ ሕቶ ኣብ ትካል ንዝወለዳ እዩ፡፡፡
integer	wq902	For how long did you stay in the facility after the delivery?	In Hours. Enter 72 if >72	.<73	${wq801}=3 or ${wq801}=4 or ${wq801}=5 or ${wq801}=6 or ${wq801}=7 or ${wq801}=8 or ${wq801}=9	wq902. ${q104_w0_11} ጤና ድርጅት ከተገላገሉ በኃላ እዚያው ለምን ያህል ጊዜ ቆዩ?	በሰአት፡፡ ከ 72 ከበለጠ 72 ተብሎ ይሞላ	wq902. Erga ${q104_w0_11} deessanii booda sa’aatii hagamiif dhaabbata fayyaa keessa turtan?	Sa'aatiidhaan guuti,Yoo>72 ta'e 72 guuti	wq902.ን ${q104_w0_11}ምስ ወለድኪ ንክንደይ ጊዜ ዝኣክል ኣብ ጥዕና ትካል ፀኒሕኺ ?	ብስዓት፣ ልዕሊ 72 እንድሕርኮይኑ 72 መዝግብ
select_one yesnodk	wq903	Did anyone check the baby's health while you were still in the facility			${wq801}=3 or ${wq801}=4 or ${wq801}=5 or ${wq801}=6 or ${wq801}=7 or ${wq801}=8 or ${wq801}=9	wq903. እዚያው ጤና ድርጅት ውስጥ እያላችሁ የ${q104_w0_11}ን ጤንነት የመረመረው ሰው ነበር?		wq903. Yeroo dhaabbata fayyaa keessa turtan sana, wa’ee fayyaa ${q104_w0_11} ogeessi ilaalee tureraa?	Gaaffiin kun warra dhaabbata fayyaatti dahaniif	wq903. ኣብ ጥዕና ትካል ኣብ ዝፀናሕኽሉ እዋን ኩነታት ሕንጦ ዝፈተሸ በዓል ሞያ ነይሩ ዶ?
begin group	mompnc	PNC for the mother	Probe for checks done at the place of birth on the same day as birth, and checks after.			የድህረ-ወሊድ ክብካቤ ለእናት	በወሊድ ቦታም ይሁን ከዛም በሁዋላ ስለሚደረጉ የድህረ-ወሊድ ክብካቤ ጠይቁ	Tajaajila da'umsa boodaa haadhaaf	Yeroo deessan maal maal akka tasiifameef gaafudhuu mirkaneefachuu, wan isa booda tasifameefis gaafaadhu	ክንክን ድሕረ ወሊድ ንኣዴታት	ኣብ ዝወለደትሉ ቦታ ይኹን ብድሕሪኡ ብዛዕባ ዝተገበረላ ክንክን ድሕረ ወሊድ ይተሓተት
select_one yesno	wq904	Did any health care provider check on your own health within 6 weeks of giving birth?				wq904. ${q104_w0_11} ከተገላገሉ በኃላ በ6 ሳምንት ውስጥ የእርስዎን ጤንነት የመረመረዎ ሰው ነበር?	መልሱ የለም ከሆነ፤ ድህረ-ወሊድ እንክብካቤ ለጨቅላ ህጻን ወደ ሚለው ይለፉ፡፡	wq904. Erga ${q104_w0_11}n deessanii booda hanga torbee 6tti ogeessi fayyaa kam iyyuu fayyaa keessan isin ilaalee tureraa?	Hin jiru yoo ta'e tajaajila kunuunsa daa'ima dhalatuu itti ce'/darbii	wq904. ን${q104_w0_11} ምስ ወለድኪ ኣብ ውሽጢ 6 ሰሙን ብዛዕባ ጥዕናኺ ዝፈተሸ ዝኾነ በዓል ሞያ ነይሩዶ?	መልሲ የለን እንተኾይኑ ድሕሪ ወሊድ ክንክን ንሕንጦ ናብ ዝብል ሕለፍ
integer	wq905	How many days after giving birth did you have your first health check?	Enter number of days , Enter 99 if not known	.<43 or .=99	${wq904}=1	wq905. ${q104_w0_11}ን ከተገላገሉ በኃላ ፤ከምን ያህል ቀን በኃላ ነበር የእርስዎን ጤንነት ለማረጋገጥ የመጀመሪያ የጤና ምርመራ/ክብካቤ ያደረጉ?	የቀኑን ብዛት ይጻፉ፤ እማያውቁት ከሆነ 99 ብለው ይጻፉ፡፡ የእናትየዋ ጤንነት ለማረጋገጥ የተደረገ የጤና ምርመራ/ክብካቤ መሆኑን ያረጋግጡ፡፡	wq905. Erga ${q104_w0_11}n deessan guyyaa meeqaa keessatti waa’ee fayyaa keessanii isa jalqabaa ilaalamtanii ture?	Baayina guyyaa barreessi, yoo hin beekan ta'e '99' barreessi	wq905. ን${q104_w0_11} ምስ ወለድኪ ድሕሪ ክንደይ መዓልቲ እዩ ንፈለማ እዋን ኩነታት ጥዕናኺ ምርመራ ዝገበርኪ?	በዝሒ መዓልቲ ይፀሓፍ ዘይተፈለጠ እንተኾይኑ 99 ይፀሓፍ፡፡ጥዕና ናይታ ኣደ ንምርግጋፅ ዝተገብረ ምርመራ/ክንክን ምዃኑ ኣረጋግፅ
select_one pnccheckplace	wq906	Where did the first check take place?			${wq904}=1	wq906. የእርስዎን ጤንነት ለማረጋገጥ የመጀመሪያው የጤና ምርመራ/ክብካቤ የት ነበር የተደረገለዎት?		wq906. Isa jalqabaa eesaatti ilaalamtan?		wq906. ንመጀመርያ ግዜ ኣበይ ቦታ ተመርሚርኪ?
select_one whodidpnc	wq907	By whom?			${wq904}=1	wq907. የእርስዎን ጤንነት ለማረጋገጥ የመጀመሪያው የጤና ምርመራ/ክብካቤ በማን ነበር የተደረገለዎት?		wq907. Isa jalqabaa enyutu isin ilaale?		wq907. ብመን ተመርሚርኪ ?
text	wq907oth	Specify other			${wq907}=7	ሌላ ካለ ይጠቀስ		Kan biroo ibsi		wq907oth. ካልእ እንተሃልዩ ይገለፅ
select_one yesno	wq908	Was a second visit conducted?			${wq904}=1	wq908. የእርስዎን ጤንነት ለማረጋገጥ ሁለተኛ የጤና ምርመራ/ክብካቤ ተደርጎለዎት ነበር ?	መልሱ የለም ከሆነ፤ ድህረ-ወሊድ እንክብካቤ ለጨቅላ ህጻን ወደ ሚለው ይለፉ፡፡	wq908. Tajaajila wal'aansaa dahumsa boodaa yeroo lammaffaa ilaalamtanii turee?		wq908. ካልኣይ ክትትል ተገይሩልኪ ዶ?	መልሲ የለን እንተኾይኑ ድሕሪ ወሊድ ክንክን ንሕንጦ ናብ ዝብል ሕለፍ
integer	wq909	How many days after giving birth did you have your second health check?	Enter number of days , Enter 99 if not known	.<43 or .=99 and .>${wq905} or .=${wq905}	${wq904}=1 and ${wq908}=1	wq909. ${q104_w0_11} ከተገላገሉ በኃላ ከምን ያህል ቀን በኃላ ነበር የእርስዎን ጤንነት ለማረጋገጥ ሁለተኛው የጤና ምርመራ/ክብካቤ ያደረጉ?	የቀኑን ብዛት ይጻፉ፤ እማያውቁት ከሆነ 99 ብለው ይጻፉ፡፡ ለእናትየዋ የጤና ምርመራ/ክብካቤ መሆኑን ያረጋግጡ፡፡	wq909. Erga ${q104_w0_11}n deessan guyyaa meeqaa keessatti fayyaakeessan isa 2ffaa ilaalamtanii ture?	Baayina guyyaa barreessi, yoo hin beekan ta'e '99' barreessi	wq909. ን${q104_w0_11}ምስ ወለድኪ ድሕሪ ክንደይ ግዜ ካልኣይ ክትትል ጌርኪ ?	በዝሒ መዓልቲ ይፃሓፍ ዘይተፈለጠ እንተኾይኑ 99 ይፀሓፍ
select_one pnccheckplace	wq910	Where did the checking take place?			${wq904}=1 and ${wq908}=1	wq910. የእርስዎን ጤንነት ለማረጋገጥ ሁለተኛው የጤና ምርመራ/ክብካቤ የት ነበር የተደረገለዎት?		wq910. Fayyummaa keessan mirkaneeffachuuf isa marsaa lammaffaa eessatti ilaalamtan?		wq910. ኣበይ ቦታ ?
select_one whodidpnc	wq911	By whom?			${wq904}=1 and ${wq908}=1	wq911. የእርስዎን ጤንነት ለማረጋገጥ ሁለተኛው የጤና ምርመራ/ክብካቤ በማን ነበር የተደረገለዎት?		wq911. Yeroo isa 2ffaa ilaalamtan eenyuutu isin ilaalee turee?		wq911. ብመን ?
select_one yesno	wq912	Was a third visit conducted?			${wq904}=1 and ${wq908}=1	wq912. የእርስዎን ጤንነት ለማረጋገጥ ሦስተኛው የጤና ምርመራ/ክብካቤ ተደርጎለዎት ነበር ?	መልሱ የለም ከሆነ፤ ድህረ-ወሊድ እንክብካቤ ለጨቅላ ህጻን ወደ ሚለው ይለፉ፡፡	wq912. Yeroo sadaffaaf ilaalamtanii turtanii?		wq912. ሳልሳይ ክትትል ድሕረ ወሊድ ተገይሩልኪ ዶ ?	መልሲ የለን እንተኾይኑ ድሕሪ ወሊድ ክንክን ንሕንጦ ናብ ዝብል ሕለፍ
integer	wq913	How many days after giving birth did you have your third health check?	Enter number of days , Enter 99 if not known	.<43 or .=99 and .>${wq909} or .=${wq909}	${wq904}=1 and ${wq908}=1 and ${wq912}=1	wq913. ${q104_w0_11} ከተገላገሉ በኃላ ከምን ያህል ቀን በኃላ ነበር የእርስዎን ጤንነት ለማረጋገጥ ሦስተኛው የጤና ምርመራ/ክብካቤ ያደረጉ?	የቀኑን ብዛት ይጻፉ፤ እማያውቁት ከሆነ 99 ብለው ይጻፉ፡፡ ለእናትየዋ የጤና ምርመራ/ክብካቤ መሆኑን ያረጋግጡ፡፡	wq913. Erga ${q104_w0_11}n deessanii booda marsaa 3ffaa guyyaa meeqa booda ilaalamtan?	Baayina guyyaa barreessi, yoo hin beekan ta'e '99' barreessi	wq913. ምስ ወለድኪ ድሕሪ ክንደይ ግዜ ሳልሳይ ክትትል ጌረኪ ?	በዝሒ መዓልቲ ይፃሓፍ ዘይተፈለጠ እንተኾይኑ 99 ይፀሓፍ፡፡ጥዕና ኣደ ንምርግጋፅ ዝተገብረ ምርመራ/ክንክን ምዃኑ ኣረጋግፅ
select_one pnccheckplace	wq914	Where did the checking take place?			${wq904}=1 and ${wq908}=1 and ${wq912}=1	wq914. የእርስዎን ጤንነት ለማረጋገጥ ሦስተኛው የጤና ምርመራ/ክብካቤ የት ነበር የተደረገለዎት?		wq914. Yeroo isa 3ffaa ilaalamtan eessatti ture?		wq914. ኣበይ ቦታ ተራኢኺ/ተመርሚርኪ?
text	wq914oth	Specify other			${wq914}=5	ሌላ ካለ ይጠቀስ		wq914oth. Kan biroo ibsi		wq914oth. ካልእ እንተሃልዩ ይገለፅ
select_one whodidpncmom	wq915	By whom?			${wq904}=1 and ${wq908}=1 and ${wq912}=1	wq915. የእርስዎን ጤንነት ለማረጋገጥ ሦስተኛው የጤና ምርመራ/ክብካቤ በማን ነበር የተደረገለዎት?		wq915. marsaa 3ffaa eenyuutu isin ilaale?		wq915. ብመን ?	ዘይፍለጥ እንተኾይኒ ይቀመጥ
select_multiple pnccompomom	wq916	During visits after giving birth, what was done to check your health?	Read List out loud and Mark all that apply		${wq904}=1	wq916. ${q104_w0_11} ከተገላገሉ በኃላ በተደረገለዎት በየትኛዉም ጉብኝት የእርስዎን ጤንነት ለማረጋገጥ ምን ምን ተደርገለዎት ነበር?	ዝርዝሩን አንብቡላቸው፡፡ መልሶችን ይክበቧቸው፡፡	wq916. Erga ${q104_w0_11}n deessanii boodaa marsaa yeroo adda addaa ilaalamtan keessatti, fayyummaa keessan mirkaneeffachuuf tajaajila maal maaltu isiniif taasifamee turee?	Filannoo dubbisi, deebii isaan kennan itti mari	wq916. ኣብ እዋን ድሕረ-ወሊድ ክትትል ኩነታት ጥዕናኽን ንምፍላጥ ታይን ታይን ተጌሩ?	እቲ ዝርዝር ይነበብ ፤ ዝተፈፀመ ምልክት ይገበር
text	wq916oth	specify other			regex(${wq916},'^.*i.*$')	ሌላ ካለ ይጠቀስ		wq916oth. Kan biroo yoo tahe (Ibsi)		wq916oth. ካልእ እንተሃልዩ ይገለፅ
select_one satisflevel	wq917	Can you tell us your satisfaction or dissatisfaction for the postnatal care you received?			${wq904}=1	wq917. በአገኙት የድህረ-ወሊድ አገልግሎት መርካተዎን እና አለማርካተዎን ይንገሩን?		wq917. Tajaajila da’umsaan boodaa argattan ilaachisee tajaajila kanatti quufuu fi quufuu dhiisuu keessan nuuf ibsuu ni dandeesuu?		wq917. ንዝተገበረልኪ ክትትል ድሕረ ወሊድ ዝፈጠረልክን ዕግበት ክትገልፃለይዶ ትኽእላ?
end group	mompnc
begin group	babyPNC	PNC for the baby	Probe for checks done at the place of birth on the same day as birth, and checks after.			የድህረ-ወሊድ ክብካቤ ለጨቅላ ህጻን	በወሊድ ቦታም ይሁን ከዛም በሁዋላ ስለሚደረጉ የድህረ-ወሊድ ክብካቤ ጠይቁ	Tajaajila kunuunsa da'umsaan boodaa daa'imaaf		ክትትል ድሕረ-ወሊድ ንሕንጦ	ኣብ ዝወለደትሉ ቦታ ይኹን ብድሕሪኡ ብዛዕባ ዝተገበረ ክንክን ድሕረ ወሊድ ይተሓተት
select_one yesno	wq918	In the first 6 weeks after ${q104_w0_11} was born, did any health care provider excluding traditional birth attendant check on ${q104_w0_11} health?				wq918. ${q104_w0_11}ን ከተገላገሉ በኃላ በመጀመሪያዎች ስድስት ሳምንት ውስጥ፤ ${q104_w0_11}ን ጤንነት ለማረጋገጥ ምርመራ ያደረገለት/ላት የጤና ባለሙያ (የልምድ አዋላጅን አይጨምርም) ነበር?	(ስም) በተወለደበት/ችበት ቦታ እና በተወለደበት/ችበት ቀን ያገኘውን/ቸውን ምርመራ እና ከዚያ በኃላ የተደረገለትን/ላትን የጤና ምርመራ ይጠይቁ፡፡	wq918. Erga ${q104_w0_11} deessanii booda hanga torbaan 6tti, deessisituu aadaa osoo hin dabalatiin ogeessi fayyaa waa’ee fayyaa ${q104_w0_11} kan ilaalee turee?	kunuunsa yerroo dhalatee/ttee fi baka itti dhalattetti/dhalateetti fi achiin booda kennameef haa ibsan	wq918.ን${q104_w0_11}ምስ ወለድኪ ኣብ መጀመርያ 6 ሰሙን ውሽጢ ብዛዕባ ጥዕና ${q104_w0_11} ንምርግጋፅ ምርምራ ዝገበረሉ/ላ በዓል ሞያ ጥዕና (ብዘይካ ልምዲ መዋልዳን) ዶ ነይሩ?	ኣብ ዝተወለደሉ ቦታን መዓልትን ብድሕሪኡን ዝተገመረ ምርመራ/ክንክን ይተሓተት
integer	wq919	If YES, how many days after birth was ${q104_w0_11} 's first health check?	Enter number of days and Enter 99 if not known	.<43 or .=99	${wq918}=1	wq919. ለጥያቄ 918 መልሱ አዎ ከሆነ፤ ${q104_w0_11} ከተወለደ ከምን ያህል ቀን በኃላ ነበር${q104_w0_11}ን ጤንነት ለማረጋገጥ የመጀመሪያ የጤና ምርመራ/ክብካቤ የተደረገለት?	የቀኑን ብዛት ይጻፉ፤ እማያውቁት ከሆነ 99 ብለው ይጻፉ፡፡	wq919. Yoo deebiin eeyyee ta’e, ${q104_w0_11}n erga dhalatee/ttee guyyaa meeqaa keessaatti yeroo jalqabaa ilaalamee ture?	Baayyina guyyaa barreessaa, yoo hin beeku jedahn '99'guuti	wq919. እወ እንተኾይኑ ${q104_w0_11} ካብ ዝተወለደ ድሕሪ ክንደይ ግዜ ንፍለማ እዋን ተራእዩ/ያ?	ቁፅሪ መዓልቲ ይፀሓፍ፤ ኣይፈልጦን እንተኾይኑ 99 ይመዝገብ
select_one pnccheckplace	wq920	If YES, where did the health checks on ${q104_w0_11} take place?			${wq918}=1	wq920. ለጥያቄ 918 መልሱ አዎ ከሆነ፤${q104_w0_11}ን ጤንነት ለማረጋገጥ የመጀመሪያው የጤና ምርመራ/ክብካቤ የት ነበር የተደረገለት?		wq920. Yoo deebiin eeyyee ta’e, ${q104_w0_11}n bakka kamitti ilaalamee/ttee turee?		wq920. ${q104_w0_11} ኣበይ ቦታ ተራእዩ?
select_one whodidpnc	wq921	If YES, who checked on the health of ${q104_w0_11} ?			${wq918}=1	wq921. ለጥያቄ 918 መልሱ አዎ ከሆነ፤ በማን ነበር የተደረገለት/ላት?	ከተሻለ ጤና ባለሙያ አገልግሎት ማግኘቱን/ቷን አጥብቀው ይጠይቁ/ይመርምሩ፡፡	wq921. Yoo deebiin eeyyee ta’ee, ${q104_w0_11}n eenyuutu ilaalee turee?	Eenyuummaa ogeesa tajaajila kana kenneef sirriitti addaan basi	wq921. ${q104_w0_11} ብመን ተራእዩ?	ዝሐሸ በዓል ሞያ ንምፍላጥ ኣውፃእፅእወን
select_one yesno	wq922	Was a second check conducted?			${wq918}=1	wq922. ${q104_w0_11}ን ጤንነት ለማረጋገጥ ሁለተኛ የጤና ምርመራ/ክብካቤ ተደርጎለት/ላት ነበር?		wq922. ${q104_w0_11}n yeroo lammaffaaf ilaalamee/ttee turee?		wq922. ${q104_w0_11}ንኻልኣይ ጊዜ ክትትል ተገይሩሉ/ላ ዶ ነይሩ?
integer	wq923	If YES, how many days after birth was ${q104_w0_11} 's second health check?	Enter number of days , Enter 99 if not known	.>${wq919} or .=${wq919} and .<43 or .=99	${wq918}=1 and ${wq922}=1	wq923. ለጥያቄ 922 መልሱ አዎ ከሆነ፤ ${q104_w0_11} ከተወለደ ከምን ያህል ቀን በኃላ ነበር ${q104_w0_11}ን ጤንነት ለማረጋገጥ ሁለተኛ የጤና ምርመራ/ክብካቤ የተደረገለት?	የቀኑን ብዛት ይጻፉ፤ እማያውቁት ከሆነ 99 ብለው ይጻፉ፡፡	wq923. Yoo deebiin eeyyee ta’e, ${q104_w0_11}n erga dhalatee/ttee guyyaa meeqaa keessatti tajaajila isa lammaffaa argatee turee?	Baayina guyyaa barreessi, yoo hin beekan ta'e '99' barreessi	wq923. ${q104_w0_11} ካብ ዝተወለደ ድሕሪ ክንደይ መዓልቲ ካልኣይ ክትትል ተገየሩሉ/ላ?	ቁፅሪ መዓልቲ ይፀሓፍ፤ ኣይፈልጦን እንተኾይኑ 99 ይመዝገብ
select_one pnccheckplace	wq924	If YES, Where did the health checks on ${q104_w0_11} take place?			${wq918}=1 and ${wq922}=1	wq924. ለጥያቄ 922 መልሱ አዎ ከሆነ፤${q104_w0_11}ን ጤንነት ለማረጋገጥ ሁለተኛው የጤና ምርመራ/ክብካቤ የት ነበር የተደረገለት?		wq924. Yoo deebiin eeyyee ta’e, ${q104_w0_11}n marsaa 2ffaa bakka kamitti ilaalamee turee?		wq924. ${q104_w0_11} ኣበይ ቦታ ተራእዩ?
select_one whodidpnc	wq925	If YES, Who checked on the health of ${q104_w0_11}?			${wq918}=1 and ${wq922}=1	wq925. ለጥያቄ 922 መልሱ አዎ ከሆነ፤ በማን ነበር የተደረገለት/ላት?		wq925. Yoo deebiin eeyyee ta’ee, ${q104_w0_11}n eenyuutu ilaalee ture?		wq925. ${q104_w0_11} መን ሪእይዎ/ዋ?
select_one yesno	wq926	Was a third check conducted?			${wq918}=1 and ${wq922}=1	wq926. ${q104_w0_11}ን ጤንነት ለማረጋገጥ ሶስተኛ የጤና ምርመራ/ክብካቤ ተደርጎለት/ላት ነበር?		wq926. ${q104_w0_11}n yeroo sadaffaaf ilaalamee turee?		wq926. ${q104_w0_11} ንሳልሳይ ጊዜ ክትትል ተገይሩሉ/ላ ዶ ነይሩ?
integer	wq927	If YES- how many days after birth was ${q104_w0_11} 's third health check?	Enter number of days , Enter 99 if not known	.>${wq923} or .=${wq923} and .<43 or .=99	${wq918}=1 and ${wq926}=1	wq927. ለጥያቄ 926 መልሱ አዎ ከሆነ፤ ${q104_w0_11} ከተወለደ ከምን ያህል ቀን በኃላ ነበር የ${q104_w0_11}ን ጤንነት ለማረጋገጥ ሶስተኛ የጤና ምርመራ/ክብካቤ የተደረገለት?	የቀኑን ብዛት ይጻፉ፤ እማያውቁት ከሆነ 99 ብለው ይጻፉ፡፡	wq927. Yoo deebiin eeyyee ta’e, ${q104_w0_11}n guyyaa hangamii booda marsaa3ffaa ilaalamee turee?		wq927. ${q104_w0_11} ካብ ዝተወለደ ድሕሪ ክንደይ መዓልቲ ሳልሳይ ክትትል ተገየሩሉ/ላ?	ቁፅሪ መዓልቲ ይፀሓፍ፤ ኣይፈልጦን እንተኾይኑ 99 ይመዝገብ
select_one pnccheckplace	wq928	If YES, Where did the health checks on ${q104_w0_11} take place?			${wq918}=1 and ${wq926}=1	wq928. ለጥያቄ 926 መልሱ አዎ ከሆነ፤የ${q104_w0_11}ን ጤንነት ለማረጋገጥ ሶስተኛ የጤና ምርመራ/ክብካቤ የት ነበር የተደረገለት?		wq928. Yoo deebiin eeyyee ta’ee, ${q104_w0_11}n eessattii ilaalame ture?		wq928. ${q104_w0_11} ኣበይ ቦታ ተራእዩ?
select_one whodidpnc	wq929	If YES, Who checked on the health of ${q104_w0_11}?			${wq918}=1 and ${wq926}=1	wq929. ለጥያቄ 926 መልሱ አዎ ከሆነ፤ በማን ነበር የተደረገለት/ላት?	ከተሻለ ጤና ባለሙያ አገልግሎት ማግኘቱን/ቷን አጥብቀው ይጠይቁ/ይመርምሩ፡፡	wq929. yoo deebiin eeyyee ta'e ${q104_w0_11}n enyutu gargaare?	Eenyuummaa ogeesa tajaajila kana kenneef sirriitti addaan basi	wq929. ${q104_w0_11} መን ሪእይዎ?	ዝሐሸ በዓል ሞያ ንምፍላጥ ኣውፃእፅእወን
select_multiple pnccompobaby	wq930	At any of the health checks, what was done to check the health of ${q104_w0_11}?	Read List out loud and Mark all that apply		${wq918}=1	wq930. በሁሉም የጉብኝት ወቅቶች የ ${q104_w0_11}ን ጤንነት ለማረጋገጥ ምን ምን ተደርጎለት/ላት ነበር?	ዝርዝሩን አንብቡላቸው፡፡ መልሶችን ይክበቧቸው፡፡	wq930. ${q104_w0_11}n yeroo marasaa adda addaa ilaalametti fayyummaa isaa mirkaneeffachuuf maal maaltu godhameef ture?	Filannoo dubbisiif deebii galmeessi	wq930. ኣብ ኩሎም ክትትላት ጥዕና ${q104_w0_11} ንምርግጋፅ ታይን ታይን ተገየረሙሉ/ላ?	እቲ ዝርዝር ይነበብ ፣ ኣብ ዝተተግበረ ኩሉ ምልክት ግበር
select_one satisflevel	wq931	Can you tell us your satisfaction or dissatisfaction for the postnatal care given for your baby?			${wq918}=1	wq931. ለ${q104_w0_11} በተሰጠው የድህረ-ወሊድ አገልግሎት መርካተዎን እና አለማርካተዎን ይንገሩን?		wq931.Tajaajila kunuunsa dahumsa boodaa ${q104_w0_11}f keennameef ilalchisee itti qufuu fi dhisuu keessan irraatti yaada naaf kennituu?		wq931. ን${q104_w0_11} ብዝተገበረሉ ክንክን ድሕረ ወሊድ ዓጊበን ዶ ኣይዓገባን?
select_one yesno	wq932	The last time you gave birth, did you keep your newborn at home for several days or weeks without taking the baby out?				wq932. ${q104_w0_11}ን በወለዱ ጊዜ፤ ${q104_w0_11}ን ከቤት ሳያወጡት/ጧት ለረጅም ቀናቶች ወይም ሳምንታት ቆይተው ነበር?		wq932. ${q104_w0_11}n yeroo deessan osoo bakkeetti hin baasiin guyyoota dheeraaf ykn torbeedhaaf mana keessa tursitanii turee?	Isa dhumaa guyyaa 5 fudhu	wq932. ን${q104_w0_11} ምስ ወለድኪ ${q104_w0_11} ንብዙሕ መዓልቲ ወይ ሰሙናት ናብ ደገ ከይወፀ/ት ዶ ኣፅኒሕኽዮ/ያ?	ልዕሊ 5 መዓ ልቲ እንተ ኾይኑ ከም ነዊሕ እዋን ይወሰድ
integer	wq933	What is the number of days that you kept your newborn in the house?	Ask all respondents	.<45		wq933. ልጅዎን ከቤት ሳያወጡት/ጧት ለስንት ቀናቶች ቆዩ?	Ask all respondents	wq933. Guyyoota meeqaaf mana keessa tursitan	Hunda gaafadhu	wq933. ንክንደይ መዓልቲ ካብ ገዛ ተይወፀ/ት ፀኒሑ/ሓ?	ንኾሎም ይሕተት
select_one yesno	wq934vist	The last time you gave birth, were there visitors come to your house to see the baby? This includes visitors for any reason: health care workers, extended family, or friends.				wq934. ${q104_w0_11}ን በወለዱ ጊዜ፤ ${q104_w0_11}ን ለማየት/ለመጠየቅ የመጣ ሰው/ጠያቂ ነበር ?	በማንኛውም ጉዳይ የመጡ ጠያቂዎችን ያጠቃልላል፤ የጤና ባለሙያዎች፣ የሩቅ ቤተሰቦች…	wq934vist. ${q104_w0_11}n yeroo deessan namni daa'ima ilaaluuf ykn gaafachuuf dhufee turee?	Nama sababa kamiifuu daa'ima ilaaluu dhufe; hojjettoota fayyaa, firoota ykn hiriyoota	wq934vist. ን ${q104_w0_11} ምስ ወለድኪ ን${q104_w0_11} ንምርኣይ(ንምጥያቕ)ዝመፀ ሰብ ነይሩ ዶ ?	ብዝኾነ ምኽንያት ዝመፁ ሰብሞያ ጥዕና ፤ቤተሰብ ወይድማ መሓዙት የጠቓልል እዩ
integer	wq934	The last time you gave birth, how many days passed before you had visitors come to your house to see the baby? This includes visitors for any reason: health care workers, extended family, or friends.	Enter '0' if lessthan a day and 99 if do not know	.>=0 and .<=42 or .=99	${wq934vist}=1	wq934. ${q104_w0_11}ን በወለዱ ጊዜ፤ ${q104_w0_11}ን ለማየት/ለመጠየቅ ሰው/ጠያቂ ለመጀመሪያ ጊዜ ከስንት ቀን በኃላ ነበር ወደ እናንተ ቤት የመጣው?	ከ1 ቀን በታች ከሆነ 0 ያስገቡ ካላወቁ 99 ያስገቡ፡፡ ጠያቂ ማለት ማንኛውም ሰው በምንም ምክንያት ለመጠየቅ የሚመጣ፤ የጤና ባለሙያ፤ የቤተሰብ አባላት፤ ጓደኞች፡፡	wq934. Yeroo ${q104_w0_11}n deessan namni daa'ima ilaaluuf ykn gaafachuuf dhufe kun yeroo jalqabaaf guyyaa meeqa booda turee?	Yoo guyyaa tokko gadi ta'e'0' barreessi, yoo hin beekan ta'e '99' guuti Nama gaafate jechuun sababa kamiifuu kan dhufeyoo ta'u ogeessa fayyaa, fira, hiriyyaa ta'uu ni mala	wq934. ን ${q104_w0_11} ምስ ወለድኪ ንመጀመርያ ግዜ ድሕሪ ክንደይ መዓልቲ ነይሩ ናብ ገዘኺ ዝመፁ ?	ትሕቲ 1 መዓልቲ እንተኾኑ 0 ኣይፈልጦን እንተኾይኑ 99 ይመዝገብ፣ብዝኾነ ምኽንያት ዝመፁ ሰብሞያ ጥዕና ፤ቤተሰብ ወይድማ መሓዙት የጠቓልል እዩ
select_one yesno	wq935tou	The last time you gave birth, someone other than you had physical contact with the baby?				wq935tou. ${q104_w0_11}ን በወለዱ ጊዜ፤ ከእርሰዎ ውጭ ${q104_w0_11}ን ሌላ ሰው ሰውነቱን ነክቶት ነበር?	ሰውነት መንካት ስንል የህጻኑን ስውነት በማንኛውም መልኩ መንካት ሲሆን ህጻኑን ላይዘው/ላይታቀፈው ይችላል ፡፡	wq935tou. Yeroo ${q104_w0_11}n deessan isin(haadha) malee namni biraan ${q104_w0_11}n tuqee turee?	Tuquu jechuun: qaama daa'imaa haala kamiinuu itti bu'uu yoo ta'u, baachuu ykn hammachuu dabalatee ta'uu danda'a.	wq935tou. ${q104_w0_11} ምስ ወለድኪ ፤ ካባኺ ወፃኢ ን ${q104_w0_11}ሰውነቱ ዝነኽኦ ሰብ ዶ ነይሩ ?	ሰውነት ምንካእ እንትንብል ብዝኾነ መልክዕ ሰውነት ሕንጦ እንተነኺእዎ ፣ዘይክሓቁፎ ወይ ዘይክሕዞ ይኽእል
integer	wq935	The last time you gave birth, how many days passed before someone other than you had physical contact with the baby?	Enter 99 if do not know	.>=0 and .<=42 or .=99	${wq935tou}=1	wq935. ${q104_w0_11}ን በወለዱ ጊዜ፤ ከእርሰዎ ውጭ ${q104_w0_11}ን ሌላ ሰው ሰውነቱን ሳይነካው ለምን ያህል ቀን ቆይቶ ነበር? (የ 42 ቀን ልምዷን ጠይቁ)	ሰውነት መንካት ስንል የህጻኑን ስውነት በማንኛውም መልኩ መንካት ሲሆን ህጻኑን ላይዘው/ላይታቀፈው ይችላል ፡፡	wq935. Yeroo ${q104_w0_11}n deessan isin(haadha) malee namni biraan ${q104_w0_11}n osoo hin tuqiin guyyaa meeqaaf turee?	Haala barsiifata ulumaa isaanii gaafadhu Tuquu jechuun: qaama daa'imaa haala kamiinuu itti bu'uu yoo ta'u, baachuu ykn hammachuu dabalatee ta'uu danda'a.	wq935. ን ${q104_w0_11} ምስ ወለድኪ ካባኺ ወፃኢ ካሊእ ሰብ እንተይነኽኦ ንክንደይ መዓልቲ ፀኒሑ/ሓ? (ልምዲ 42 መዓልቲ ሕተት)ምንኽኻእ ማለት ዝኾነ ሰብ ተዘይተሓቖፎውን ዋላ ነኺኢዎ እንተነይሩ	ሰውነት ምንካእ እንትንብል ብዝኾነ መልክዕ ሰውነት ሕንጦ እንተነኺእዎ ፣ዘይክሓቁፎ ወይ ዘይክሕዞ ይኽእል እዩ
end group	babyPNC
select_one whenfpafterdeldiscuss	wq936	When did the health worker/HDA discuss with about family planning method that can be taken after giving birth?				wq936. ከወሊድ በኃላ ስለሚወሰድ የቤተሰብ እቅድ ዘዴ የጤና ባለሙያ/የጤና ኤክስቴንሽን ሰራተኛ / የልማት ቡድን መሪ መቼ ነበር ከእርስዎ ጋር የተወያየው/ችው?		wq936. Da'umsa keessan booda ogeessi fayyaa/ HEF/DRMF waa'ee karoora maatii isin waliin kan mari'atan yoom ture?		wq936. ድሕሪ ወሊድ ዝውሰድ ሜላ ትልሚ ስድራ ዝምልከት ብሰብ ሞያ ጥዕና፣ሰራሕተኛ ጥሙር ጥዕና/ልምዓት ጉጅለ/ ምሳኺ ዝተመያየጥክንሉ እዋን መዓዝ ነይሩ?
select_multiple method	wq620ppfp	About which post partum family planning methods the health worker/HEWs discuss with you?			${wq620}=1	wq620. ${q104_w0_11} ነፍሰ ጡር እያለሽ ፤የጤና ባለሙያ ወይም የጤና ኤክስቴንሽን ሰራተኛ ስለየትኞቹ ከወሊድ በኃላ ስለምተጠቀሚው የወሊድ መከላከያ ዘዴዎችን አወያይተውሽ ነበረ?		wq620ppfp. ${q104_w0_11}n yeroo ulfa turte ogeessi fayyaa ykn ekisteenshinii fayyaa waa'ee mala karoora maatii da'umsaa booda fudhatamu isa kam isin mariisisanii turan?		wq620ppfp. ምስ ሰብ ሞያ ጥዕና ወይ ጥሙር ጥዕና ቤተሰብ ብዛዕባ ኣብ ድሕረ ወሊድ ክትጥቀምዮም ትኽእሊ ዓይነታት ሜላ መካላኸሊ ትልሚ ስድራ ተዘራሪብክን ኔርክን ዶ?
note	newbornhseeking	Now I am going to ask you on the newborn health care seeking issues				አሁን ለጨቅላ ህጻናት ስለሚሰጥ የህክምና እርዳታን በተመለከተ እጠይቅሻለሁ		Amma waa'ee gargaarsa yaalii daa'ima dhalattuu/kichuuf godhamuu malu isin gaafadha		ብምቕፃል ንሕንጦ ዝግበር ሕክምና ዝምልከት ክሓተኪ እየ
select_one KAPlevel	wq937	If a newborn infant is healthy, there is no need to take the newborn to the health center (or health post).				wq937 አዲስ የተወለደው ጨቅላ ህጻን ጤነኛ ከሆነ፤ ጨቅላ ህጻኑን ወደ ጤና ጣቢያ ወይም ጤና ኬላ መውሰድ አያስፈልግም፡፡		wq937. Yoo daa’imni dhalattuun fayyaa taatee, gara Buufata fayyaa ykn keellaa fayyaa geessuu hin barbaachisu		wq937. ሓዱሽ ዝተወለደ ሕንጦ ጥዑይ እንተኾይኑ ናብ ጣብያ ጥዕና (ኬላ ጥዕና ) ምውሳድ ኣየድልን
select_one KAPlevel	wq938	A newborn infant should not be taken to the health center or health post for some days for cultural or religious reason or belief?	Mention example like waiting till baptism or any other cultural or religious reason.			wq938. አዲስ የተወለደው ጨቅላ ህጻን በአንዳንድ ሀይማኖታ ዊ ወይም ባህላዊ ምክንያት ለተወሰኑ ቀናት ለማንኛውም ጉዳይ ወደ ጤና ጣቢያ ወይም ጤና ኬላ መሄድ የለበትም፡፡	ለምሳሌ ሣይጠመቅ ከቤት አለማዉጣት	wq938. Daa’imni dhalattuun sababoota amantaa ykn barsiifata adda addaa wal qabateen guyyaa murtaa'eef gonkumaa gara buufata fayyaa ykn keella fayyaa sababa kamiifuu deemuu hin qabdu.		wq938. ሓዱሽ ዝተወለደ ሕንጦ ብምክንያት ሃይማኖታዊ/ ባህላዊ ምክንያት ንዝተወሰኑ መዓልትታት ብዝኾነ ጉዳይ ናብ ጣብያ ጥዕና (ኬላ ጥዕና ) ክውሰድ የብሉን
select_multiple dangerpnc	wq940	wq940. Sometimes mothers after delivery have severe illnesses and should be taken immediately to a health facility. What type of symptoms would cause mothers to go to a health facility right away?	Do not read responses; ASK: Anything else?; Record all responses			wq940. ከወሊድ በኋላ አንዳንድ ጊዜ እናቶች በጣም ስለሚታመሙ ወደጤና ድርጅት ወዲያውኑ መሄድ አለባቸው፡፡ በአስቸኳይ ወደ ጤና ድርጅት መሄድ ያለባቸው ምን ዓይነት ምልክቶችን ሲያዩ ነው?	ሌላስ ብለዉ ይጠይቁ/ ዝርዝሩን አያንብቡ/ ሁሉንም መልሶች ይመዝግቡ	wq940. Yeroo tokko tokkoo haadholiin erga dahanii booda baayyee waan dhukkubsataniif gara dhaabbata fayyaa atattamaan deemuu qabu. Sababiin atattamaan gara dhaabbata fayyaa deemuu qaban yoo mallatoo maal faa ofirratti arganidha?	Filannoo hin dubbisina/Kan biroo hoo jechuun gaaffadha?/kan eeran hunda galmeesssa.	wq940. ሓደ ሓደ ጊዜ ኣዴታት ምስ ወለዳ ብጣዕሚ ስለዝሐመን ሽዑ ንሽዑ ናብ ጥዕና ትካል ክኸዳ ኣለወን ።እንታይ ዓይነት ምልክት ከርእያ ከለዋ እየን ብህፁ ናብ ትካል ጥዕና ክኸዳ ዘለወን?	መልሲ ኣይነበብ፣ ካልእከ እናበልካ ሕተት ፣ኩሎም ዝተጠቐሱ መልስታት ይመዝገቡ
select_one yesno	wq940apnc	wq940a. Did you face illness after delivery that needs immediate medical attention?				wq940a. ከወሊድ በኋላ በአስቸኳይ ወደ ጤና ድርጅት የሚያስኬድ ችግር ገጥሞዎት ነበር?		wq940apnc. Dahumsa booda rakkooleen hatattamaan gara dhaabbilee fayyaa akka deemtan kan isin taasise isin mudatee turee?		wq940apnc. ኣብ ድሕረ ወሊድ ብህፁፅ ናብ ጥዕና ትካል ዘኽይድ ፀገም ኣጋጢሙኪ ዶ ይፈልጥ?
select_multiple dangerpnc	wq940b	wq940b. Which of the folowing symptoms did you face?			${wq940apnc}=1	wq940b. የትኞቹ ከወሊድ በኋላ በአስቸኳይ ወደ ጤና ድርጅት መሄድ የሚያስፈልጋቸዉ ችግሮች ገጥመዉሽ ነበር?		wq940b. Eeyyee yoo ta'e mallattoolee ykn rakkoolee maalfaatu akka gara dhaabbata fayyaa deemtan isin taasise turee?		wq940b. ኣየነዎት ኣብ ድሕረ ወሊድ ብህፁፅ ናብ ጥዕና ትካል ዘኽይዱ ምልክታት ገጢሞምኺ ?
note	vitaminA	Vitamin A				ቫይታሚን ኤ		Vataamina A		ቫይታሚን ኤ
select_one yesnodk	wq939	In the first two months after delivery, did you receive a dose of vitamin A? [Show Vitamin A Capsule]				wq939. ${q104_w0_11}ን በወለዱ በመጀመሪያዎቹ 2 ወራት ውስጥ እንደዚህ ያለ ቫይታሚን ኤ እንክብል ወስደው ነበር?	ብልቃጡን/ እንክብሉን ያሳዩ	wq939. Erga ${q104_w0_11} deessanii booda ji'oota lamaan jiran keessatti viitaamiin A kan akka kanaa fudhattani turtanii?	Bilqaxii ykn kininnii itti agarsisaa	wq939. ን${q104_w0_11} ምስ ወለድክን ኣብ መጀመርታ ክልተ ኣዋርሕ ቫይታሚን ኤ ተዋሂብክን ዶ ነይሩ?	ካፕሱል ቫይታሚን ኤ ኣርኢ
select_one vita	wq1001	q1001. Did ${q104_w0_11} receive a dose of vitamin A in the last 6 months?	Show Vitamin A Capsule			wq1001. ${q104_w0_11} ባለፉት 6 ወራት ቫይታሚን ኤ ወስዶ/ዳ ነበር ?	የቫይታሚን ኤ ካኘሱል ያሳዩ	wq1001. Ji’oottan jahan dabran keessatti ${q104_w0_11} n Viitaamina A argatte/te turee?	Bilqaxii ykn kininii itti agarsisaa	wq1001. ${q104_w0_11} ኣብ ዝሓለፈ 6 ኣዋርሕ ቫይታሚን ኤ ወሲዱ ዶ ነይሩ?	ካፕሱል ቫይታሚን ኤ ኣርኢ
note	wSection11	Infant feeding & food preparation practices				የሕፃናት አመጋገብና የምግብ አዘገጃጀት ልምድ		Soorrata daa'imaa fi Muuxannoo nyaata nyaata daa'imaa qopheessuu		ክፍሊ 11 ኣመጋግባ ህፃንን ኣደላልዋ ምግብን
select_one yesnodk	wq1101	q1101. Did any community health worker visit you to discuss with you about the feeding of your child ${q104_w0_11}?				wq1101. የጤና ኤክስቴንሽን ሰራተኛ ወይም የልማት ቡድኖች ስለ ${q104_w0_11} አመጋገብ ምክር ለመስጠት በቤትዎ አነጋግሮዎት/ ጎብኝቶዎት ያውቃል?		wq1101. Hojjatoonni ekisteenshinii fayyaa ykn hojjettoonni fayyaa hawasaa (RMF) mana keessan dhufanii isin waliin waa’ee nyaata ${q104_w0_11} mari’atanii beekuu?		wq1101. ${q104_w0_11} ከመይ ክምገብ ከም ዘለዎ ኣብ ከባቢኹም ዘለዉ ሰራሕተኛታት ጥዕና ኣብ ገዛኩም ምኽሪ ንምሃብ ዑደት ጌሮም ዶ ይፈልጡ?
integer	wq1102	q1102. When was the last time a community health worker visited you to discuss about the feeding of your child ${q104_w0_11}?	in months; if less than 1 month enter '0'; if more than 1 year enter '12'; if don't remember enter '98'	.<13 or .=98 or .=0	${wq1101}=1	wq1102. ለመጨረሻ ጊዜ የአካባቢው ጤና ሰራተኛ ስለ ${q104_w0_11} አመጋገብ ምክር ለመስጠት እቤትዎ የመጣው መቼ ነበር?	(በወራት) ከ 1 ወር ያነሰ ከሆነ 0 ያስገቡ፤ ከ 1 አመት ከበለጠ 12 ያስገቡ፤ እማያስታውሱት ከሆነ 98 ብለው ይጻፉ፡፡	wq1102. Yeroo dhumaatiif hojjattootni fayyaa naannoo keessanii gara manaa dhufan nyaata ${q104_w0_11} gorsa kennuuf kan dhufan yoom ture?	Ji'an, yoo ji'a 1 gadi ta'e '0'guuti waggaa 1 ol yoo ta'e '12' guuti , yoo hin yaadatan ta'e '98' guuti	wq1102. ኣብ ከባቢኹም ዘለዉ ጥዕና ሰራሕተኛ ብዛዕባ ኣመጋግባ ${q104_w0_11} ምኽሪ ንምሃብ ናብ ገዛኹም ዝመፁ መዓዝ ነይሩ?	ብወርሒ ይመዝገብ፣ ትሕቲ 1 ወርሒ እንተኾይኑ 0 ይመዝገብ፣ ልዕሊ 1 ዓመት እንተኾይኑ 12 ይመዝገብ፣ኣይዝክሮን እንተኾይኑ 98 ይመዝገብ
select_multiple isource	wq1103	q1103. Who visited you during that time?	Do not read responses; ASK: Anything else?; Record all responses		${wq1101}=1	wq1103. በመጨረሻ ጊዜ ስለ ${q104_w0_11} አመጋገብ ምክር ለመስጠት እቤትዎ የመጣው የአካባቢው ጤና ሰራተኛ ማን ነበር?	ዝርዝሩን አያንብቡ	wq1103. Yeroo dhumaaf waa'ee nyaataa ${q104_w0_11} isin gorsuuf mana keessan kan dhufee hojeetaan fayyaa naannoo keessanii enyuu ture?	Filannoo hin dubbisinaa/Kan biroo hoo jechuun gaafadhaa/kan eeran hunda galmeessaa.	wq1103. ንመወዳእታ ጊዜ ብዛዕባ ${q104_w0_11} ከመይ ክምገብ ከም ዘለዎ ንምዝታይ ናብ ገዛኽን ዝመፁ ኣብ ከባቢኹም ዘለዉ ጥዕና ሰራሕተኛ ኣየነኦም ኔሮም?	ዝርዝር መማረፅታት ኣይነበብ
select_multiple chdiscuss	wq1104	q1104. What was discussed?	Do not read responses; ASK: Anything else?; Record all responses		${wq1101}=1	wq1104. ይህው የአካባቢ ጤና ሠራተኛ በመጨረሻ ጊዜ ስለ ${q104_w0_11} አመጋገብ ምክር ለመስጠት እቤትዎ በመጣ ጊዜ ስለምን ተወያያችሁ?	ሌላስ ብለዉ ይጠይቁ/ ዝርዝሩን አያንብቡ/ ሁሉንም መልሶች ይመዝግቡ	wq1104. Yeroo dhumaaf gaafa haala nyaata ${q104_w0_11} isin mariisisuu mana keessan dhufan sana waa'ee maalii mari'attan turee?	Filannoo hin dubbisinaa/Kan biroo hoo jechuun gaafadhaa/kan eeran hunda galmeessaa.	wq1104. ኣብ ከባቢኹም ዘለዉ ጥዕና ሰራሕተኛ ንመወዳእታ ጊዜ ብዛዕባ ኣመጋግባ ${q104_w0_11} ንምዝታይ ናብ ገዛኹም ምስመፁ ብዛዕባ እንታይ ተዛቲኹም?	መልሲ ኣይነበብ፣ ካልእከ እናበልካ ሕተት፣ ኩሎም ዝተጠቐሱ መልስታት ይመዝገቡ
select_one yesno	wq1105	q1105. Have you ever breastfed ${q104_w0_11}?			${wq804imm}=0	wq1105. ${q104_w0_11}ን ጡት አጥብተው ያውቃሉ?		wq1105. ${q104_w0_11}n harma hoosistani beektuu?		wq1105. ን${q104_w0_11} ጡብ ኣጥቢየንኦ ይፈልጣ ዶ?
select_one youeat	wq1106	q1106. Since you breastfeed ${q104_w0_11} do you eat more than usual, the same as usual, or less than usual?			${wq1105}=1	wq1106. ${q104_w0_11}ን ማጥባት ከጀመሩ አንስቶ አመጋገብዎ ከወትሮው ጋር ሲነፃፀር ምን ይመስላል?		wq1106. Yeroo ${q104_w0_11} harma hoosisuu jalqabdanii eegala haalli nyaata keessanii isa duraa waliin yoo madaaltan maal fakkaata?		wq1106. ን${q104_w0_11} ጡብ ምጥባው ካብ ትጅምራ ጀሚሩ ኣመጋግባኽን ምስ ካሊእ እዋን እንትነፃፀር እንታይ ይመስል ?
select_one yesnodk	wq1107liq	q1107liq. Since this time yesterday, did he/she receive any thing other than breast milk?			${q106_w0_11}<6	wq1107liq. ከትናንት ጀምሮ ህፃኑ/ኗ ከጡት ወተት ዉጭ እንዲመገብ/እንድትመገብ ወይም እንዲጠጣ/እንድትጠጣ የተሰጣት ነገር ነበር?		wq1107liq. Kaleessa sa’aati kana irraa jalqabee, ${q104_w0_11} n harmaan alatti akka nyaatu/ttu ykn akka dhugu/du wanti kennameefii jiraa?		wq1107liq. ካብ ትማሊ ጀሚሩ ሕንጦ ካብ ፀባ ጡብ ወፃኢ ዝስተ/ዝብላዕ ዝተወሃበ ነገር ኔሩ ዶ?
select_multiple itemforbaby	wq1107	q1107. Since this time yesterday, did he/she receive any of the following?	Read each item aloud and record response before proceeding to the next item.		${wq1105}=1 and ${wq1107liq}=1	wq1107. ከትናንት ጀምሮ ህፃኑ/ኗ ከሚከተሉት ውስጥ የትኞቹን እንዲመገብ/እንድትመገብ ወይም እንዲጠጣ/እንድትጠጣ ተሰጥቶት/ቷት ነበር?	እያንዳንዳቸውን መልሶች ያንብቡላቸው/ከአንድ በላይ መልስ ያክብቡ	wq1107. Kaleessa sa’aati kana irraa jalqabee, ${q104_w0_11} n harmaan alatti akka nyaatu/ttu ykn akka dhugu/du kanneen armaan gadii keessaa kan kennameef isa kam ture?	Filanoo dubbiisaaf. Deebii hundatti maraa	wq1107. ካብ ትማሊ ጀሚሩ ን${q104_w0_11} ካብዞም ዝስዕቡ ዝስተ/ዝብላዕ ሂብክንኦ ዶ ኔርክን?	መልስታት ይነበብ፣ ካብ ሓደ ንላዕሊ መልሲ ይከኣል እዩ
select_multiple reasonfornonBF	wq1107a	Why did you provide other drinks besides your breast milk?			${wq1107liq}=1	wq1107a. ከጡት ወተት በተጨማሪ ሌላ የሚጠጣ ፈሳሽ ወይም የሚበላ ምግብ ለህጻኑ/ኗ ለምን ነበር የሰጠሽው/ሻት?		wq1107a. Aannan harmaa irraa kan hafe dhugaatiis ta'e nyaata dabalataa daa'imaaf maaliif ture kan kennitan?	Sagalee ol kaasii dubbisiif yaad isaanii barreesi	wq1107a. ካብ ፀባ ጡብ ብተወሳኺ ካሊእ ዝስተ ፈሳሲ ወይ መግቢ ንምንታይ ሂብክያ/ዮ ?
text	wq1107aoth	Specify other			regex(${wq1107a},'^.*e.*$')	ሌላ ካለ ይጠቀስ		wq1107aoth. Kan biroo ibsi		wq1107aoth. ካልእ እንተሃልዩ ይገለፅ
select_one yesno	wq1108	q1108. Are you currently breastfeeding ${q104_w0_11}?			${wq1105}=1	wq1108. አሁን ${q104_w0_11}ን እያጠቡ ነው?		wq1108. Amma ${q104_w0_11} harma hoosisaa jirtuu?		wq1108. ኣብዚ ሐዚ እዋን ን${q104_w0_11} እናጥበውኽን ዲኽን?
select_multiple stopbf	wq1109	q1109. Why did you stop breastfeeding ${q104_w0_11}?			${wq1108}=2	wq1109. ${q104_w0_11}ን ጡት ማጥባት ለምን አቆሙ?	ዝርዝሩን አያንብቡ	wq1109. ${q104_w0_11}n maaliif harma hoosisuu dhiiftee/dhaabdan?	Filannoo hin dubbisiinaa	wq1109. ን${q104_w0_11} ጡብ ምጥባይ ንምንታይ ጠጠው ኣቢልክን?	ዝርዝር ኣይነበብ
integer	w1109a	q1109a. Up to what age do you intend to breastfeed ${q104_w0_11}?	(in months) if don’t know enter '98'; if more 5 years or more enter 59 months	.<60 or .=98	${wq1108}=1	wq1109a. ${q104_w0_11}ን ስንት ዓመት እስከሚሆነው ድረስ ለማጥባት ያስባሉ?	(በወራት) ካላወቁት '98' ያስገቡ፣ ከ 5 አመት በላይ ከሆነ 59 ያስገቡ	w1109a . ${q104_w0_11} hanga waggaa meeqa guututti harma hoosisuu feetuu/barbaduu?	Deebii ji'aan( yoo hin beekne ta'e '98' yoowaggaa 5 ol ta'e 59 guuti	w1109a . ን${q104_w0_11} ክሳብ ክንደይ ዓመት ዝኾን ኢኽን ጡብ ኣዶ ክተጥብዎያ ትሓስባ?	(ብወርሒ ይመዝገብ) ኣይፈልጦን '98'; ካብ ሓሙሽተ ዓመት ንላዕሊ እንተኾይኑ 59 ወርሒ ይመዝገብ
integer	w1109b	q1109b. How many times did you breastfeed ${q104_w0_11} yesterday, between sunrise yesterday and sunrise today?	If response is not numeric, probe for a numeric response; enter '98' if don’t remember	.<16 or .=98	${wq1108}=1	wq1109b. ከትላንትና ጠዋት እስከዛሬ ጠዋት ምን ያህል ጊዜ ${q104_w0_11}ን አጥብተዋል?	መልሱን በቁጥር እንዲገልጹ ያበረታቱ:: ካላወቁት '98' ያስገቡ:: ተጠያቂዎች የ 24 ሠዓት ግንዛቤን እንዲያገኙ አድርጉ፡፡	w1109b. ${q104_w0_11} n kaleesaa ganamaa hanga har'a ganamaatti yeroo meeqaa harmaa hoosistanittuu?	Deebii lakkoofsaan akka ibsan jajjabeessaa, yoo hin beekne ta'e '98' guuti , namni gaafatamu haala sa'aatii24 akka yaadu godhaa	w1109b. ን${q104_w0_11} ካብ ትማሊ ወጋሕታ ጀሚሩ ኽሳብ ሎሚ ወጋሕታ ክንደይ ጊዜ ጡብ ኣጥቢኽንኦ?	እቲ መልሲ ብቑፅሪ ንኽዛረባ ደፋፍእወን፣ተዘይፈሊጠንኦ 98፣ተሓታቲት ኣብ 24 ሰዓታት ምኻኑ ክፈልጣ ይገበር
select_one yesnodk	w1109c	q1109c. Did ${q104_w0_11} drink anything from a bottle with a nipple yesterday or last night?				wq1109c. ከትላንትና ጠዋት እስከዛሬ ጠዋት ${q104_w0_11} ፈሳሽ በጡጦ ጠብቷል?		w1109c. ${q104_w0_11}n kaleessa ganamaa hanga har'a ganamaatti dhangala'aa xuuxxoodhaan hoodheeraa?		w1109c. ን${q104_w0_11} ካብ ትማሊ ንጉሆ ክሳብ ሎሚ ንጉሆ ብጥጦ ዝኾነ ነገር ዶ ጦብዩ ነይሩ?
select_one agefeed	wq1110	q1110. At what age did you first introduce liquids or feeds other than breast milk to the baby?				wq1110. ለ${q104_w0_11} ተጨማሪ ምግብ ወይም ፈሳሽ በስንት ወሩ መስጠት ጀመሩ?		wq1110. Nyaata ykn dhuugatii dabalata gaafa ${q104_w0_11} n umrii meeqa ga'ee irraa jalqabdanii kennitaniifi?	Deebii akka lakkoofsan isintti himan jajabbeesaa	wq1110. ን${q104_w0_11} ካብ ጡብ ኣዶ ወፃኢ ፈሳሲ ወይም ምግቢ ክጅምር ከሎ ዕድሚኡ ክንደይ ነይሩ?
integer	wq1110a	q1110a. How many times did you feed ${q104_w0_11} solid and/or semi-solid food between sunrise yesterday and sunrise today?	If response is not numeric, probe for a numeric response; enter '98' if don’t remember	.<16 or .=98	${wq1110}!=4	wq1110a. ከትላንትና ጠዋት እስከዛሬ ጠዋት (በ 24 ሠዓት ዉስጥ) ባለው ጊዜ ውስጥ${q104_w0_11}ን ምን ያህል ጊዜ ፈሳሽ ያልሆነ ምግብ፤ ወይም የተደቆሰ ምግብ፤ ወይም ከፊል ፈሳሽ የሆነ ምግብ መገቡት?	If response is not numeric, probe for a numeric response; enter '98' if don’t remember	wq1110a. ${q104_w0_11}n kaleessaa ganamaa hanga har'a ganamatti yeroo meeqaa nyaata jabaa ykn laafaa keennitaniif?		wq1110a. ካብ ትማሊ ንጉሆ ክሳብ ሎሚ ንጉሆ ፈሳሲ ዘይኮነ ወይ ዝተጥሓነ /ዝተደቆሰ ወይ ከዓ ብኽፋል ፈሳሲ ዝኾነ ምግቢ ክንደይ ጊዜ መጊብክንኦ?( ንአብነት ልስልስ ዝበለ ገዓት)	እቲ መልሲ ብቑፅሪ ንኽዛረባ ደፋፍእወን ; ኣይዝክሮን እንተኾይኑ '98' ይመዝገብ
select_multiple feed	wq1110b	q1110b. I would like to ask you about the types of foods ${q104_w0_11} has been fed over the past 24 hours, from sunrise yesterday to sunrise today			${wq1110}!=4	wq1110b. ከትላንት ንጋት እስከዛሬ ንጋት ድረስ ${q104_w0_11} የተመገበዉን የምግብ ዓይነት ይነግሩኛል	ሌላስ ብለዉ ይጠይቁ/ ዝርዝሩን አያንብቡ/ ሁሉንም መልሶች ይመዝግቡ	wq1110b. Gosa nyaataa isin ${q104_w0_11} f kaleessa ganama irra jalqabee hanga hara ganamaatti keenitaaniif isin natti himamee?	Kan biroo jedchuun gaafadhu, filannoo hin dubbisiin , deebii hunda galmeesi	wq1110b. ${q104_w0_11} ካብ ትማሊ ንጉሆ ክሳብ ሎሚ ንጉሆ እንታይ ዓይነት ምግቢ ከምዝተመገበ/ት ዶ ክትነግራኒ?	ካልእከ ብምባል ሕተት ፣ዝርዝር ኣይነበብ፣ኩሎም መልስታት ይመዝገቡ
note	wSection12	Care seeking for infant and children				የሕጻናት የሕክምና አሰጣጥ ሁኔታ		Section12. Haala kunuunsa tajaajila fayyaa daa'imaa dhalattuu fi daa'immaniif		ክፍሊ 12 ኩነታት ሕክምና/ክንክን ህፃናት
select_one yesno	wq1201	q1201. Has ${q104_w0_11} had diarrhea in the last 2 weeks?				wq1201. ባለፉት 2 ሣምንታት ${q104_w0_11} ተቅማጥ ነበረው?		wq1201. ${q104_w0_11} n torban lamaan darban keessa garaa kaasaan qaba turee?		wq1201. ${q104_w0_11} ኣብ ዝሓለፋ ክልተ ሰሙናት ውፅኣት ሒዝዎ ዶ ነይሩ?
select_one yesno	wq1202	q1202. Was there any blood in the stools?			${wq1201}=1	wq1202. ተቅማጡ ደም ነበረው?		wq1202. Garaa kaasaa/albaatin sun dhiiga qaba turee?		wq1202. እቲ ውፅኣት ደም ዝተሓወሶ ዶ ኔሩ?
select_one dbfeed	wq1203	q1203. How much did you breastfeed during the illness? Did you breastfeed less than usual, about the same amount, or more than usual?			${wq1201}=1	wq1203. የጥያቄ 1201 መልስ አዎ ወይም 1 ከሆነ ${q104_w0_11} ተቅማጥ በታመመ ጊዜ ጡት ምን ያህል ጊዜ ያጠቡት ነበር?	ዝርዝሩ ይነበብ	wq1203. Yeroo ${q104_w0_11}n garaa kaasaa ture sana harma yeroo meeqa hoosiftu turtan?	filannoo dubbiisaaf	wq1203. ${q104_w0_11} ውፅኣት ኣብ ዝሓመመ እዋን ጡብ ክንደይ ዝኣክል የጥብዎኦ ነይረን ?	እቲ ዝርዝር ይነበብ
select_one ddrink	wq1204	q1204. How much was ${q104_w0_11} offered to drink during the diarrhea? Was ${q104_w0_11} offered less than usual to drink, about the same amount, or more than usual to drink?			${wq1201}=1	wq1204. ${q104_w0_11} ተቅማጥ በታመመ ጊዜ እንዲጠጣ የተሰጠው ፈሳሽ ሁል ጊዜ ከሚሰጠው መጠን ጋር ሲነጻጸር ምን ይመስላል?	ዝርዝሩ ይነበብ	wq1204. Yeroo ${q104_w0_11} n garaa kaasatiin qabame sana dhugatiin dhangala'aa yeroo biraa kennamaafii ture waliin yoo madaaltan akkam turee?	filannoo dubbiisaafii	wq1204. ${q104_w0_11} ውፅኣት ኣብ ዝሓመመ እዋን ዝሰትዮ መጠን ፈሳሲ ምስካሊእ ግዜ እንትነፃፀር እንታይ ይመስል?	እቲ ዝርዝር ይነበብ
select_one deat	wq1205	q1205. How much was ${q104_w0_11} offered to eat during the diarrhea? Was ${q104_w0_11} offered less than usual to eat, about the same amount, or more than usual to eat?			${wq1201}=1	wq1205. ${q104_w0_11} ተቅማጥ በያዘው ጊዜ እንዲበላ የተሰጠው ምግብ ተቅማጥ ሳይዘው ከሚሰጠው መጠን ጋር ሲነጻጸር ምን ይመስላል?	ዝርዝሩ ይነበብ	wq1205. ${q104_w0_11}n yeroo garaa kaasaatiin dhukkubsate sana nyaata yeroo biraa kennamuufii waliin yoo madaalamuu akkam turee?		wq1205. ${q104_w0_11} ውፅኣት ሒዝዎ እንተሎ ዝተውሃቦ መጠን ምግቢ ካብቲ ከይሓመመ ዝወስዶ ምግቢ እንትነፃፀር ከመይ ነይሩ?	እቲ ዝርዝር ይነበብ
select_one yesno	wq1206	q1206. Did you seek advice or treatment for the diarrhea from any source?			${wq1201}=1	wq1206. ለተቅማጡ ምክር ወይም ሕክምና ተደርጎለት ነበር?		wq1206. Garaa kaasaa sanaaf goorsa ykn yaaliin kennameefii turee?		wq1206. ንውፅኣቱ ምኽሪ ወይ ሕክምና ተዋሂቡወን ዶ ነይሩ?
select_multiple dseek	wq1207	q1207. When ${q104_w0_11} was sick with Diarrhea did you seek advice or treatment for the illness outside home?	Do not read responses; ASK: Anything else?; Record all responses		${wq1206}=1	wwq1207. ${q104_w0_11} ተቅማጥ በያዘው ጊዜ ለተቅማጡ ምክር ወይም ሕክምና የት ተደርጎለት ነበር?	ሌላስ ብለዉ ይጠይቁ/ ዝርዝሩን አያንብቡ/ ሁሉንም መልሶች ይመዝግቡ	wq1207. Yeroo dhibee garaa kaasaattiin ${q104_w0_11} dhukkubsate sana gorsa ykn wal'aansa eessaa argattee/tee ture?	Filannoo hin dubbisina/Kan biroo hoo jechuun gaaffadha?/kan eeran hunda galmeesssa.	wq1207. ${q104_w0_11} ውፅኣት ኣብ ዝሓዞ እዋን ንውፅኣቱ ምኽሪ ወይ ሕክምና ኣበይ ተዋሂቡዎ ነይሩ?	መልስታት ኣይነበብ ፣ ካልእ ካልእከ እናተብሃለ ይተሓተት፣ዝተጠቐሰ ኩሉ ይመዝገብ
integer	wq1208	q1208. How many days after the diarrhea began did you first seek advice or treatment for ${q104_w0_11}?	between 0 and 15 days; IF THE SAME DAY, RECORD '0'. Enter '98' if don’t know	.<16 or .=98	${wq1206}=1	wq1208. ${q104_w0_11} ተቅማጥ ከጀመረው ከስንት ቀን በኋላ ነበር የመጀመሪያውን ምክር ወይም ሕክምና እንዲያገኝ ያደረጉት?	ከ 0-15 ቀን ያስገቡ; በዚያው ቀን ከሆነ 0 ብለው ይጻፉ '. ካላወቁት 98 ያስገቡ	wq1208. ${q104_w0_11} n erga garaa kaasaan qabame guyyaa meeqa booda goorsa/wal'aansa akka argatu gootaniif?	0-15tti galmeessi, guyyaadhuma sana yoo ta'e '0'galmeessi, hin beekan yoo ta'e '98' guuti	wq1208. ${q104_w0_11} ውፅኣት ካብ ዝጀመሮ ድሕሪ ክንደይ መዓልቲ እዩ ንመጀመርያ እዋን ምኽሪ ወይ ሕክምና ክረክብ ዝገበርኩም?	ካብ 0 ክሳብ 15 መዓልቲ መዝግቡ፣ ኣብ ተመሳሰሊ መዓልቲ እንተኾይኑ '0' ይመዝገብ፣ ኣይፈልጦን እንተኾይኑ '98' ይመዝገብ
select_one yesno	wq1209	q1209. Does ${q104_w0_11} still have diarrhea?			${wq1201}=1	wq1209. ${q104_w0_11} አሁንም ድረስ ተቅማጡ አላቆመለትም?		wq1209. ${q104_w0_11} n hanga ammaa garaa kaasaa jiraa?		wq1209. ${q104_w0_11} ሕዚኸ ውፅኣት ኣለዎ ዶ? /እቲ ውፅአት ጠጠው ዶ ኣይበለን?
begin group	wq1210	q1210.Was ${q104_w0_11} given any of the following to drink during the diarrhea:			${wq1201}=1	wq1210. ተቅማጡ ከጀመረው/ራት በኋላ ${q104_w0_11} ከዚህ በታች የተጠቀሱትን ፈሳሾች እንዲጠጣ/ድትጠጣ ተደርጎ ነበር?	ዝርዝሩ ይነበብ	wq1210. ${q104_w0_11} n yeroo garaa kaasaan qabe sana dhangala’oo armaan gadii keessaa kamtu akka dhugu taasifamee ture?		wq1210. ${q104_w0_11} ውፅኣት ካብ ዝጅምሮ እዞም ዝስዕቡ ፈሰስቲ ክሰቲ ተገይሩ ዶ ነይሩ?	እቲ ዝርዝር ይነበብ
select_one yesnodk	wq1210a	Fluid from an ORS packet				ኦ አር ኤስ ተሰጥቶታል		wq1210a. ORSn kennameefii turee?		wq1210a. ፈሳሲ ኦ ኣር ኤስ ተዋሂቡ
select_one yesnodk	wq1210b	Sugar and salt solution				በቤት ውስጥ ከስኳርና ጨው የተዘጋጀ ፈሳሽ ተሰጥቶታል		wq1210b. Dhangala'an mana keessatti shukkaaraa fi soogidda /ashaboo irraa qophaa'ee kennameefiraa		wq1210b. ኣብ ገዛ ካብ ሽኮርን ጨውን ዝተዳለወ ፈሳሲ ተዋሂቡ
select_one yesnodk	wq1210c	Other home made fluid				ሌላ በቤት ውስጥ የተዘጋጀ ፈሳሽ		wq1210c. Dhangala'a mana keessatti qophaa'ee kan biroo kennameefiiraa?		wq1210c. ኣብ ገዛ ዝተዳለወ ካሊእ ፈሳሲ ተዋሂቡ
end group	wq1210
select_one yesno	wq1211	q1211. Was ${q104_w0_11} given anything else to treat the diarrhea?			${wq1201}=1	wq1211. ተቅማጡን ለማዳን ሌላ ህክምና ተሰጥቶታል?		wq1211. Garaa kaasaa wal'aanuuf yaaliin biraa godhameefiiraa?		wq1211. ውፅኣት ጠጠው ንምባል ዝተውሃቦ ካልእ ሕክምና ነይሩ ዶ?
select_multiple dtreat	wq1212	q1212. What (else) was given to treat the diarrhea?	Do not read responses; ASK: Anything else?; Record all responses		${wq1211}=1	wq1212. ተቅማጡን ለማዳን ሌላ ምን ተሰጠው?	ሌላስ ብለዉ ይጠይቁ/ ዝርዝሩን አያንብቡ/ ሁሉንም መልሶች ይመዝግቡ	wq1212. Garaa kaasaa irraa akka fayyuuf wanti biraa maaltu kenameef?	Filannoo hin dubbisina/Kan biraa hoo jechuun gaaffadha?/kan eeran hunda galmeesssa.	wq1212. እቲ ውፅኣት ጠጠው ንምባል ካልእ ነገር እንታይ ተዋሂቡዎ ነይሩ ?	መልስታት ኣይነበብ ካልእከ እናተብሃለ ይተሓተት፣ ዝተጠቐሰ ኩሉ ይመዝገብ
select_one yesnodk	wq1213	q1213. Has ${q104_w0_11} been ill with a fever at any time in the last 2 weeks?				wq1213. ${q104_w0_11} ባለፉት 2 ሣምንታት ውስጥ ትኩሳት ይዞት ነበር?		wq1213. Torban lamaan dabran keessatti gubaan qaamaa ${q104_w0_11}n irratti mul'atee turee?		wq1213. ኣብ ዝሓለፈ ክልተ ሰሙን ውሽጢ ${q104_w0_11} ሕማም ረስኒ ኣጓኒፍዎ ዶ ነይሩ?
select_one yesnodk	wq1214	q1214. Has ${q104_w0_11} had an illness with a cough at any time in the last 2 weeks?				wq1214. ${q104_w0_11} ባለፉት 2 ሣምንታት ውስጥ ሳል የተቀላቀለበት ሕመም ነበረው?		wq1214. Torban lamaan dabran keessaatti ${q104_w0_11} n dhukkuba qufaa qabuun dhukkubsatee turee?		wq1214. ${q104_w0_11} ኣብ ዝሓለፈ ክልተ ሰሙናት ሰዓል ዝተሓወሶ ሕማም ኣጓኒፍዎ ዶ ነይሩ?
select_one yesnodk	wq1215	q1215. When ${q104_w0_11} had an illness with a cough, did he/she breathe faster than usual with short, rapid breaths or have difficulty breathing?			${wq1214}=1	wq1215. ${q104_w0_11} ሳል የተቀላቀለበት ሕመም በያዘው ጊዜ አተነፋፈሱ ከተለመደው በተለየ መልኩ ፈጣንና ቶሎ ቶሎ /ከላይ ከላይ/ ነበር ወይም ለመተንፈስ ይቸገር ነበር?		wq1215. Yeroo ${q104_w0_11} n dhukkuba qufaa qabuun dhukkubsate sana haalli afuura baafannaa isaa kan baramee irra daddafee, ykn afuura baafachuuf ni rakkata ture?		wq1215. ${q104_w0_11} ሰዓል ዝተሓወሶ ሕማም ሒዝዎ ከሎ ኣተነፋፍስኡ ካብቲ ልሙድ ብዝተፈለየ መልክዑ ህንፍፅ ህንፍፅ የብሎዶ ነይሩ ወይ ምትንፋስ ይፅግሞ ዶ ነይሩ?
select_one chest	wq1216	q1216. When ${q104_w0_11} had this illness, did he/she have a problem in the chest or a blocked or runny nose?			${wq1214}=1	wq1216. ${q104_w0_11} ይህ ሳል ሲይዘው ደረቱ አካባቢ ሕመም (መስርጎድ) ነበረበት ወይም አፍንጫው ተዘግቶ ነበር ወይም ንፍጥ ይበዛበት ነበር?		wq1216. Yeroo ${q104_w0_11} n dhibee qufaa kanaan qabame, laphee isaani dhooqa turee, funyaan isa ni cufaa ykn furrii itti baay’ataa?		wq1216. ${q104_w0_11} ሰዓል ሒዝዎ ከሎ ኣፍ ልቡ ይሕሞ ፣ ኣፍንጭኡ ይዕበስ ወይስ ንፋጥ ይበዝሖ ዶ ነይሩ?
select_one ddrink	wq1218	q1218. Now I would like to know how much ${q104_w0_11} was given to drink during the illness with a (fever/cough). Was he/she given less than usual to drink, about the same amount, or more than usual to drink?	IF LESS, PROBE: Was he/she given much less than usual to drink or somewhat less?		${wq1214}=1 or ${wq1213}=1	wq1218. ${q104_w0_11} ትኩሳት/ሳል በያዘው ጊዜ እንዲጠጣ የተሰጠው ፈሳሽ ሁልጊዜ ትኩሳት/ሳል ሳይዘው ከሚጠጣው መጠን ጋር ሲነጻጸር ያነሰ ነበር፤ ተመሳሳይ ነበር፤ ወይስ የበለጠ ነበር?	ዝርዝሩን ያንብቡ	wq1218. Yeroo ${q104_w0_11} n gubba qama dhukubsatee ture sana dhugaatiin kennameef isa durii bayyee gadi moo, isa durii gadi moo, kan duriin qixee moo, isa durii irra caaladhaa?	Filannoo dubbiisiif.	wq1218. ${q104_w0_11} ረስኒ/ሰዓል ምስሓዞ ክሰትዮ ዝተውሃቦ መጠን ፈሳሲ ካብቲ ረስኒ/ ሰዓል ኣብዘይ ሓዞ እዋን ዝሰትዮ መጠን ፈሳሲ ክነፃፀር ከሎ ካብቲ ልሙድ ዝወሓደ ፣ ዝበዝሐ ወይስ ከምወትሩ ነይሩ?	ዝርዝር ኣይነበብ
select_one deat	wq1219	q1219. Now I would like to know how much ${q104_w0_11} was given to eat during the illness with a (fever/cough). Was he/she given less than usual to eat, about the same amount, or more than usual to eat?	IF LESS, PROBE: Was he/she given much less than usual to eat or somewhat less?		${wq1214}=1 or ${wq1213}=1	wq1219. ${q104_w0_11} ትኩሳት/ሳል በያዘው ጊዜ እንዳበላ የተሰጠው ትኩሳት/ሳል ሳይዘው ከሚሰጠው ጋር ሲነጻጸር ያነሰ ነበር፤ ተመሳሳይ ነበር ወይም የበለጠ?	ዝርዝሩን ያንብቡ	wq1219. Yeroo ${q104_w0_11} n gubaa qamaan qabamee nyaatni kennameef isa durii irra bayyee gadi moo, isa durii gadi moo, kan duriin qixee moo, isa durii irra caaladhaa?	Filannoo dubbiisaaf	wq1219. ${q104_w0_11} ረስኒ/ ሰዓል ኣብ ዝሓዞ እዋን ዝበልዖ ዝነበረ ምግቢ ምስቱ ልሙድ (ጥዑይ ከሎ) ዝበልዖ ምግቢ ዝነበረ መጠን እንትነፃፀር ይንእስ ዶ፣ ማዕረ(ተመሳሳሊ) ድዩ ወይ ከዓ ይዓቢ ኔይሩ?	ዝርዝር ኣይነበብ
select_one yesnodk	wq1220	q1220. Did you sick advice or treatment for ${q104_w0_11}’s fever/cough?			${wq1214}=1 or ${wq1213}=1	wq1220. ${q104_w0_11} ለትኩሳቱ/ሳሉ ምክር ወይም ሕክምና ከቤት ውጭ ተደርጎለት ነበር?		wq1220. Dhukkuba kanaaf goorsa ykn yaalumsa mana alatti iddoo biraa irraa godhamefii ture?		wq1220. ${q104_w0_11} ብረስኒ/ ሰዓል ሓሚሙ እንተሎ ካብ ገዛ ወፃኢ ምኽሪ ወይ ከዓ ሕክምና ተገይሩሉ ዶ ነይሩ?
select_multiple dseek	wq1221	q1221. When ${q104_w0_11} was sick with a (fever/cough) did you seek advice or treatment for the illness outside home?	Do not read responses; ASK: Anything else?; Record all responses		${wq1220}=1	wq1221. ሕክምና ተደርጎለት ከነበረ የት ነበር?	ሌላስ ብለዉ ይጠይቁ/ ዝርዝሩን አያንብቡ/ ሁሉንም መልሶች ይመዝግቡ	wq1221. Goorsa ykn yaalii yoo argateera ta'ee, essaa argatee ture?	Filannoo hin dubbisina/Kan biraa hoo jechuun gaaffadha?/kan eeran hunda galmeesssa.	wq1221. ሕክምና ተዋሂቡዎ እንተነይሩ ኣበይ እዩ ነይሩ?	መልስታት ኣይነበብ ፣ ካልእከ እናተብሃለ ይተሓተት፣ዝተጠቐሰ ኩሉ ይመዝገብ
integer	wq1222	q1222. How many days after the (fever/cough) began did you first seek advice or treatment for ${q104_w0_11}?	between 0 and 15 days; IF THE SAME DAY, RECORD '0'. Enter '98' if don’t know	.<16	${wq1220}=1	wq1222. ${q104_w0_11} ትኩሳት/ሳል ከታመመ ከስንት ቀን በኋላ ነበር የመጀመሪያው ምክር ወይም ምርመራ የተደረገለት?	የዚያኑ ቀን ከሆነ 0 ብለው ይመዝግቡ	wq1222. Erga dhukkubni kun ${q104_w0_11} irratti mul'atee guyyaa meeqa booda jalqabaaf goorsa ykn yaalii kan godhameef ture?	yoo guyyuma san ta'e '0' guuti	wq1222. ${q104_w0_11} ረስኒ/ ሰዓል ካብ ዝሕዞ ድሕሪ ክንደይ መዓልቲ እዩ ንመጀመርታ እዋን ምኽሪ ወይ ሕክምና ዝተገበረሉ?	ካብ 0 ክሳብ 15 መዓልቲ፣ ተመሳሰሊ መዓልቲ '0' ይምዝገብ፣ ኣይፈልጦን እንተኾይኑ '98' ይምዝገብ
select_one yesnodk	wq1223	q1223. Is ${q104_w0_11} still sick with a (fever/cough)?			${wq1214}=1 or ${wq1213}=1	wq1223. ${q104_w0_11} አሁንም ድረስ ትኩሳቱ/ሳሉ አለበት/አለባት?		wq1223. ${q104_w0_11} n ammallee gubaa qamaaa/qufaa ni qabaa/qabdii?		wq1223. ${q104_w0_11} ሐዚውን ረስኒ/ ሰዓል ኣለዎ ድዩ?
select_one yesnodk	wq1224	q1224. At any time during the illness, did ${q104_w0_11} take any drugs for the illness (fever/cough)?			${wq1214}=1 or ${wq1213}=1	wq1224 . ${q104_w0_11} ሕመሙ ጊዜ ለትኩሳቱ/ሳሉ ተብሎ መድሃኒት ወስዷል/ወስዳለች?		wq1224. ${q104_w0_11} n yeroo dhukkubsate/tte sana, guba qamaaf ykn qufaaf qoricha fudhateeraa/tteettii?		wq1224. ${q104_w0_11} ኣብ ዝሓመመሉ እዋን ንረስኒ/ ሰዓል ተባሂሉ ዝወሰዶ ዝኮነ ይኩን ፈውሲ ወይ መድሓኒት ኣሎዶ?
select_multiple drug	wq1225	q1225. What drugs did ${q104_w0_11} take?	Any other drug? Record All Mentioned If the respondent has given drug for the child but doesn’t know the name of the drug, ask to see the packets of the drugs she gave the child. But if she doesn’t have any sample left, the interviewer has to show the sample she has the respondents in order to help identify the drug		${wq1224}=1	wq1225.${q104_w0_11} የወሰደው መድሃኒት ምን አይነት ነው?	ሌላስ? የተጠቀሱትን በሙሉ ይመዝግቡ፡፡ መልስ ሰጪዋ ለልጁ/ጅቷ መድሃኒት ተሰጥተው የነበረ ሆኖ ነገር ግን የመድሃኒቱን ስም የማያውቁ ከሆነ ለልጁ/ጅቷ የተሰጡትን የመድሃኒቶች ፓኬት እንዲያሳዩዋችሁ ጠይቁ፡፡ መልስ ሰጪዋ የሚያሳዩት ፓኬት ከሌላቸው እናንተ የያዛችሁትን የመድሃኒት ዓይነቶች በማሳየት የትኛውን ዓይነት እንደሰጡ እንዲለዩ አድርጉ፡፡	wq1225. Qorichii ${q104_w0_11}n fudhatee/tte maal turee?	Kan biroo jedhii gaafadhu, kan himan hunda galmeessi	wq1225.${q104_w0_11} እንታይ ዓይነት ፈውሲ/መድሓኒት/ወሲዱ?	መልስታት ኣይነበብ ካልእ ካልእከ እናተብሃለ ይተሓተት ዝተጠቐሰ ኩሉ ይመዝገብ (ነቲ ህፃን ፈውሲ ተዋሂቡ ግና ሽሙ እንተዘይተፈሊጡ ናይቲ ፈውሲ ባኮ/ ሰፈር ረኣዩ እንተዘየለ ንምልክት ዝሓዝኩምዎ መድሓኒት ብምርኣይ ሕተትወን)
select_multiple dnewborn	wq1226	q1226. Sometimes newborns, within the first month of life have severe illnesses and should be taken immediately to a health facility. What type symptoms would cause you to take your newborn to a health facility?				wq1226a. ጨቅላ ልጅዎ ላይ አደገኛ ምልክቶች ታይቶበት ነበር?	ሌላስ ብለዉ ይጠይቁ/ ዝርዝሩን አያንብቡ/ ሁሉንም መልሶች ይመዝግቡ	wq1226. Yeroo tokko tokko daa'imman dhalatanii ji'oottan duraa keessatti dhukkuba/dhibee hamaadhaan/ciccimoodhaan qabamuun gara dhaabbata fayyaatti geessuun barbaachisaa ta'uu mala. Isin mallattoo attamii yoo daa'ima keessan irratti argitan gara dhaabbata fayyaatti geessitu?	Filanoo hin dubbisin; kan biraa hoo jedhii gaafadhu. Deebii hunda galmeessi.	wq1226. ሓደ ሓደ ጊዜ ሕንጦታት ምስተወለዱ ኣብ ውሽጢ ሓደ ወርሖም ሓያል ሕማም ይሓሙ እዮም። ስለዝኮነ እውን ብህፁፅ ናብ ጥዕና ትካል ክውሰዱ ኣለዎም። ንስኽንከ ሕንጦኽን እንታይ ዓይነት ምልክት እንተሪኢኽን ብህፁፅ ናብ ጥዕና ትካል ምወስድክንኦ ?	መልስታት ኣይነበብ ካልእ ካልእከ እናተብሃለ ይተሓተትዝተጠቐሰ ኩሉ ይመዝገብ
select_one yesnodk	wq1226a	Did your newborn show any of the symptoms?				wq1226a. ${q104_w0_11} በጨቅላነትዋ ወደ ጤና ድርጅት በአስቸካይ መሄድ ያስፈለጋት/ዉ የሕመም ምልክቶች አሳይታ/ቶ ነበር ?		wq1226a. ${q104_w0_11}n yeroo daa'ima dhalattuu ture hatattamaan gara dhaabata fayyaa akka deemuu kan taasisu mallattoon dhukkubaa irraatti argamee ture?		wq1226a. ${q104_w0_11} ሕንጦ ኣብ ዝነበረትሉ/ዝነበረሉ ናብ ጥዕና ትካል ዘኽይድ ምልክት ሕማም ነይርዋዶ ?
select_multiple dnewborn	wq1226b	Which of the symptoms of the danger signs of newborn ${q104_w0_11} faced?			${wq1226a}=1	wq1226b. ${q104_w0_11} በጨቅላነት ጊዜዋ የትኞቹን በአስቸካይ ወደ ጤና ድርጅት መሄድ ያስፈለጋት/ዉ የሕመም ምልክቶች አሳይታ/ቶ ነበር?		wq1226b. ${q104_w0_11}n yeroo daa'ima dhalattuu ture hatattamaan gara dhaabata fayyaa akka deemuu kan taasisu mallattoon dhukkubaa maalfaatu irraatti argamee ture?		wq1226b. ${q104_w0_11} ሕንጦ ኣብ ዝነበረሉ/ዝነበረትሉ ግዜ ኣየኖት ሓደገኛ ምልክታት ነይረሞ/ማ ?
note	RespectfulCare	Some women tell us that when they give birth at a health facility they are treated poorly or with disrespect. We would like to know how common this problem is, so we would like to ask you your own experiences with childbirth. There is no right or wrong answers to these questions. It is only important to us that we understand your experiences. Some of these questions may be upsetting or stressful.			${wq801} =3 or ${wq801} =4 or ${wq801} =7 or ${wq801} =8	አንዳንድ እናቶች እንደሚሉት በጤና ተቋም በሚወልዱ ጊዜ የሚገባቸውን እንክብካቤ/ ክብር የጤና ባለሙዎቹ አይሳቸውም፡፡ ይሄ ችግር ምን ያህል አሳሳቢ እንደሆነ/እንዳለ ማወቅ እንፈልጋለን፤ ስለዚህ እርስዎ በወሊድ ጊዜ የነበርዎትን ተሞክሮ ልጠይቅዎት እወዳለሁ፡፡ ለዚህ ጥያቄ ምንም ትክክል ወይም የተሳሳተ የሚባል ምላሽ የለም፡፡ የእርስዎን ተሞክሮ ማወቅ ለኛ ስለሚጠቅመን ነው፡፡		Haadholiin tokko tokko tajaajila dahumsaaf gara dhaabbata fayyaa yoo deemnu kunuunsaa fi kabaja argachuu qabnu hin arganne jedhanii yoo dubatan ni dhagahama. Rakkoon kun hangam yaaddessaa akka ta'e baruu waan barbaannuuf isin yeroo deessan sana waan isin muudate, kan hubattani fi taajjabdan akka nutti himatan isinin gaafadha. Deebiin isin nuuf kennitan dogoggora ykn sirriidha ilaalcha jedhu hin q…		ሓደሓደ ኣደታት ከም ዝብልኦ ኣብ ጥዕና ትካል ኣብ ዝወልዳሉ ግዜ ክወሃበን ዝግባእ ክንክን/ክብሪ ካብ ሰብ ሞያ ኣይረኽባን፣ እዚ ፀገም ክንድምንታይ መተሓሳሰቢ ምኻኑ ክንፈልጥ ደሊና፤ ክሓተን ዝደለኹ ንስኺ ኣብ ጥዕና ትካል ኣብ ዝወለድክሉ እዋን ዘለኪ/ዘጋጠመኪ ተሞክሮ ክትነግርና እዩ፡፡ነዚ ሕቶ ልክዕ ወይ ጌጋ ዝበሃል መልሲ የለን፡፡ናትኪ ተሞክሮ ምፍላጥ ንዓና ጠቓሚ እዩ፡፡ምስ ስምኪ ይኹን ምስ ካልእ ዘተሓሕዝ የብሉን ፣ዘፀገመልኪ ሕቶ ከምቲ መጀመርያ ዝገለፅኩልኪ ንዘይምምላስ ትኽእሊ ኢኺ፡፡
begin group	DandA	Respectful Care			${wq801} =3 or ${wq801} =4 or ${wq801} =7 or ${wq801} =8			Kabajaan kunuunsuu
select_one feel	wq1301	On a scale of 1-5 were you treated in a way that made you feel humiliated or disrespected?				wq1301. ከ 1-5 በመጠቀም በጤና ጣቢያ ያገኙት እንክብካቤ/አክብሮት እንዴት ይገልጹታል (ምን ያህል ደረጃ ይሰጡታል)?		wq1301. wq1301. Sadarkaalee 1-5 fayyadamuudhaan kunuunsa/kabaja buufata fayyaa irraa argattan akkamiin madaaltu (sadarkaan hangam kennituf)?		wq1301. መመዘኒ 1-5 ብምጥቃም ኣብ ጣብያ ጥዕና ዝረኸብክዮ ክብሪ/እንክብካቤ ከመይ ትገልፅዮ (ኣብ ምንታይ ደረጃ ትምድብዮ)?
select_one yesnodknr	wq1302	At any point during your stay for this delivery were you physically abused by any of the health care workers? For example physical abuse might include being hit or slapped.				wq1302. በወሊድ ቆይታዎ ወቅት በማንኛውም የጤና ባለሙያ የደረሰብዎ እንግልት ነበር?	ይህ ጥያቄ አካላዊ ጥቃትን ለመጠየቅ ነዉ ለምሳሌ፤ እንግልት መመታትን ያጠቃልላል፡፡	wq1302. wq1302. Yeroo dahumsaaf dhaabbata fayyaa keessa turtan kamitti iyyuu dhiibban ykn miidhaan ogeessa fayyaa kamiin iyyuu isinirra gahe ni jira turee?	Gaaffiin kun miidhaa qaama irra gahe gaafachuuf, fkn dhiibbaa rukkuttaas ni haammata ykn ni dabalata	wq1302. ኣብ ጥዕና ትካል ንወሊድ ኣብ ዝፀናሕክሉ እዋን ብዝኾነ ይኹን በዓልሞያ ዝበፅሐኪ ኣካላዊ ጉድኣት/ምንግልታዕ ነይሩዶ ? ንኣብነት ከም መውቃዕቲ ወይድማ ፅፍዒት ዝመሳሰሉ
select_multiple abuse	wq1303	What exactly happened?	READ the choices and Circle all that apply, prompt for any more		${wq1302}=1	wq1303. ምንድን ነው የተፈጠረው?	ምርጫ ይነበብ !!! ሁሉንም መልሶች ይመዝግቡ	wq1303. wq1303. Dhiibbaan isinirra gahe maal ture?		wq1303. እንታይ በፂሕወን/ገጢምወን	መ ልስታት ይነበብ፤ ዝተገበረ ኩሉ ይከበብ ፤ ተወሳኺ ንክዛረባ ኣተባብዕወን )
text	wq1303oth	Specify other			regex(${wq1303},'^.*i.*$')	wq1303oth. ሌላ ይገለፅ		wq1303oth. Kan biroo ibsi		wq1303oth. ካልእ እንተሃልዩ ይገለፅ
select_one yesnodknr	wq1304	At any point during your stay for this delivery was any treatment done to you without your permission?				wq1304. በወሊድ ቆይታዎ ወቅት ከእርስዎ ፈቃድ ውጭ የሆነ ህክምና ተደርጎሎታል?		wq1304. Yeroo turtii dahuumsa keessaniitti tajaajilli fedhii keessaniin ala isinii godhame ni jira turee?		wq1304. ንወሊድ ኣብ ዝፀንሓሉ እዋን ካብ ፍቓድኪ ወፃኢ ዝተገበረ ዝኾነ ዓይነት ሕክምና ነይሩዶ ?
select_multiple procedure	wq1305	What procedures were done without your permission? (DO NOT READ, Circle all that apply, prompt for any more)			${wq1304}=1	wq1305. ምን አይነት ህክምና ነበር ያለፈቃድዎ የተደረገሎት?	ሌላስ ብለዉ ይጠይቁ/ ዝርዝሩን አያንብቡ/ ሁሉንም መልሶች ይመዝግቡ	wq1305. Tajaajilli fedhii keessaniin ala isiniif godhame maal ture?	Kan biroo jedhii gaafadhu, Filannoo hin dubbisiin, Kan himan hunda galmeessi	wq1305. ካብ ፍቓደን ወፃኢ ዝተገበረ እንታይ ነይሩ	መልስታት ኣይነበብ፣ ካልእከ እናተብሃለ ይተሓተት፣ ዝተጠቐሰ ኩሉ ይመዝገብ
text	wq1305oth	Specify other			regex(${wq1305},'^.*g.*$')	wq1305oth. ሌላ ይገለፅ		wq1305oth. Kan biroo ibsi		wq1305oth. ካልእ እንተሃልዩ ይገለፅ
select_one yesnodknr	wq1306	At any point during your stay for this delivery were you treated in a way that violated your privacy?				wq1306. በወሊድ ቆይታዎ ወቅት የተደረገልዎ እንክብካቤ የግል ነፃነትዎን በሚነካ መልኩ ነበር ?		wq1306. Yeroo turii dahuumsa keessaniitti kunuunsi isiniif godhame bilisummaa dhuunfaa keessanii bifa sarbuun ykn tuquun turee?		wq1306. ኣብ ትካል ጥዕና ንወሊድ ኣብ ዝፀንሕኽሉ እዋን ውልቀ ነፃነትኪ(ክብርኺ) ብዝነክእ መንገዲ ዶ ተገልጊልኪ?
select_one yesnodknr	wq1307	At any point during your stay for this delivery were you treated in a way that violated your confidentiality?				wq1307. በወሊድ ቆይታዎ ወቅት የተደረገልዎ እንክብካቤ ሚስጥራዊነትን ባልጠበቀ መልኩ ነበር ?		wq1307. Kunuunsi isiniif godhame haala icciitii keessan hin eegneen turee?		wq1307. ኣብ ትካል ጥዕና ንወሊድ ኣብ ዝፀናሕኽሉ እዋን ምስጢርኪ ብዘይሕለው ኩነታት ዶ ተገልጊልኪ ?
select_one yesnodknr	wq1308	At any point during your stay for this delivery did any health care provider talk or use a tone or facial expression that made feel uncomfortable?				wq1308. በወሊድ ቆይታዎ ወቅት ማንኛውም የጤና ባለሙያ እርሶን በማይመች፣ አግባብ በሌለው የድምፅ ቃና ወይም የፊት መኮሳተር አናግርዎት ነበር ?		wq1308. Yeroo turtii dahumsa keessaniitti ogeessi fayyaa isin tajaajile kamiyyuu sagalee ifannaa fi fuula guuree/guduunfee (nyaara guuruun) turee?		wq1308. ኣብ ትካል ጥዕና ንወሊድ ኣብ ዝፀናሕኽሉ እዋን እቲ ግልጋሎት ጥዕና ዝህብ በዓል ሞያ ዓው ዝበለ ድምፂ ብምዝራብ ወይ ድማ ደስ ዘይብል ገፅ ብምርኣይ ቅር ኣቢሉኪ ዶ ኔሩ?
select_multiple vabuse	wq1309	What exactly happened? (DO NOT READ, Circle all that apply, prompt for any more)			${wq1308}=1	wq1309. ምንድን ነው የተፈጠረው ?	ሌላስ ብለዉ ይጠይቁ/ ዝርዝሩን አያንብቡ/ ሁሉንም መልሶች ይመዝግቡ	wq1309. Maal ture waantii uumame?	Kan biroo jedhii gaafadhu, Filannoo hin dubbisiin, Kan himan hunda galmeessi	wq1309. እንታይ በፂሑኪ	መልስታት ኣይነበብ፣ ካልእከ እናተብሃለ ይተሓተት፣ ዝተጠቐሰ ኩሉ ይመዝገብ
text	wq1309oth	Specify other			regex(${wq1309},'^.*g.*$')	wq1309oth. ሌላ ይገለፅ		wq1309oth. Kan biroo (ibsi)		wq1309oth. ካሊእ ይገለፅ
select_one yesnodknr	wq1310	At any point during your stay for this delivery were you left unattended by health providers when you needed care?				wq1310. በወሊድ ቆይታዎ ወቅት እንክብካቤ እያስፈለገዎት የጤና ባለሙያዎቹ ትተዎት ሂደው ነበር?		wq1310. Yeroo turtii dahuumsa keessaniitti ogeeyyiin fayyaa osoo tajaajila barbaaddanuu isin dhiisanii deemanii turanii?		wq1310. ኣብ ትካል ጥዕና ንወሊድ ግልጋሎት ኣብ ዝፀናሕኽሉ እዋን ግልጋሎት እናደለኺ ግና በቲ በዓል ሞያ ጥዕና ዘይተገልገልኪ ዶ ተሪፍኪ?
select_multiple unatt	wq1311	At what point during your stay for this delivery were you left unattended? (DO NOT READ, Circle all that apply, prompt for any more)			${wq1310}=1	wq1311. በወሊድ ቆይታዎ ወቅት እንክብካቤ እያስፈለገዎት የጤና ባለሙያዎቹ ትተዎት የሄዱት በየትኛው ሰአት ነበር ?	ሌላስ ብለዉ ይጠይቁ/ ዝርዝሩን አያንብቡ/ ሁሉንም መልሶች ይመዝግቡ	wq1311. Haalii isaan keessatti isin dhiisanii deeman yeroo akkamii turee?	Kan biroo jedhii gaafadhu, Filannoo hin dubbisiin, Kan himan hunda galmeessi	wq1311. ኣብ ትካል ጥዕና ንወሊድ ግልጋሎት ኣብ ዝፀናሕኽሉ እዋን ኣበየናይ እዋን እዩ ግልጋሎት ዘይረኸብኪ ዝተረፍኪ?	መልስታት ኣይነበብ፣ ካልእከ እናተብሃለ ይተሓተት፣ ዝተጠቐሰ ኩሉ ይመዝገብ
text	wq1311oth	Specify other			regex(${wq1311},'^.*f.*$')	wq1311oth. ሌላ ይገለፅ		wq1311oth. Kan biroo (ibsi)		wq1311oth. ካሊእ ይገለፅ
select_one yesnodk	wq1312	Are there methods in this community that address disrespectful care during child birth in health facilities?				wq1312. በወሊድ ጊዜ በጤና ተቋማት ውስጥ የሚፈጠር ተገቢ ያልሆነን የህክምና እርዳታ ለመቃወም/ለመከላከል ሲባል በአካባቢው ማህበረሰብ የሚወሰድ እርምጃ አለ?		wq1312. Tarkaaniffin Kunuunsa dahuumsaa barbaachisa hin taane dhaabbilee fayyaa keessatti kennamu ittisuuf hawassni fudhamtu jira?		wq1312. ኣብ ጥዕና ትካል ኣብ ትወልድሉ እዋን ዝግበር ክብሪ ዝጎደሎ ክንክን ኣመልኪቱ ንምቅዋም ብኸባቢ ሕብረተሰብ ዝውሰድ ስጉምታ ኣሎ ዶ ?
text	wq1313	If yes, which ones?			${wq1312}=1	wq1313. መልሱ አዎ ከሆነ፣ምን ምን ናቸው?		wq1313. Deebbiin eyyee yoo ta'e tarkaanfiin fudhatamu maal maalfaa?		wq1313. እወ እንተኾይኑ ታይን ታይን እዮም?
select_one did	wq1314	If you felt disrespected at any point during your stay, what did you do?				wq1314. በወሊድ ቆይታዎ ወቅት በማንኛውም መልኩ ክብሬ ተነክቷል ካሉ ምን አደረጉ?		wq1314. Yeroo turtii dahumsaa keessaniitti bifa kaminiyyuu kabaja dhabeera yoo jettan maal gootan turee?		wq1314. ኣብቲ ጥዕና ትካል ኣብ ዝፀናሕኽሉ እዋን ኣብ ዝኾነ ጊዜ ክብሪ ዘይተዋሃበኪ ሙዃኑ ምስ ፈለጥኪ እንታይ ጌርኪ ?
text	wq1314oth	Specify other			${wq1314}=4	wq1314oth. ሌላ ይገለፅ		wq1314oth. Kan biroo (ibsi)		wq1314oth. ካሊእ ይገለፅ
end group	DandA
note	INTERPERSONAL_COMMUNICATION	How strongly do you agree or disagree with the following statements?	Read the answer choices			ቀጥዬ በማነሳሎት ጉዳዮች (ዐረፍተ ለገሮች) ላይ እነደሚስማሙ እና እንደማይስማሙ ይግለጹ፡፡ ዐረፍተ ነገሮቹን እንደሷ በመሆን አንብቡላት	አማራጭ መልሶችን አንብቡላቸው፡፡	Himoota armaan gadi hangam tokkoo irraatti walii galtu ykn wali hin galtan?		ኣብዞም ዝቕፅሉ ሓሳባት ከንደይ ዝኣክል ይስማዕመዓ ወይ ድማ ኣይስማዕመዓን ይግለፃ	መማረፂ መልስታት ይነበቡ
select_one KAPlevel	xq925a	I can talk to my husband about anything on my mind.			${q208}=1	xq925a. በአምሮየ ስለሚመላለስ ማንኛውም ነገር ከባለቤቴ ጋር መነጋገር እችላለሁ፡፡		xq925a. Wanan yaadee hundumaayyuu abbaa manaa koo waliin hasaa’uu nan danda’a		xq925a. ዝኾነ ይኹን ናብ ሓሳበይ ዝመፀለይ ነገር ምሰ በዓል ገዛይ ክትዘራረቢ ይኽእል እየ ዶ ትብሊ
select_one KAPlevel	xq925b	I can talk openly with my husband about how to care for our children.			(${q217m}+${q217f})>0	xq925b. ልጆቻችንን እንዴት መንከባከብ እነዳለብን ከባለቤቴ ጋር በግልጽ መነጋገር እችላለሁ፡፡		xq925b. Abbaa warraa koo waliin ifaatti akkamiin akka daa’immaan keenyakunuunsuu qabnu nan hasa’a .		xq925b. ንደቅና ከመይ ከምእንንከባኸብቦም ምስ በዓል ገዛይ ብግልፂ ንመይየጥ ኢና
select_one KAPlevel	xq925c	I often talk with my husband about how to care for our children.			(${q217m}+${q217f})>0	xq925c. ልጆቻችንን እንዴት መንከባከብ እነዳለብን ከባለቤቴ ጋር ብዙ ጊዜ እነጋገራለሁ፡፡		xq925c. Yeroo baayyee abbaa mana koo waliin akkamiin akka da’imman keenyaa guddiifachuu qabnu ni hasofina		xq925c. ደቅና ከመይ ክንሕብሕብ ከምዘለና ምስ በዓል ገዛይ ቡዙሕ ጊዜ ንመያየጥ ኢና
select_one KAPlevel	xq925d	I have lots of close friends with whom I can talk about how to care for our children.			(${q217m}+${q217f})>0	xq925d. ብዙ የቅርብ ጓደኞች አሉኝ ከነርሱ ጋርም ልጆቻችንን እንዴት መንከባከብ እነዳለብን መነጋገር እችላለሁ፡፡		xq925d. Akkaamiin akkaa daa’imman gudisuu qabnu kan waliin hasaa’u hiriyyoota bayee heedduun qaba		xq925d.ብዙሓት መሳትይቲ ቡና ፣መሓዙተይ ኣለዋኒ ምስአን ብዛዕባ ንደቅና ከመይ ከምንሕብሕብ ክመያየጥ ይኽእል እየ
select_one KAPlevel	xq925e	I often talk with my friends about how to care for my children.			(${q217m}+${q217f})>0	xq925e. ልጆቻችንን እንዴት መንከባከብ እነዳለብን ከጓደኞቸ ጋር ብዙ ጊዜ እነጋገራለሁ፡፡		xq925e. Akkamin akkan daa’immaa koo guddiisuu qabu yeroo baayyee hiryootaa koo waliin nan haasa’a		xq925e. ንደቅና ከመይ ከም እንሕብሕብ ብዙሕ ጊዜ ምስ መሓዙተይ ይመያየጥ እየ
select_one KAPlevel	xq925f	I have close family members with whom I can talk about how to care for my children.			(${q217m}+${q217f})>0	xq925f. ብዙ የቅርብ ቤተሰቦቼ አሉኝ ከነርሱ ጋርም ልጆቻችንን እንዴት መንከባከብ እነዳለብን መነጋገር እችላለሁ፡፡		xq925f. Yeroo baayyee firoota baayyee natti dhiyaatan waliin akkamiin akka daa’imman koo guddiisuu qabu waliin nan haasa’a.		xq925f. ብዙሓት ኣዝማድ ኣለውኒ ምሰኣቶም ንደቀይ ከመይ ክሕብሕቦም ከምዘለኒ ምምይያጥ ይኽእል እየ
select_one KAPlevel	xq925g	I often talk with my family members about how to care for my children.			(${q217m}+${q217f})>0	xq925g. ልጆቻችንን እንዴት መንከባከብ እነዳለብን ከቤተሰቦቼ ጋር ብዙ ጊዜ እነጋገራለሁ፡፡		xq925g. Yeroo baayyee akkamiin akka daa’imman koo guddisuu qabu meseensa maatii koo waliin nan haasa’a		xq925g. ደቅና ከመይ ክንሕብሕብ ከምዘለና ብዙሕ ጊዜ ምስ ኣባላት ስድራይ ይመያየጥ እየ
note	Norms	I will now read some statements, but this time I want you to think about what your neighbors think. This is not what YOU think, but rather what your neighbors think.	If Respondent says "I don't know," ask them to take a guess. Say that there are no right or wrong answers and that we are interested in their opinions only.			አሁን የተወሰኑ ዓረፍተ ነገሮች አነብልሻለሁ፡፡ ነገረ ግን በዚህ ሰዓት እንድታስቢ የምፈልገው ጎሮቤቶችሽ የሚያስቡትን ነው፡፡ አንቺ የምታስቢውን ሳይሆን ጎሮቤቶችሽ የሚያስቡትን ነው፡፡	(ጠያቂ፤ መላሾቹ አናውቀውም ካሉ እንዲገምቱ ጠይቋቸው፡፡ ትክክል ወይም ስህተት የሚባሉ መልሶች የሉም እኛ የምንፈልገው የእናንተን አስተያየት ብቻ ነው ብላችሁ ንገሯቸው፡፡	Amma mee himoota adda addaa isinifaan dubbiisa, yeroo kanatti waa'ee oollaan keessaanii akka yaaddan nan barbaada. Waan isin yaaddan osoo hin ta'iin waan ollaan keessan yaadan natti himtu (Hub. namni gaafatamu hin beeku yoo jedhe akka tilmaaman gaafadhu, sirrii ykn dogoggora deebiin jedhu hin jiru, kan nuyi barbaannu yaada keessan qofa jedhi itti himi)		ሕዚ ከንብበለን እየ፡፡ ጎረባብትኽን እንታይ ከምዝሓስባ እየ ክትሓስቢ ዝድለ ፡፡ ባዕለን ዝሓስበኦ ዘይኮነስ ጎረባብተን ዝሓስብዎ ማለተይ እዩ፡፡	( ሓታታይ፡- ''ኣይፈልጥን ''እንተደኣይለን ንክግምታ ሕቶ ይቕረበለን ፤ ትክክል ወይ ጌጋ ዝበሃል መልሲ ከምዘየለን ድሌትና ናተን ሪኢቶ ንምፍላጥ ከምዝኾነ ይነገረን)
select_one KAPlevel	xq926a	Most of my married female friends talk to their husbands about how to care for their children.				xq926a. አብዛኞቹ ያገቡ የሴት ጓደኞቼ ልጆቻቸውን እንዴት መንከባከብ እንዳለባቸው ከባለቤቶቻችው ጋር ይነጋገራሉ፡፡		xq926a. Hiiriiyoon koo warii heeruman baayyen isanii abbaa mana isaani waliin akkamiin akka daa’ima guddiisuu qaban ni hasa’u.		xq926a. መብዛሕተአን ሰብ ሓዳር ደ/ኣንስትዮ መሓዙተይ ብዛዕባ ንደቀን ከመይ ከምዝከናኸና ምስ በዓል ገዛአን ይመያየጣ እየን
select_one KAPlevel	xq926b	Most of my married female relatives talk to their husbands about family how to care for their children.				xq926b. አብዛኞቹ ያገቡ የሴት ዘመዶቼ ልጆቻቸውን እንዴት መንከባከብ እንዳለባቸው ከባለቤቶቻችው ጋር ይነጋገራሉ፡፡		xq926b. Firoonni koo warii heerummaan baayyee isaani abbaa mana isaani waliin akkamiin akka daa’ima guddiisu qaban ni hasa’u		xq926b. መብዛሕተአን ሰብ ሓዳር ደ/ኣንስትዮ ኣዝማደይ ንደቆም ከመይ ከምዝከናኸኑ ምስ በዓል ገዛአን ይመያየጣ እየን
note	SELF-EFFICACY	SELF EFFICACY	Read the answer choices			በሚቀጥሉት ዐረፍተ ነገሮች ላይ እነደሚስማሙ እና እንደማይስማሙ ይግለጹ፡፡	አማራጭ መልሶችን አንብቡላቸው፡፡	Himoota armaan gadiirratti akka irratti walii galan ykn irratti walii hin galle haa ibsan		ኣብዞም ዝቕፅሉ ሓሳባት ከምዝስማዕማዓ ወይ ድማ ከምዘይስማዕማዓ ይግለፃ	ዝርዝር መማራፂ መልስታት ይነበብ
select_one KAPlevel	xq927a	I am confident I can use family planning methods and avoid pregnancy until I want to get pregnant. How strongly do you agree with this statement? Would you say you;				xq927a. ማርገዝ እስከምፈልግ ድረስ፤ የወሊድ መቆጣጠሪያ ዘዴዎችን በመጠቀም እርግዝናን መከላከል ወይም ማዘግየት እችላለሁ ብየ እተማመናለሁ፡፡		xq927a. Mala karoora maatii fayyadamuun ulfa ittisuu akkan danda’uu fi kanas hangan ulfa ta’uu barbaduutti akkan itti fufuu amantaa guddaan qaba.		xq927a. ክሳብ ምውላድ ዝደልይ ሜላ መከላኸሊ ትልሚ ስድራ ብምጥቃም ጥንሲ ምክልኻል ከምዝኽእል ይተኣማመን እየ ፡፡
select_one KAPlevel	xq927b	If I were to get pregnant again, I am confident I can plan ahead to arrange for transportation to the health center before delivery. Would you say you;				xq927b. እንደገና እማረግዝ ከሆነ፤ ጤና ጣቢያ ለመውለድ እምሄድበትን መጓጓዣ ቀድሜ አዘጋጃለሁ ብየ እተማመናለሁ፡፡		xq927b. Osoon dabalataan ulfa ta’e, geejibaa itti buufata fayyaa da’umsaaf deemu akkan dursee qopheeffadhu amantaa guddaan qaba.		xq927b. መሊሰ እንተዝጠንስ ቅድሚ ምውላደይ ናብ ጣብያ ጥዕና ክጓዓዓዘሉ ዝኽእል ኣቐዲመ ከምዘዳሉ የኣምን
select_one KAPlevel	xq927c	If I were to get pregnant again, I am confident I can visit the health post or health center at least four times before delivery.				xq927c. እንደገና እማረግዝ ከሆነ፤ ከመውለዴ በፊትቢያንስ 4 ጊዜ ጤና ጣቢያ ወይም ጤና ኬላ ክትትል አደርጋለሁ ብየ እተማመናለሁ፡፡		xq927c. Osoon dabalataan ulfa ta’e, yoo xiqqaate yeroo afur akkan buufata fayyaa ykn kellaa fayyaa deemu amantaa guddan qaba.		xq927c. መሊሰ እንተዝጠንስ ቅድሚ ምውላደይ ናብ ኬላ ጥዕና ወይ ጣብያ ጥዕና እንተነኣሰ 4 ጊዜ ከምዝኸይድ ርግፀኛ እየ
select_one KAPlevel	xq927d	If I were to deliver a baby, I am confident I could provide all immunizations to the baby within the first 1 year.				xq927d. ልጅ እምወልድ ከሆነ፤ ህጻኑ በ 1 አመት ውስጥ መከተብ ያለበትን ክትባቶች በሙሉ እንዲያገኝ አደርጋለሁ ብየ እተማመናለሁ፡፡		xq927d. Osoon daa’ima da’a ta’ee, talaallii daa’imni koo waggaa tokko keessattiargachuu qabu hunda isaa akka argatu akkan taasisu amantaa guddaan qaba		xq927d. ቆልዓ ዝወልድ እንተኾይነ ፤ እቲ ህፃን ኣብ 1 ዓመት ውኽጢ ክኽተቡ ዝግበኦ ዓይነታት ክታበት ኩሎም ከም ዝኽተብ ይተኣማመን እየ ፡፡
note	Descriptive_Norms	Descriptive Norms				ልማድ		Duudhaalee ibsamaan/DESCRIPTIVE NORMS Amma immoo waa'ee shaakkallii hawaasa keessa jiran isin gaafadha/duudhaalee ibsaman		ገለፅቲ ልምድታት
select_one KAPlevel	xq928a	I believe most of my close friends use family planning methods of their choice to avoid getting pregnant.				xq928a. ብዙ የቅርብ ጓደኞቼ እርግዝናን ለመከላከል ወይም ለማዘግየት የመረጡትን የቤተሰብ እቅድ ዘዴ ይጠቀማሉ ብየ አምናለሁ፡፡		xq928a. Hiriyyoonni koo baayyee natti dhiyaatanii caalaan isaanii mala karoora maati feedhii ulfa ittisuuf ni fayyaadamuu jedheen amana.		xq928a. ዝበዝሓ መሓዙተይ ጥንሲ ንምክልኻል ወይ ንምዝንጋዕ ዝመረፀኦ ሜላ ትልሚ ስድራ ከም ዝጥቀማ ይኣምን
select_one KAPlevel	xq928b	Most of my close friends who are pregnant plan ahead to arrange for transportation to the health center before delivery.				xq928b. ነፍሰ ጡር የሆኑ ብዙ የቅርብ ጓደኞቼ ጤና ጣቢያ ለመውለድ እሚሄዱበትን መጓጓዣ ቀድመው ያዘጋጃሉ፡፡		xq928b. Hiriyyoonni koo ulfa ta’an baayyee natti dhiyaatan baayyeen isanii osoo hin da’iin dursanii geejiiba itti buufata fayyaa deeman ni qopheeffatu.		xq928b. ዝበዝሓ ጥኑሳት መሓዙተይ ቅድሚ ምውላደን ናብ ጣብያ ጥዕና ብዛዕባ ዝኸዳሉ መጓዓዝያ ኣቐዲመን ይትልማ እየን
select_one KAPlevel	xq928c	Most of my close friends who are pregnant visit the health post or health center at least 4 times before delivery.				xq928c. ነፍሰ ጡር የሆኑ ብዙዎቹ የቅርብ ጓደኞቼ ከወሊድ በፊትቢያንስ 4 ጊዜ ጤና ጣቢያ ወይም ጤና ኬላ ክትትል ያደርጋሉ፡፡		xq928c. Hiriyyoonni koo ulfa ta’an baayyee natti dhiyaatan caalaan isanii osoo hin da’iin dura yoo xiqqate yeroo afur buufata fayyaa ykn keellaa fayyaa ni deemu.		xq928c. ዝበዝሓ ጡኑሳት መሓዙተይ ቅድሚ ምውላደን እንተነኣሰ 4 ጊዜ ናብ ኬላ ጥዕና/ ጣብያ ጥዕና ንምርመራ ይኸዳ እየን
select_one KAPlevel	xq928d	Most of my close friends who are pregnant provide all immunizations to their babies within the first 1 year.				xq928d. በቅርብ የወለዱ ብዙዎቹ የቅርብ ጓደኞቼ ሕጻናቶቻቸው በ 1 አመት ውስጥ መከተብ ያለባቸውን ክትባቶች እንዲያገኙ ያደርጋሉ፡፡		xq928d. Hiriyyoonni koo yeroo dhiyoo dahan baayyee natti dhiyaatan caalaan isanii talaallii hundumaa da’imni isaani waggaa tokko keessattii akka argatan ni taasisu.		xq928d. ኣብ ቀረባ እዋን ዝወለዳ ዝበዝሓ መሓዙተይ ውላደን ኩሎም ዓይነታት ክታበት ኣብ ውሽጢ 1 ዓመት ዕድሚኦም ክረኽቡ ይገብራ እየን
note	Injuctive_Norms	Injuctive Norms				ልማዶች		Amma waa'ee ilaalcha namoonni ykn hiriyoonni dhimma keessan irratti qaban isin gaafadha (Injuctive Norms)		ትእዛዛዊ ልምድታት
select_one KAPlevel	xq929a	Most of my close friends want me to use family planning methods to avoid getting pregnant.				xq929a. ብዙዎቹ የቅርብ ጓደኞቼ እርግዝናን ለመከላከል ወይም ለማዘግየት የቤተሰብ እቅድ ዘዴ እኔ እነድጠቀም ይፈልጋሉ፡፡		xq929a. Hiriyyoonni koo baayyee nati dhiyaataan akkan mala karoora maatii fayyaadamee ulfa ittisu ni barbaadu		xq929a. ዝበዝሓ መሓዙተይ ኣነ ከይጠንስ ሜላ ትልሚ ስድራ ክጥቀም ይደልያ እየን
select_one KAPlevel	xq929b	If I were to get pregnant, most of my close friends would want me to plan ahead to arrange for transportation to the health center before delivery.				xq929b. እማረግዝ ከሆነ፤ ብዙዎቹ የቅርብ ጓደኞቼ ጤና ጣቢያ ለመውለድ እምሄድበትን መጓጓዣ ቀድሜ እንዳዘጋጅ ይፈልጋሉ፡፡		xq929b. Osoon ulfa ta’a ta’ee, Hiriyyoonni koo baayyee natti dhiyaataan akkan osoo hin dahiin dura akkan geejiiba ittiin buufata fayyaa ga’u qopheefadhuu ni barbaadu		xq929b. እንተዝጠንስ ዝበዝሓ መሓዙተይ ቅድሚ ምውላደይ ናብ ጣብያ ጥዕና ዝኸደሉ መጓዓዝያ ኣቐዲመ ክትልም ይደልያ እየን
select_one KAPlevel	xq929c	If I were to get pregnant, most of my close friends would want me to visit the health post or health center at least 4 times before delivery.				xq929c. እማረግዝ ከሆነ፤ ብዙዎቹ የቅርብ ጓደኞቼ ከወሊድ በፊትቢያንስ 4 ጊዜ ጤና ጣቢያ ወይም ጤና ኬላ ክትትል እንዳደርግ ይፈልጋሉ፡፡		xq929c. Osoon ulfa ta’a ta’ee, hiriyyoonniii koo baayyeen yoo xiqqaatee yeroo afur akkan buufata fayyaa ykn keellaa fayyaa osoo hin da’iin dura deemu ni barbaadu.		xq929c. እንተዝጠንስ ዝበዝሓ መሓዙተይ ቅድሚ ምውላደይ ናብ ኬላ ጥዕና / ጣብያ ጥዕና እንተነኣሰ 4 ጊዜ ከይደ ክትትል ክገብር ክደልያ ነይረን
select_one KAPlevel	xq929d	If I were to deliver a baby, most of my close friends would want me to provide all immunizations to my baby within the first 1 year.				xq929d. ልጅ እምወልድ ከሆነ፤ብዙዎቹ የቅርብ ጓደኞቼ ጨቅላው/ዋ ህጻን በ 1 አመት ውስጥ መከተብ ያለበትን/ባትን ክትባቶች በሙሉ እንዲያገኝ/እንድታገኝ እንዳደርግ ይፈልጋሉ፡፡		xq929d. Osoon da’ima da’a ta’ee, hiriyyoonnii koo baayyeen akka daa’imni koo talaallii waggaa tokko keessatti fudhaatuu akka fudhatu ni barbaadu		xq929d. እንተዝወልድ ዝበዝሓ መሓዙተይ ንውላደይ ኩሎም ዓይነታት ክታበት ኣብ ውሽጢ 1 ዓመት ዕድሚኦም ክረኽቡ ክገብራ ነይረን
end group	consented

## Sheet: choices
list_name	value	label	label:Amharic	label:Afan Oromo	label:Tigrina
yesno	1	Yes	አዎ	Eeeyyee	እወ
yesno	2	No	የለም	Lakkii	ኣይፋሉን
gender	1	Male	ወንድ	dhiira	ወዲ ተባዕታይ
gender	2	Female	ሴት	dhalaa	ጓል ኣንስተይቲ
month	1	Maskarram	መስከረም	Fulbaana	መስከረም
month	2	Tekemt	ጥቅምት	Onkololeessa	ጥቅምቲ
month	3	Hadar	ሕዳር	Sadaasa	ሕዳር
month	4	Tahsas	ታህሳስ	Muddee	ታሕሳስ
month	5	Tarr	ጥር	Amajjii	ጥሪ
month	6	Yekatit	የካቲት	Guraandhala	ለካቲት
month	7	Makawit	መጋቢት	Bitootessa	መጋቢት
month	8	Miaziah	ሚያዝያ	Eebila	ሚያዝያ
month	9	Genbot	ግንቦት	Caamsaa	ጉንበት
month	10	Sanni	ሰኔ	Waxabajjii	ሰነ
month	11	Hamle	ሐምሌ	Adoolessa	ሓምለ
month	12	Nashi	ነሐሴ	Hagayya	ነሓሰ
month	13	Quaggimi	ጳጉሜን	Qaammee	ቋጉመ
month	98	Don't Know	አላውቅም	hin beeku	ኣይፈልጥን
grade	1	1st	1ኛ	1ffaa	1ይ
grade	2	2nd	2ኛ	2ffaa	2ይ
grade	3	3rd	3ኛ	3ffaa	3ይ
grade	4	4th	4ኛ	4ffaa	4ይ
grade	5	5th	5ኛ	5ffaa	5ይ
grade	6	6th	6ኛ	6ffaa	6ይ
grade	7	7th	7ኛ	7ffaa	7ይ
grade	8	8th	8ኛ	8ffaa	8ይ
grade	9	9th	9ኛ	9ffaa	9ይ
grade	10	10th	10ኛ	10ffaa	10ይ
grade	11	11th	11ኛ	11ffaa	11
grade	12	12th	12ኛ	12ffaa	12
grade	13	Technical/vocational certificate	ቴክኒክና ሙያ ሰርተፊኬት	Waraqaa Ragaa BLTO	ሰርትፊኬት ካብ ሙያ / ቴክኒክ
grade	14	University/college diploma	ዩኒቨርሲቲ/ኮሌጅ ዲፕሎማ	Yuniivarsitii/Kolleejii dipilomaa	ዩኒቨርሲቲ/ኮሌጅ ዲፕሎማ
grade	15	University/college degree or higher	ዩኒቨርሲቲ/ኮሌጅ ዲግሪ ወይም ከዚያ በላይ	Yuniivarsitii/Kolleejii diigrii ykn isaa ol	ዩኒቨርሲቲ/ኮሌጅ ዲግሪ ወይ ካብኡንላዕሊ
religion	1	Orthodox	ኦርቶዶክስ	Oritodoksii	ኦርቶዶክስ
religion	2	Catholic	ካቶሊክ	Kaatoolikii	ካቶሊክ
religion	3	Protestant	ፕሮቴስታንት	Pirotteestaantii	ፕሮቴስታንት
religion	4	Muslim	ሙስሊም	Musiliima	ሙስሊም
religion	5	Traditional	ባህላዊ እምነት	Amantaa aadaa	ባህላዊ እምነት
religion	6	Other	ሌላ	Kan biroo	ካልእ እንተሃልዩ ይገለፅ
birthdayverified	1	Child’s date of birth verified	ሕፃኑ የተወለደበት ቀን ተረጋግጧል	guyyaan dhalootaa mirkanaa'e	እቲ ቆልዓ ዝተወለደሉ መዓልቲ ዝተረጋገፀ
birthdayverified	2	Not possible to verify	ሕፃኑ የተወለደበት ቀን ማረጋገጥ አልተቻለም	mirkaneessu hin dandeenye	ንምርግጋፅ ኣይከኣልን
yesnodk	1	Yes	አዎ	Eeeyyee	እወ
yesnodk	2	No	የለም	Lakkii	ኣይፋሉን
yesnodk	8	Don’t know	አላውቅም	Hin beeku	ኣይፈልጥን
yesnodkmwh	1	Yes	አዎ	Eeeyyee	እወ
yesnodkmwh	2	No	የለም	Lakkii	ኣይፋሉን
yesnodkmwh	8	Don’t know	አላውቅም	Hin beeku	ኣይፈልጥን
yesnodkmwh	9	Stays at MWH	Stays at MWH	Stays at MWH	Stays at MWH
watersource	1	Piped into dwelling	ከቧንቧ በቤት ውስጥ	Ujummoon mana keessaa kan galee	ኣብ ውሽጢ ገዛ ካብ ዘሎ ቡንባ
watersource	2	Piped into compound	ከቧንቧ በግቢ ውስጥ	Ujummoon Qe’ee ofii keessaa	ኣብ መረባ ውሽጢ ካብ ዘሎ ቡንባ
watersource	3	Piped outside compound	ከቧንቧ ከግቢ ውጭ	Ujummoon Qe’ee ofii alaa	ካብ መረባ ወፃኢ ኣብ ዘሎ ቡንባ
watersource	4	Covered Well	የተከደነ ጉድጓድ	Bishaan boollaa qadaadamee	መኽደን ዘለዎ ዒላ\ ጉድጓድ
watersource	5	Protected Spring	የተከለለ/የተጠበቀ ምንጭ	Burqaa misoomee keessaa/ simmintoon ijjaarame	ዝተሓፀረ ማይ ዓይኒ
watersource	6	Protected hand pump spring	የተጠበቀ የእጅ ጉድጓድ (መነቅነቂያ)-Hand pump	Haand paampii haguugame	ኣብ ገጠር ዝርከብ ማይ ቡንባ(ተሓቓኒ ማይ/ማይ ዳንሲ)
watersource	7	Open Well	ያልተከደነ ጉድጓድ	Bishaan boollaa hin qadaadammee	ዘይተኸደነ ዒላ\ ጉድጓድ
watersource	8	Open Spring	ያልተከለለ ምንጭ	Burqaa hin misoomne keessaa	ዘይተሓፀረ ማይ ዓይኒ
watersource	9	River	ወንዝ	Laga	ሩባ
watersource	10	Pond/Lake/Dam	ኩሬ/ሀይቅ/ግድብ	Bishaan ciisaa/haroo/bishaan hidhamee	ዕቋር ማይ
watersource	11	Rainwater	የዝናብ ውሃ	Bishaan bokkaa/roobaa	ናይ ዝናብ ማይ
watersource	12	Other	ሌላ	Kan biroo yoo jiraate ibsi	ካልእ
compound	98	Yes, water source in the compound	አዎ፣ ግቢ ውስጥ አለ	eeeyyeen bishaan dallaa keessatti argama	እወ፣ኣብ መረባ ውሽጢ ኣሎ
compound	2	No	የለም	lakkii	ኣይፋሉን
treat	1	Boil	ማፍላት	Danfisuu	ምፍላሕ
treat	2	Add bleach/chlorine	ክሎሪን መጨመር (ውሀ አጋር፣አኳ ታብ፣ ቢሻን ጋሪ...)	Kiloorinii itti dabaluu/naquu (Wuha aggarii)	ክሎሪን\ውሃ ኣጋር ምውሳኽ
treat	3	Strain it through a cloth	በጨርቅ ማጣራት	Uccuu/Carqiin qulqulleessuu/calaluu	ብጨርቂ ምፅራይ
treat	4	Use water filter (ceramic, sand, composite, etc.)	የውሃ ማጣሪያ መጠቀም (የሸክላ ስረት፣ አሸዋ፣ ለዚሁ ተግባር የተዘጋጁ ነገሮች ወዘተ)	Calaltuu ittin qulqulleessan kan akka ashawaa, kan suphee irra hojeetamuu fi kkk fayyadamuu	ናይ ማይ መፃረዪ ምጥቃም(ከም ሓሸዋ፣ ካብ ሸኽላ ዝተሰርሑ ኣቑሑ ምጥቃም)
treat	5	Solar disinfection	በፀሐይ ብርሃን ማጣራት	Aduudhan calaluu	ብፀሓይ ብርሃን ምፅራይ
treat	6	Let it stand and settle	በማቆየት ቆሻሻው እንዲዘቅጥ በማድረግ	Tursuudhaan akka calalu/qararu taasisuu	ኣፍቲ ኣቕሓ ብምቕማጥ እቲ ርስሓት ዝግ ንክብል ምግባር
treat	7	Other	ሌላ	Kan biroo	ካልእ እንተሃልዩ ይገለፅ
treat	8	Do not Know	አላውቅም	Hin beeku	ኣይፈልጥን
toilet	1	Pit Latrine/traditional pit toilet	የጉድጓድ መጸዳጃ ቤት (የተለመደ)	Mana fincaanii boollaa	ጉድጓዱ ሽቃቕ \ተለምዳዊ ሽቃቕ
toilet	2	Ventilated improved pit latrine (VIP)	አየር የሚያስገባ የተሻሻለ የጉድጓድ መጸዳጃ ቤት	Mana Fincaanii kan ujummoo qilleensaa qabu	ኣየር መተንፈሲ\መውፅኢ ቱቦ ዘለዎ ሸቓቕ
toilet	3	Flush toilet	ዘመናዊ በውሃ የሚሠራ መጸዳጃ ቤት	Kan Hamayyaa, bishaaniin kan hojjetu	ዘመናዊ ዝፈስስ ማይ ዘለዎ ሸቓቕ
toilet	4	No facility/Bush/Field	መጸዳጃ ቤት የላቸውም/ጫካ/ሜዳ ላይ	Mana Finacaanii hin qaban/bosona/diree irratti bobba’uu	ሸቓቕ የብልናን \ዱር \ገደና\መይዳ
toilet	5	Other	ሌላ	Kan biroo	ካልእ እንተሃልዩ ይገለፅ
radio	1	Almost every day	በየቀኑ	Guyyaa Guyyaadhan	በቢመዓልቱ
radio	2	At least once a week	ቢያንስ በሳምንት አንድ ጊዜ	Yoo xiqqaate torbanitti yeroo tokkoo	ተወሓደ ኣብ ሰሙን ሓደ ጊዜ
radio	3	Less than once a week	ከሳምንት አንድ ጊዜ ያንሳል	Torbanitti yeroo tokkoo gadi	ካብ ሓደ ጊዜ ኣብ ሰሙን ዝነኣሰ
radio	4	Not at all	በፍጹም ተከታትዬ አላውቅም	Gonkumaa hordofee hin beeku	ብስሩ ኣይሰምዕን
roof	1	Thatch/leaf	ሣር/ቅጠል	citaa/Baala	ቆፅሊ\ብሳዕሪ ዝተሰርሐ
roof	2	Rustic mat/plastic sheets	ኘላስቲክ	Lastikii	ብላስቲክ ዝተሸፈነ
roof	3	Reed/bamboo	ቀርከሃ/ሸምበቆ	Leemmana/Shambaqqoo/	ዓርቃይ\ሽንበቆ
roof	4	Wood planks	ያልተላገ እንጨት	Mukkaa hin soqamne/hin bocamnee	ዘይተፀረበ ዕንፀይቲ
roof	5	Finished roofing Corrugated iron	ቆርቆሮ ተሠርቶ ያለቀ	Qorqoorrodhaan hojjetamee kan xumurame	ቆርቆሮ
roof	6	Wood	የተላገ እንጨት	Mukkaa soqqameen/ bocaameen	ጣውላ
roof	7	Calamine/cement fiber	ክላሚን/ሲሚንት ፋይበር	Kaalaamayyin/Cement Fiber	ካላማይን\ሲሜንት ፋይቨር
roof	8	Cement/concrete	ሲሚንቶ	Siimmiintoo	ብሲሚንቶ ዝተሃደመ
roof	9	Roofing shingles	ለጣሪያ የተቆራረጠ ሳንቃ	Saanqaa baaxidhaaf mummurameen	ዝተረብረበ ሳንቃ
roof	10	Other	ሌላ	Kan birooo	ካሊእ እንተሎ ይገለፅ
wall	1	No walls	ግድግዳ የለውም	Girgiddaa/gidaaraa hin qabu	መንደቕ የብሉን
wall	2	Cane/trunks/bamboo/reed	አገዳ/ግንድ/ቀርከሃ/ሸምበቆ	Huusa/hagadaa/jirma mukaa/leemmana/shanbaqqoo	አርቃይ \ቃንጫ\ጉንዲ\ሸምባቆ
wall	3	Rambo/wood	እንጨትና ጭቃ	Muka fi dhoqqee	ዕንፀይቲ ምስ ጭቃ
wall	4	Stone with mud	ድንጋይና ጭቃ	Dhagaa fi dhoqqee/suphee	እምኒ ምስ ጭቃ
wall	5	Uncovered adobe	ክፍት ከሆነ ጡብ የተሠራ	Xuubii u’uraa/ qaawwa qabu irra kan hojeetamee	ዘይተለሰነ ጡብ\ብሎኬት
wall	6	Plywood	ንብርብር ጣውላ	Xaawulaa wal’irra naqameen	ዝተረብረበ ጣውላ
wall	7	Cartoon	ካርቶን	Kaartoonii	ባኮ
wall	8	Cement	ሲሚንቶ	Simmiintoo	ዝተለሰነ ሲሚንቶ
wall	9	Stine with lime cement	ድንጋይና ኖራ	Dhagaa fi noora irraa	ኖራ ዝተለመፀ
wall	10	Bricks	ጡብ	Xuubii irraa	ጡብ
wall	11	Cement blocks	ድፍን የሲሚንቶ ብሎኬት	Bilookkeettii simmiintoo duuda irraa	ናይ ሲሚንቶ ብሎኬት
wall	12	Covered adobe	ድፍን ከሆነ ጡብ የተሠራ	Xubii duudaa irraa	ዝተለሰነ ጡብ
wall	13	Wood planks/shigles	ያልተላገ እንጨት/ሣንቃ	Muka/Saanqaa hin bocamne irra	ዘይተፀረበ ጣውላ\ዕንፀይቲ\
wall	14	Other	ሌላ	Kan biroo	ካሊእ እንተሎ ይገለፅ
mention	1	Mentioned	ተጠቅሷል	Ibsameera	ተገሊፁ እዩ
mention	2	Did not mention	አልተጠቀሰም	Hin ibsamne	ኣይተገለፀን
satisfy	1	Not satisfied	ደስተኛ አልነበሩም	Itti hin gammannen ture	ኣይዓገብኩን
satisfy	2	Satisfied	ደስተኛ ነበሩ	Itti gammadeera/quuferan ture	ዓጊበ እየ
satisfy	3	Very satisfied	በጣም ደስተኛ ነበሩ	Bayyee itti gamadeera/quufera	ብጣዕሚ ዓጊበ እየ
bcc	1	Only verbal	በቃል ብቻ	Afaannin qofa	ብቓል ጥራይ
bcc	2	Uses picture or book	ስዕል ወይነም መፀሐፍ በመጠቀም	Fakkii ykn kitaaba fayyadame	መፅሓፍ ወይ ከዓ ስእላዊ መግለፂ ምጥቓም
freqhda	1	Every week	በየሳምንቱ	Torban torbaniin	በብሰሙን
freqhda	5	Every 2 weeks	በየ 2 ሳምንቱ	Torban lamalamaan	በቢ ክልተ ሰሙን
freqhda	2	Every month	በየወሩ	Ji'a ji'aan	በብወርሒ
freqhda	3	Every three months	በየሦስት ወሩ	Ji'a sadi sadiin	በብሰለስተ ወርሒ
freqhda	4	Less frequent than three months	ከሦስት ወር በላይ	Ji'a sadi sadi oliti	ካብ 3 ወርሒ ንላዕሊ
freqhda	99	Don’t know/don’t remember/non response	አላውቅም/አላስታውስም/መልስ የለም	Hin beeku/hin yaadadhu/deebbin hin jiru	ኣይፈልጥን/ኣይዝክሮን/መልሲ የብለይን
problem	1	Big problem	ትልቅ ችግር	Rakkoo guddaa	ዓብይ ፀገም
problem	2	Small problem	ትንሽ ችግር	Rakkoo salphaa	ቀሊል ፀገም
problem	3	No problem	ችግር አይደለም	Rakkoo hin qabu	ፀገም ኣይኮነን
havefhc	1	Yes, FHC seen	አዎ፣ የቤተሰብ ጤና መምሪያውን ማየት ተችሏል	Eeyyee Qajeelfama fayyaa maatii arguu danda’eera	እወ፡ ምህላው ሪእና
havefhc	2	Yes, FHC NOT seen	አዎ፣ የቤተሰብ ጤና መምሪያውን ማየት አልተቻለም	Eeyyee qajeelfama fayyaa matii arguu hin dandeenye	እወ፡ግን ኣይረእናን
havefhc	3	No	የለም	Lakkii	የብልናን
idip	1	Yes, Immunization Diploma seen	አዎ፣ የክትባት የምስክር ወረቀት ማየት ተችሏል	Eeyyee kaardii kittibaataa arguu danda’eerra	እወ፡ ምስክር ወረቀት ክታበት ሪእና
idip	2	Yes, Immunization Diploma NOT seen	አዎ፣ የክትባት የምስክር ወረቀት ማየት አልተቻለም	Eeyyee kaardii kittibaataa arguu hin dandeenye	እወ፡ ምስክር ወረቀት ክታበት ግን ኣይረአናን
idip	3	No	የለም	Lakkii	የብልናን
idip	4	Do not have children under 5 years of age	ከ5 ዓመት በታች የሆነ (የሚመለከተዉ) ሕፃን የላቸውም	Daa’ima waggaa 5 gadi hin qabanu	ትሕቲ ሓሙሽተ ዓመት/ዝምልከቶ ዝኮነ ቆልዓ የብልናን
model	1	Yes, graduated (Certificate seen)	አዎ፣ ተመርቀዋል (የምስክር ወረቀት ታይቷል)	Eeyyee eebbiffameera waraqaa ragaa argeera	እወ ወረቀት ምስክር ሪእና
model	2	Yes, graduated (Certificate not seen)	አዎ፣ ተመርቀዋል (የምስክር ወረቀት አልታየም)	Eeyyee eebbiffameera garuu waraqaa ragaa hin argine	እወ ወረቀት ምስክር ኣይረአናን
model	3	No, working towards	የለም ታቅፈው እየሠሩ ናቸው	Lakkii, Hamatanii hojjechaa jiru	ኣይፋሉን ግን ንኽምረቁ እናሰርሑ እዩም
model	4	Not at all	አልተመረቁም/አልታዩም/አልታቀፉም	Lakki/miti/gonkumaa	ኣይፋሉን\አይተሓቆፉን
bnet	1	Permanent net (Permanent)	በቋሚነት የተነከረ	Yaroo oomishamu kan cuuphameef irra deebi'uun cuuphama kan hin barbaanne	ንኩልጊዜ \ ንነዊሕ ጊዜ ዘገልግል\ዝተአለኸ\ እዩ
bnet	2	Pretreated net	በየጊዜው የሚነከር	Kan dura cuuphame/yeroo yeroon kan cuuphamu	በብእዋኑ ዝእለኽ
bnet	3	Untreated net	ያልተነከረ	Kan hin cuuphamne	ዘይተኣለኸ
bnet	8	Do not know	አያውቁም	Hin beeku	ኣይፈልጥን
reason	a	a. Family planning	ቤተሰብ እቅድ	a. Karoora maatii	a.ምጣነ ስድራ
reason	b	b. Child immunization	የሕፃናት ክትባት	b. Talaallii daa’immanii	b. ክታበት ቆልዑ
reason	c	c. Antenatal care	የቅድመ ወሊድ ክትትል	c. Hordoffii da’umsa duraa	c. ክትትል ቅድመ ወሊድ
reason	d	d. Postnatal care	ድህረ ወሊድ ክትትል	d. Hordoffii da’umsa boodaa	d. ክትትል ድሕረ ወሊድ
reason	e	e. Health education	የጤና ትምህርት	e. Barnoota fayyaa	e. ኣስተምህሮ ጥዕና
reason	f	f. Growth monitoring	የእድገት ክትትል	f. Hordoffii guddina daa’immanii	f. ክትትል ዕቤት ህፃናት
reason	g	g. Referral of sick child	የታመመ ሕፃን ቅብብሎሽ (Referral)	g. Daa’ima dhukkubsate ol-erguu	g. ዝሓመመ ቆልዓ ሒዘ \ሪፈር\
reason	h	h. Diarrhea treatment	የተቅማጥ ህክምና	h. Yaalii garaa kasaa	h. ሕክምና ውፅኣት
reason	i	i. Malaria treatment	የወባ በሽታ ህክምና	i. Yaalii dhukkuba busaa	i. ሕክምና ዓሶ
reason	j	j. Pneumonia treatment	የሳምባ ምች ህክምና	j. Yaalii dhukkuba daranyoo Sombaa	j. ሕክምና ሳንብኡ ምቺ\ሰዓል
reason	k	k. Provide or sell bed nets	አጎበር ለመቀበል	k. Saaphana siree hiruu/bituu	k. ዛንዜራ ምውሳድ\ምዕዳል
reason	l	l. Delivery care	በወሊድ ጊዜ የሚደረግ እንክብካቤ	l. Tajaajila/ gargaarsa Da’umsaa	l. ክንክን ወሊድ
reason	m	m. Neonatal care	አዲስ ለተወለደ ሕፃን የሚደረግ እንክብካቤ	m. Tajaajila/gargaarsa Daa’ima reefu dhalatee/dhalattee	m. ሓዱሽ ናይ ዝተወለደ ህፃን ክንክን
reason	n	Haygine and sanitation	የአከባቢና የግል ንፅህና አገልግሎት	n. Qulqullina nannoo fi kan dhunfaa	ከባቢያውን ውቃውን ፅሬት
reason	o	o. Other	ሌላ	o. Kan biroo	o. ካልእ እንተሃልዩ ይገለፅ
discuss	a	a. Message on Immunization	a. የሕፃናት ክትባት መልዕክቶች	a. Ergaa waa’ee Talaallii daa’immanii	a. ሓበሬታ ክታበት ህፃናት
discuss	b	b. Information on child nutrition	b. ስለ ሕፃናት አመጋገብ መረጃ	b. Gorsa waa’ee soorata daa’immanii	b. ሓበሬታ ኣመጋግባ ቆልዑ
discuss	c	c. IEC on diarrhea treatment	c. ተቅማጥን ስለማከም ትምህርት	c. Barnoota Yaalii garaa kaasaa	c. ሓበሬታ ሕክምና ውፅኣት
discuss	d	d. Information on pregnancy care	d. ስለ እርግዝና እንክብካቤ ትምህርት	d. Hordoffii yeroo ulfaa gochuu	d. ሓበሬታ ክንክን ጥንሲ
discuss	e	e. Information on HIV/AIDS	e. ስለ ኤ.ች.አይ.ቪ ኤድስ ትምህርት	e. Barnoota waa’ee Echi Ayi Vii (HIV)	e. ሓበሬታ ኤች ኣይ ቪ ኤድስ
discuss	f	f. Information on hygiene	f. ስለ ንፅህና አጠባቅ ትምህርት	f. Barnoota waa’ee qulqullinaa	f. ሓበሬታ ፅሬት
discuss	g	g. Promotion pit latrine construction	g. የመፀዳጃ ቤት ቁፋሮን ማበረታታት	g. Waa’ee boolla mana fincaanii akka qottan jajjabeessuu	g. ሓበሬታ ሸቓቕ ምስራሕ
discuss	h	h. promote latrine use	h. መፀዳጃ ቤት መጠቀምን ማበረታታት	h. Itti fayyadama mana fincaanii jajjabeessuu	h. ሓበሬታ ኣጠቓቕማ ሸቓቕ
discuss	i	i. promote safe water use	i. ንፁህ ውሃ አጠቃቀምን ማበረታታት	i. Waa’ee itti fayyadama bishaan qulqulluu jajjabeessuu	i. ሓበሬታ ኣጠቓቕማ ፁሩይ ማይ
discuss	j	j. Information/discussion on Family planning	j. ቤተሰብ እቅድ መረጃ እና ውይይት	j. Waa’ee itti fayyadama karoora maatii marii gochuu	j. ሓበሬታን ዘተን ብዛዕባ ምጣነ ስድራ
discuss	k	k. Newborn care	k. አዲስ የተወለደ ሕፃን እንክብካቤ	k. Gargaarsa daa'imman dhalattuuf gochuu	k. ሓዱሽ ናይ ዝተወለደ ህፃን ክንክን
discuss	l	l. Postnatal care	l. ድህረ ወሊድ ክትትል	l. Gargaarsa dahumsa boodaa	l. ክንክን ድሕሪ ወሊድ
discuss	n	Malaria prevention and control	ወባ መከላከልና መቆጣጠር	Ittisaa fi to'annoo busa	ምክልኻልን ምቁፅፃርን ሕማም ዓሶ
discuss	m	m. Other	m. ሌላ	Kan biroo	m. ካልእ እንተሃልዩ ይገለፅ
isource	a	Health Extension Worker	የጤና ኤክስቴንሽን ሠራተኛ	Hojjettoota ekisteenshinii fayya	a. ሰራሕተኛ ጥሙር ጥዕና
isource	b	HDAs	የጤና ልማት ቡድን (1:5 ወይም 1፡30)	Raayyaa misooma fayyaa (1:5 ykn 1:30)	b. ኣመራርሓ ልምዓት ጉጅለ
isource	c	TBA	የልምድ አዋላጅ	Deessistuu aadaa	c. ልምዲ መዋልዳን
isource	f	Health worker	የጤና ባለሙያ	Hojjettoota fayyaa	ሰብ ሞያ ጥዕና
isource	g	Kebele administrators	የቀበሌ አስተዳደሮች	Bulchitoota gandaa	ኣመራርሓ ጣብያ
isource	d	Don’t know	አላውቅም	Hin beeku	አይፈልጥን
isource	e	Other	ሌላ	Kan biroo	ካልእ
isourcev	1	Health Extension Worker	የጤና ኤክስቴንሽን ሠራተኛ	Hojjettoota ekisteenshinii fayya	ሰራሕተኛ ጥሙር ጥዕና
isourcev	2	HDAs	የጤና ልማት ቡድን (1:5 ወይም 1፡30)	Raayyaa misooma fayyaa	ኣመራርሓ ልምዓት ጉጅለ
isourcev	3	TBA	የልምድ አዋላጅ	Deessistuu aadaa	ልምዲ መዋልዳን
isourcev	4	Health worker	የጤና ባለሙያ	Hojjettoota fayyaa	ሰብ ሞያ ጥዕና
isourcev	5	Don’t know	አላውቅም	Hin beeku	አይፈልጥን
isourcev	6	Other	ሌላ	Kan biroo	ካልእ
source	a	Government hospital	የመንግስት ሆስፒታል	Hospitaala mootummaa	መንግስታዊ ትካል ሆስፒታል
source	b	Government health center	የመንግስት ጤና ጣቢያ	Buufata Fayyaa Kan mootummaa	መንግስታዊ ትካል ጥዕና ጣብያ
source	c	Other Government health facility	ሌላ የመንግስት የጤና ተቋም	Dhabbataa fayyaa mootummaa kan biroo	ካሊእ መንግስታዊ ትካል ጥዕና
source	d	Government health post	የመንግስት ጤና ኬላ	kellaa Fayyaa Kan mootummaa	መንግስታዊ ትካል ጥዕና ኬላ
source	e	Government Outreach	የመንግስት ወሎ ገብ አገልግሎት	Tajaaiila fayyaa gandaa Kan mootummaa (olamaa gala)	መንግስታዊ ግልጋሎት በፂሕኻ መልሲ
source	f	NGO Outreach	መንግስታዊ ያልሆነ ውሎ ገብ ገልግሎት	Kan Miti-mootummaa Tajaajila fayyaa gandaa (olamaa gala)	መንግስታዊ ዘይኮነ ግልጋሎት በፂሕኻ መልሲ
source	g	Private Hospital	የግል ሆስፒታል	Hoospiitaala dhuunfaa	ውልቀ ሆስፒታል
source	h	Private doctor/clinic	የግል ሀኪም/ክሊኒክ	Kiliniikaa/hakiimii dhuunfaa	ውልቀ ሓኪም/ክሊኒክ
source	i	Pharmacy	ፋርማሲ	Faarmaasii	ፋርማሲ
source	k	Drug Vendor	መድሀኒት መደብር	Mana qorichaa	መደብር መድሓኒት
source	l	Kiosk	ሱቅ	Suuqii	ሹቕ
source	m	Friend/Relative	ጓደኛ/ዘመድ	Hiriyaa/firaa	መሓዙት\ ስድራ ቤት
source	n	Other	ሌላ	Kan birooo	ካልእ
preg	1	Yes	አዎ	Eeyyee	እወ
preg	2	No	የለም	Lakkii	ኣይፋሉን
preg	8	Not Sure	እርግጠና አይደሉም	Mirkanneessu hin danda’uu	እርግፀኛ ኣይኮንኩን
want	1	Then	እርግዝናውን ፈልገው ነበር	Ulficha nan barbaadan ture	እወ ይደሊ
want	2	Later	ቆየት ብዬ ነበር ማርገዝ ምፈልገዉ	Boodarra ture kanan ulfa'uu barbaadu	ክፀንሕ ይደሊ ነይረ
want	3	Not want more children	ተጨማሪ ልጅ መውለድ አይፈልጉም	Daa’ima dabalaaata dahuu hin barbaduu	ተወሳኺ ቆልዓ ኣይደልን ነይረ
method	1	Female Sterilization	ሴቶችን በኦኘራሲዮን ማምከን	Mala karoora maatii dhaabbataa kan dubartoota	ብኦፕራስዮን ዘላቒ መከላኸሊ ጥንሲ ንጓል ኣንስተይቲ
method	2	Male Sterilization	ወንዶችን በኦኘራሲዮን ማምከን	Mala karoora maatii dhaabbataa kan dhiiraa	ብኦፕራስዮን ዘላቒ መከላኸሊ ጥንሲ ንወዲ ተባዕታይ
method	3	Pill	የወሊድ መከላከያ ክኒን	Mala karoora maati kininii	ጥንሲ መከላከሊ ክኒን
method	4	IUD	በመሀፀን ውስጥ የሚቀመጥ (IUD)	Luuppii/kan gadameessa keessa taa’u	ሉፕ \ናብ ማህፀን ዝኣቱ ጎማ
method	5	Injections	የወሊድ መከላከያ መርፌ	Mala karoora maatii lilmoon keennamuu	ጥንሲ መከላኸሊ መርፍእ
method	6	Implants	በክንድ ላይ የሚቀመጥ (Implants)	Kan irree jala kaawamu/implantii	ኣብ ኩርናዕ ዝቕበር ሜላ መከላኸሊ ጥንሲ
method	7	Condom	ኮንዶም	Kondoomii	ኮንዶም
method	8	Diaphragm/Foam/Jelly	ዲያፍራም/ፎም/ጄል	Diyafiraamii/foomii/jeelii	ዲያፍራም\ ዓፋሪ ፈሳሲ\ጄል
method	9	Periodic Abstinence	ቀን የመቁጠር ዘዴ	Guyyaa lakka’udhaan	መዓልቲ ብምቁፃር
method	10	Withdrawal	የወንድ የዘር ፍሬ ውጭ ማፍሰስ	Sanyii dhiiraa alatti dhangalaasuu	ዘርኢ ፈሳሲ ወዲ ተባዕታይ ናብ ደገ ምፍሳስ
method	11	LAM	ጡት በማጥባት ወሊድን የመቆጣጠር ዘዴ	Mala Harmaa hoosisuun ulfa ittisuu	ጡብ ብምጥባው ምክልካል ጥንሲ
method	13	Female condom	የሴት ኮንዶም	Kondomii dubartootaa	ኮንደም ጓል ኣንስተይቲ
method	14	Emergency contraception	ድንገተኛ የወሊድ መከላከያ	Mala ulfa tasaa ittin ittisan	ሃንደበታዊ ጥንሲ መከላኸሊ
method	15	Standard days method/Cycle Beads	ቀን የመቁጠር ዘዴ (መቁጠሪያ በመጠቀም)	Guyyaa lakka’udhaan	መዓልቲ ብምቑፃር /መቑፀርያ ምጥቓም
method	13	Do not know	አላዉቅም	Hin beeku	ኣይፈልጥን
method	12	Other	ሌላ	Kan biroo	ካልእ
fpsource	1	Government hospital	የመንግስት ሆስፒታል	Hospitaala mootummaa	መንግስታዊ ትካል ሆስፒታል
fpsource	2	Government health center	የመንግስት ጤና ጣቢያ	Buufata Fayyaa Kan mootummaa	መንግስታዊ ትካል ጥዕና ጣብያ
fpsource	3	Other Government health facility	ሌላ የመንግስት ጤና ተቀም	Dhabbataa fayyaa mootummaa kan biroo	መንግስታዊ ትካል ክሊኒክ
fpsource	4	Government health post	የመንግስት ጤና ኬላ	kellaa Fayyaa Kan mootummaa	መንግስታዊ ትካል ጥዕና ኬላ
fpsource	5	Government Outreach	የመንግስት ውሎ ገብ አገልግሎት	Tajaajila fayyaa gandaa Kan mootummaa (olamaa gala)	መንግስታዊ ግልጋሎት በፂሕኻ መልሲ
fpsource	6	NGO Health facility	መንግስታዊ ያልሆነ የጤና ድርጅት	Dhaabbata fayyaa mit-mootummaa	መንግስታዊ ዘይኮነ ትካል ጥዕና ትካል
fpsource	7	NGO Outreach	መንግስታዊ ያልሆነ ውሎ ገብ አገልግሎት	Tajaajila oolma galaa mit-mootummaa	መንግስታዊ ዘይኮነ ግልጋሎት በፂሕኻ መልሰ
fpsource	8	Private Hospital	የግል ሆስፒታል	Hoospiitaala dhuunfaa	ውልቀ ሆስፒታል
fpsource	9	Private doctor/clinic	የግል ሀኪም/ክሊኒክ	Kiliniikaa/hakiimii dhuunfaa	ውልቀ ሓኪም/ክሊኒክ
fpsource	10	Pharmacy	ፋርማሲ	Mana qorichaa	ፋርማሲ
fpsource	11	Drug Vendor	መድሀኒት መደብር	kuusaa qorichaa	መደብር መድሓኒት
fpsource	12	Kiosk	ሱቅ	Suuqii	ሹቕ
fpsource	13	Friend/Relative	ጓደኛ/ዘመድ	Hiriyaa/fira	መሓዙት\ ስድራ ቤት
fpsource	14	Don’t know/don’t remember	አላውቅም/አላስታውስም	Hin yaadatanii	አይዝክርን
fpsource	15	Other	ሌላ	Kan biroo	ካልእ
whynot	1	Method out of stock that day	የመከላከያ ዘዴው በዛን ቀን አልነበረም	Malli filanne gaafa san dhumee ture	እቲ ሜላ ሽዑ መዓልቲ ኣይነበረን
whynot	2	Method not available at all	የመከላከያ ዘዴው የለም	Malli kamuu hinturree/hinjiru	እቲ ሜላ ፈፂሙ የለን
whynot	3	Provider not trained to provide the method	የመከላከያ ዘዴውን የሚሰጥ የሰለጠነ ባለሞያ አልነበረም	Ogeessii leenjii'ee hin jiru	ነቲ ሜላ ዘቕርብ ዝሰልጠነ በዓልሞያ የለን
whynot	4	Provider recommended a different method	ባለሞያው ሌላ የመከላከያ ዘዴ እንዲጠቀሙ ስለመከሩ	Ogeessii kan fileef kan bira turee	እቲ ሜላ መቐረባይ ስለዝመረፆ
whynot	5	Not eligible for method	መከላከያ ዘዴውን ለመጠቀም መስፈርት አለሟሟላት	maloonni jiraan mijataa miti	ሜላ ንምጥቃም ረቕሓ ዘይምምላእ
whynot	6	Spouse/relatives not approved the method	ባለቤቴ/ዘመዶቼ ዘዴዉን እንድጠቀም አልፈቀዱም	Abban warra/firii mala filamee fayyaadamuuf feedhii dhabuu	በዓል ገዛይ/ ቤተሰብ ንክጥቀም ኣይፈቀዱን
whynot	9	The method not suitable to use secretly	ዘዴዉ በሚስጥር ለመጠቀም ስለማይመች	Mala kana icciittidhaan fayyaadamuuf hin mijatu	ብምስጢር ንምጥቃም ስለ ዘይምቹ
whynot	7	Too costly	በጣም ውድ ነው	Gatii isaa baayyee ol ka'aa/guddaa/miawaa waan ta'eef	ብጣዕሚ ክባር ስለዝኾነ
whynot	8	Other	ሌላ	Kan biroo	ካሊእ
decide	1	You alone	ብቻዎትን	Qofaa keessani	ንስኽን ጥራሕ
decide	2	Provider	ባለሞያ	kan tajaajila kennitu/ogeessa	መቕረባይ/በዓል ሞያ
decide	3	Partner	ባለቤት/ጓደኛ	Abbaa warraa/hiriiyaa	ስብኣይ/ መሓዛ
decide	4	You and provider	እርሶና ባለሞያ	Isinii fi kan tajaajiltuu/ogeetti	ንስኽን መቕረባይን
decide	5	You and partner	እርሶና ባለቤቶ/ጓደኛ	Isinii fi warra koo/hiriiyaa koo	ንስኺንን ስብኣይክንን/መሓዛን
decide	6	Other	ሌላ	kan biroo	ካሊእ
whovisit	a	Health Extension Worker	የጤና ኤክስቴንሽን ሠራተኛ	Hojjettoota ekisteenshinii fayya irraa	ሰራሕተኛ ጥሙር ጥዕና
whovisit	b	HDA	የጤና ልማት ቡድን (1:5 ወይም 1፡30)	Raayyaa misooma fayyaa (1:5 ykn 1:30)	ኣመራርሓ ልምዓት ጉጅለ(1፡5 ወይ ከዓ 1፡30)
whovisit	e	Health worker	ጤና ባለሞያ	Hojjettoota fayyaa	በዓል ሞያ ጥዕና
whovisit	c	Others (specify)	ሌላ	Kan biro (ibsi)	ካልእ
whovisit	d	Don’t remember	አላስታውስም	Hin yaadadhuu	ኣይዝክሮን
nusereason	1	Not having sex	የግብረሥጋ ግንኙት አያረጉም	Qunnamtii saalaa hin gaggeessan	ፆታዊ ርክብ ኣይንፍፅምን
nusereason	2	Infrequent sex	አልፎ አልፎ ብቻ የግብረሥጋ ግንኙት ስለሚያደርጉ	Darbee darbee qofa walqunnamiti saalaa gaggeessu	ፆታዊ ርክብ እንፍፅሞ ሐለሓሊፉ ስለዝኮነ
nusereason	3	Menopausal	ያረጡ	Kan daa’umsa dhaaban	ናይ ኣዴታተይ ብዕድመ ምኽንያት ስለዝተረፈ
nusereason	4	Sub-fecund/infecund	መካን ስለሆኑ	waan da'uu hin dandeenyeef	መኻን ኮይነ
nusereason	5	Postpartum amenorrheic	በቅርብ ስለወለዱ የወርአበባ ማየት አልጀመሩም	Dhiiyootti waan da’aniif laguu arguu hin jalqabnee	ወሊደ ናይ ኣዴታተይ ምርኣይ ኣይጀመርኩን
nusereason	6	Breastfeeding	ጡት ያጠባሉ	Harma ni hoosisan	ስለዘጥቡው
nusereason	7	Fatalistic	የመጣውን ለመቀበል	Kan ta’ee haata’uu jechuun	ዝመፀ ንምቅባል
nusereason	8	Respondent opposed	መልስ ሰጪዋ ስለሚቃወሙ	Wanan mormaniif	ኣደ ስለዘይትድግፎ
nusereason	9	Husband/partner opposed	ባል/የወንድ ጓደኛቸው ስለሚቃወም	Abbaa warra/hiryaan waan mormuuf	በዓል ገዛይ/ መሓዛቱ ስለዘይድግፎ
nusereason	10	Others opposed	ሌሎች ስለሚቃወሙ	Warri biroon waan mormaniif	ካልኦት ስለዘይድግፍዎ
nusereason	11	Religious prohibition	ሀይማኖታቸው ስለሚከለክል	Amantaan isaani waan dhorkuuf	ሃይማኖተይ ስለዘይፈቅድ
nusereason	12	Knows no method	የሚያውቁት ዘዴ የለም	Mala karoora maatii beekan wan hin jirreef	ዝፈልጦ ሜላ መከላከሊ ስለዘየለ
nusereason	13	Knows no source	የሚገኝበትን ቦታ አያውቁም	Essa akka argamu hin beekani	ኣበይ ከም ዝርከብ ስለ ዘይፈልጥ
nusereason	14	Health concern	ለጤናቸው በማሰብ	Fayyaa saaniif yaadudhaan	ብዛዕባ ጥዕናይ ስለዘታሓሳስበኒ
nusereason	15	Fear of side effects	የሚያስከትለውን ጉዳት በመፍራት	Rakkoo qabu/fidu sodaachuudhaan	እቲ ዘስዕቦ ጉድኣት ብምፍራሕ
nusereason	16	Lack of access/too far	ማግኘት ስለማይችሉ/በጣም ሩቅ ስለሆ	Argachuu waan hin dadenyeef/fagoo wantaa’eef	ምርካብ ስለዘይክእል\ ርሑቕ ሰለዝኮነ
nusereason	17	Cost too much	ዋጋው ውድ ስለሆነ	Gatiin isaa bayyee miyawwa wan ta’eef	ዋግኡ ክባር ስለዝኮነ
nusereason	18	Inconvenient to use	አጠቃቀሙ ምቹ ስላልሆነ	Itti fayyadamaaf wan hin mijanneef	ንምጥቃም ምችው ስለዘይኮነ
nusereason	19	Interferes with body’s normal process	የሰውነትን የተፈጥሮ ሂደት ስለሚያዛባ	Hala adeemsa uumaama qaamaa wan jeequuf	ተፈጥራዊ ከይዲ ሰብነትና ስለዝዛባዕ
nusereason	20	Method not available	ዘዴው ስለማይገኝ	Malli kun waan hin argamneef	እቲ ሜላ ስለዘይርከብ
nusereason	22	Want to get pregnant	ማርገዝ ስለፈለኩ	Ufa'u wanan barbadeef	ክጠንስ ስለዝደለኹ
nusereason	21	Other	ሌላ	Kan biroo ibsi	ካልእ እንተሃልዩ ይገለፅ
confident	1	Very confident	በጣም እርግጠኛ	baayyen itti amana	ብጣዕሚ ይተኣማመን
confident	2	Somewhat confident	በመጠኑ እርግጠኛ	baayyee itti hin amanu/xiquman itti amana	ብኽፋል ይተኣማመን
confident	3	Not at all confident	እርግጠኛ አይደሉም	siruma itti hin amanu/hubannoo isaa hin qabu	ኣይተኣማመነሉን
confident	4	Do not know where to get the method	የእርግዝና መከላከያ ዘዴዉ የት እንደሚገኝ አያዉቁም	Mala kana isa akkan argadhuu hin beeku	መከላኸሊ ጥንሲ ኣበይ ከም ዝርከብ ስለ ዘይፈልጥ
confident	5	Do not know the method	የእርግዝና መከላከያ ዘዴዉን አያዉቁትም	Mala kana hin beeku	መከላኸሊ ጥንሲ ኣይፈልጥን
desire	1	Have (another) child	ልጅ (ተጨማሪ ልጅ) ይፈልጋሉ	Daa’ima (dabalataa) ni barbaduu	ተወሳኺ ቆልዓ ይደሊ
desire	2	No more/none	ተጨማሪ ልጅ አይፈልጉም	Daa’ima dabalataa hin barbadan	ተወሳኺ ቆልዓ ኣይደልን
desire	3	Says she cannot get pregnant	ማርገዝ አልችልም ብለዋል	Ulfa’uu hin danda’u jeedhaniruu	ክጠንስ ኣይክእልን
desire	8	Undecided/don’t know	ያልወሰኑ/አያውቁም	hin murteessine/hinbeekan	ኣይወሰንኩን/ኣይፈልጥን
chdiscuss	a	For you, to take extra amount of food	ተጨማሪ ምግብ እንድትመገቢ መምከር	Nyaata dabalaataa akka nyaataan	ተወሳኺ ምግቢ ንክትምገብ ምምኻር
chdiscuss	b	Exclusively breastfeed (to 6 months)	የእናት ጡት ብቻ እንዲያጠቡ (እስከ 6 ወር)	Harma haadha qofa akka hodhuu gochuu	ን6 ወርሒ ፀባ ኣዶ ጥራሕ ምጥዋብ
chdiscuss	c	Frequency of breastfeeding	የጡት ማጥባት ድግግሞሽ	Irra deddeebi'anii harma hoosisuu	ደጋጊምካ ጡብ ምጥባው
chdiscuss	d	Complete feeding at one breast before switching to another	የአንዱን ጡት አጥብተው ሲጨርሱ ብቻ ወደ ሌላኛው ማዞር	Yoo harma isa tokkoo hootee fixee qofa gara biratti jijiruu	ሓንቲኣ ጡብ መሊእካ ምስ ኣጥቦካ ናብታ ኻልኣይቲ ምቕያር
chdiscuss	e	Continue breastfeeding child until 2 years and beyond	ጡት ማጥባትን ለ 2 ዓመት ዕድሜ እና ከዛ በላይ መቀጠል	Daa'imni hanga waggaa 2 ol ta'utti harma hoosisuu	ክሳብ ክልተ ዓመትን ካብኡ ንላዕሊ ፀባ ኣዶ ምጥዋብ ምቕፃል
chdiscuss	f	Begin complementary feeding at 6 months	ተጨማሪ ምግብ በ6 ወር ይጀምሩ	Daa'imni nyaata dabalaataa ji'a 6tti ha jalqabuu	ተወሳኺ ምግቢ ኣብ 6 ወርሒ ምጅማር
chdiscuss	g	Frequency of feeding	የአመጋገብ ድግግሞሽ (ስንት ጊዜ)	Irra dedebbi'anii nyaachisuu	በቢ ክንደይ ጊዜ በዝሒ ተወሳኪ ምግቢ ከም ዘድሊ
chdiscuss	h	Use of different food to enrich porridge	ከተለያየ እህል ገንፎ ማዘጋጀት	Gosa midhaan adda addaa irraa marqaa qopheessu	ካብ ዝተፈላለየ እኽልታት ገዓት ምድላው
chdiscuss	i	Immunize your child	ልጅን ስለማስከተብ	waa'ee Daa'ima talaalichisuu	ውላድካ ምኽታብ
chdiscuss	j	LAM	ጡት በማጥባት እርግዝና ማዘግየት	Harma hoosisuun ulfa tursuu	ጡብ ብምጥዋብ ጥንሲ ምክልኻል
chdiscuss	k	Family planning	የቤተሰብ እቅድ	Karoora maatii	ምጣነ ስድራ
chdiscuss	o	Others (specify)	ሌላ ይገለጽ	Kan biro ibsi	ካልእ እንተሃልዩ ይገለፅ
youeat	1	More	የበለጠ	Kan caalu	ዝበዝሐ
youeat	2	Same	እንደወትሮው	Akka baramee	ሐደ ዓይነት\ ከምቲ ልሙድ
youeat	3	Less	ያነሰ	Kan barameen gadi	ዝነኣሰ\ ዝወሓደ
youeat	8	Don't Know	አላስታውስም	Hin Yaadadhuu	ኣይዝክሮን
stopbf	a	Mother ill/weak	እናት በመታመሟ/አቅም በማጣቷ	Haati waan dhukkubsatteef/wan humna dhabdeef	ኣዶ ሓሚማ/ደኺማ
stopbf	b	Child ill/weak	ሕፃኑ በመታመሙ/አቅም በማጣቱ	Daa'imni wan dhukkubsatteef/wan humna dhabdeef	ህፃን ሓሚሙ/ደኺሙ
stopbf	c	Nipple/breast problem	የጡት ጫፍ ችግር	Rakkoo fixee harmaa	ጫፍ ጡብ/ጡብ ፀገም ነይርዎ
stopbf	d	Not enough milk	በቂ ወተት አለመኖር	Aannan gahaan dhabamuu	እኹል ፀባ የለን
stopbf	e	Mother working	እናት ሰራተኛ በመሆኗ	Haati Waan Hojjeetuu taateef	ኣዶ ኣብ ስራሕ ስለትውዕል
stopbf	f	Child refused	ህፃኑ ጡት እምቢ በማለቱ	daa'imni wan harma dideef	ህፃን ጡብ ምጥባው ኣብዩ
stopbf	g	Weaning age/age to stop	ህፃኑ ጡት ማቆሚያ ዕድሜ ላይ በመድረሱ	Daa'ima yeroo itti harma gu'uu wan ga'eef	እቲ ህፃን ጡብ ጠጠው ኣብ ዘብለሉ ዕድመ ስለዘበፅሐ
stopbf	h	Became pregnant	እናት በመጸነሷ	Haati waan ulfoofteef	ኣዶ ስለዝጠነሰት
stopbf	i	Started using contraception	እናት የወሊድ መከላከያ መውሰድ በመጀመሯ	Haati waan mala karoora maatii fayyaadamuu jalqabdeef	መከላከሊ ጥንሲ ምውሳድ ምጅማራ
stopbf	j	Other	ሌላ	kan biroo ibsi	ካልእ እንተሃልዩ ይገለፅ
agefeed	1	Before 4 months	ከ4 ወር በፊት	ji'a 4 dura	ቅድሚ ኣርባዕተ ወርሒ
agefeed	2	Between 4 and 6 months	ከ4 - 6 ወራት መካከል	ji'a4-6 giddutti	ካብ 4 ክሳብ 6 ወርሒ
agefeed	3	Exactly when it is 6 month of age	ልክ 6 ወር ሲሞላው	akka ji'a 6 guteen	ልክዕ ኣብ ሹዱሽተ ወርሒ
agefeed	5	After 6 months	ከ 6 ወር በኋላ	Ji'a 6 booda	ድሕሪ 6 ወርሒ
agefeed	4	Not started any supplementation	ተጨማሪ ምግብ አልጀመረም	Nyaata dabalaataa hin jalqabnee	ተወሳኺ ምግቢ ኣይጀመረን
agefeed	98	Don’t Know	አላስታውስም	Hin Yaadadhuu	ኣይዝክሮን
feed	a	Breastmilk	የእናት ጡት ወተት	Aannan harma haadhaa	ጡብ ኣዶ
feed	b	Water	ንፁህ ውሀ	Bishaan qulqulluu	ፁሩይ ማይ
feed	c	Formula	የዱቄት ወተት	Daakuu aannaanii	ፀባ ሕሩጭ
feed	d	Milk other than breastmilk	ሌላ ወተት / የላም ወተት/	Aannaan bira/annaan sa'a/	ካሊእ ፀባ \ፀባ ላሕሚ\
feed	e	Fruit Juice	የፍራፍሬ ጭማቂ	Cuunfaa fuduraalee	ፅሟቕ
feed	f	Other liquids (sugar water, coffee, tea, broth, soft drinks)	ሌላ ፈሳሽ /የስኳር ውሀ፣ ቡና ፣ ለስላሳ መጠጦች፣ ሾርባ/	dhaangala'aa biroo/ kan akka bishaan shukkaaraa, lallaafaa, shorbaa/	ካልእ ፈሳሲ (ሽኮር ብማይ፣ ቡና፣ ሻሂ፣ ለስላሳ)
feed	g	Any food made from grains (millet, sorghum, maize, rice, wheat, teff)	ማንኛውንም ከጥራጥሬ የተሠራ ምግብ /ገብስ፣ ማሽላ፣ በቆሎ፣ሩዝ፣ ስንዴ፣ ጤፍ/	Nyaataa gosota midhaan dheedhii adda addaa irraa hojjeetamee/garbuu, bisingaa, boqooloo, Ruuzii, qanmadii, xaafii)	ካብ እኽሊ ዝተሰርሐ ምግቢ (ዓረስ፣ ስገም፣ ማሽላ፣ ሩዝ፣ ስርናይ፣ ጣፍ፣ዕፉን)
feed	h	Any food made from pumpkins, carrots, red sweet potatoes, green leafy vegetables, mango, papaya	ማንኛውንም ምግብ እንደ ዱባ፣ ካሮት፣ ቀይ ስኳር ድንች፣ አረንጓዴ ቅጠላቅጠል፣ ማንጎ፣ ፓፓያ	Nyaataa kamiiyyuu kan akka buqqee, Kaaroottii, hundee dimaa, dinnichaa/moosee, baaloota magarisaa, Mangoo, Papayaa	ካብ ኣትክልቲ ዝተሰርሑ ምግቢታት (ዱባ፣ ካሮት፣ ድንሽ፣ ማንጎ ፣ቆፅላመፅሊ፣ ፓፓየ)
feed	i	Any other food made from roots or tubers? (white potatoes, cassava, enset, or other local roots or tubers)	ማንኛውም ከስራስር ወይም ከግንድ የተሰራ ምግብ /ካሳቫ፣ እንሰት/	Nyaata kan hudnee fi jirmaa irraa hojjetamee/ kan akka kasavaa, worqee nyaataa/	ካብሱራሱር ወይ ጉንዲ ዝተሰርሐ ምግቢ
feed	j	Any other fruits and vegetables? (e.g., bananas, apples, avacados, tomatoes)	ማንኛውም ፍራፍሬና ቅጠላቅጠል /ሙዝ፣ ቲማቲም ፣ አቮካዶ ፣ አፕል /	Nyaata kamiyyuu kan mudraa fi fuduraa irraa qopha'ee/ kan akka muzii, timatimii, Abukadoo, Apilii)	ካልእ ፍረምረ (ሙዝ፣ ኣቮካዶ፣ ኮሚደሮ) ዝመሳሰሉ
feed	k	Meat	ስጋ	Foon	ስጋ
feed	l	Any food made from legumes (e.g. lentils, beans, soybeans, pulses, or peanuts)?	ማንኛውም የሚፈለፈል ፍሬ ካላቸው የተሠራ ምግብ (አተር፣ ባቄላ፣ ምስር፣ ኦቾሎኒ ወዘተ...)	Nyaata gosotaa midhaan falaffalamaniirraa qophaa'ee (Ataraa, Baqeelaa, Misira, Ochoolonii)	ካብ ዓተር ዓልቋይ ብርስን ኦቾሎኒ ወይ ካልእ ጥረምረ
feed	m	Any food made with oil, fat or butter?	ማንኛውም ምግብ ከዘይት፣ ከቅቤ ከቅባት የተሰራ	Nyaata gosota kan akka zayitii nyaata, dhaadha irra hojjetame	ዝኾነ ምግቢ ካብ ዘይቲ፣ ጠስሚ ወይ ቅብኣት ዝተሰርሐ
feed	n	Cooked mashed foods	ተቀቅሎ የተፈጨ ምግብ	Nyaata affeelamee daakamee	በሲሉ ዝተጥሓነ ምግቢ
feed	o	Egg	እንቁላል	Hanqaaquu/Buuphaa/Killee	እንቃቅሖ
feed	p	Fish	ዓሣ	Qurxummii	ዓሳ
feed	q	Cheese, Yoghurt	አይብ እርጎ	Baaduu/Itittuu	ኣጅቦ ወይ ርግኦ
feed	r	Other, sepcify	ሌላ (ይጠቀስ)	Kan biroo ibsi	ካልእ እንተሃልዩ ይገለፅ
dispose	1	Always use toilet/latrine	ሁል ጊዜ ሽንት ቤት ይጠቀማል	Yeroo hundumaa mana finacaani ni fayyaadamuu	ኩሉ ግዘ ሽቃቕ ይጥቀም እዩ
dispose	2	Throw in the toilet/latrine	ወደ ሽንት ቤት ይወረወራል	Gara mana finacaaniiti darbatamaa	ናብ ሽቃቕ ንድርብዮ
dispose	3	Throw outside the dwelling	ከቤት ውጭ ይወረወራል	Manaa alatti darbatama	ካብ መንበሪ ወፃኢ ንድርብዮ
dispose	4	Throw outside the yard	ከግቢ ውጭ ይወረወራል	Dallaa alatti darbatama	ካብ መረባ ወፃኢ ንድርብዩ
dispose	5	Bury in the yard	ከግቢ ውስጥ ይቀበራል	Dallaa keessa awwaalama	ኣብ መረባ ውሽጢ ንቐብሮ
dispose	6	Rinsed away	ውሀ ይደፋበታል	Bishaan itti dhangalasuu	ማይ ንደፍአሉ
dispose	7	Not disposed of	አይጠረግም	Hin Dhidhiitamuu/hin haxaa'amu	ኣይፅረግን
dispose	8	Other	ሌላ /ይገለጽ/	Kan biroo ibsi	ካልእ እንተሃልዩ ይገለፅ
ddrink	1	Much Less	ከወትሮው በጣም ያነሰ	Kan durii irra bayyee xiqqaa	ኣዝዩ ዝነኣሰ
ddrink	2	Somewhat less	ከወትሮው ያነሰ	Kan durii irra xiqqaa	ካብ ወትሩ ዝነኣሰ
ddrink	3	About the same	ተመሳሳይ	Akkuma durii	ተመሳሳሊ
ddrink	4	More than usual	የበለጠ	Kan caalu	ዝበዝሐ
ddrink	5	Nothing to drink	ምንም አልጠጣም	Gonkuma hin dhugne	ምንም ኣይሰተየን
ddrink	8	Don’t Know	አላስታውስም	Hin Yaadadhuu	ኣይዝክሮን
ddrink	9	Did not start fluid	ፈሳሽ አልጀመረም	Dhangala'aa hin jalqabnee	ካብ ጡብ ወፃኢ ፈሳሲ አይጀመረን
deat	1	Much Less	ከወትሮው በጣም ያነሰ	Kan durii irra bayyee xiqqaa	ኣዝዩ ዝነኣሰ
deat	2	Somewhat less	ከወትሮው ያነሰ	Kan durii irra xiqqaa	ዝነኣሰ
deat	3	About the same	እንደወትሮው	akkuma durii	ተመሳሳሊ
deat	4	More than usual	ከወትሮ የበለጠ	Kan durii kan caalu	ካብ ልሙድ ዝበዝሐ
deat	5	Never gave food	ምንም አልበላም	Gonkuma hin nyaanne	ምንም ምግቢ ኣይበልዓን
deat	6	Not started any food	ምግብ አልጀመረም	Nyaata hin jalqabne	ምግቢ ኣይጀመረን
deat	8	Don't know	አያውቁም	Hin beekani	ኣይፈልጥን
dseek	a	government hospital	የመንግስት ሆስፒታል	Hoospitaala mootummaa	መንግስታዊ ሆስፒታል
dseek	b	government health center	የመንግስት ጤና ጣቢያ	Buufata fayyaa mootummaa	መንግስታዊ ጥዕና ጣብያ
dseek	c	government health station/clinic	የመንግስት ክሊኒክ	Kiliniika mootummaa	መንግስታዊ ክሊኒክ
dseek	d	government health post	የመንግስት ጤና ኬላ	kellaaa Fayyaa mootummaa	መንግስታዊ ጥዕና ኬላ
dseek	e	government community-Based Outlet	የመንግስትየመንደር ጤና አገልግሎት /ውሎገብ/	Tajaajila fayyaa mootumma ganda kessaa/olama-gala/	መንግስታዊ ግልጋሎት በፂሕኻ መልሲ
dseek	f	NGO Health facility	መንግሥታዊ ያልሆኑ ጤና ድርጅት/አገልግሎት	Dhaabbata fayyaa miti mootumma	መንግስታዊ ዘይኮነ ጥዕና ትካል
dseek	g	NGO Community-Based Outlet	መንግሥታዊ ያልሆኑ የመንደር ጤና አገልግሎት /ውሎገብ/	Tajaajila fayyaa miti-mootummaa ganda kessaa/olamaa-gala/	መንግስታዊ ዘይኮነ ግልጋሎት በፂሕኻ መልሲ
dseek	h	Private Hospital	የግል ሆስፒታል	Hoospitaala dhunfaa/hawasaa	ናይ ውልቀ ሆስፒታል
dseek	i	Private/community doctor/clinic	የግል/ማህበረሰብ ሀኪም/ክሊኒክ	Kiliniika dhuunfaa/hawasaa	ናይ ውልቀ ዶክተር/ክሊኒክ
dseek	j	Private Pharmacy	የግል ፋርማሲ	Faarmaasii dhunfaa/hawasaa	ናይ ውልቀ ፋርማሲ
dseek	k	Holy Water	ፀበል	Xabalaa	ማይ ፀሎት
dseek	l	Shop	ሱቅ	Suuqii	ሹቕ
dseek	m	Friend/Relative	ጓደኛ/ዘመድ	Hiryaa/Fira	መሓዙት\ ስድራ ቤት
dseek	n	Traditional practitioner	ባህላዊ ሀኪም	Hakimii aadaa	ባህላዊ ሕክምና
dseek	o	Other	ሌላ	Kan ibsi	ካልእ እንተሃልዩ ይገለፅ
dtreat	1	Antibiotic pill or syrup	አንቲባዮቲክ/ፀረ ባክቴሪያ ክኒን /ሽሮኘ	Antibayotikis/kininaa farra bacteriyaa/Shirooppii	ኣንቲባዮቲክ\ ፀረ ባክተርያ ክኒን ወይም ሽሮፕ
dtreat	2	Antimotility pill or syrup	ሠገራ የሚያወፍር ክኒን /ሽሮኘ	Kininii/shirooppii udaan/bobbaatii furdisuu	ፍታን ዘሕፍስ ክኒን ወይም ሽሮፕ
dtreat	3	Zinc pill or syrup	ዚንክ ክኒን /ሽሮኘ	Kininii/Shirooppii zinkii	ዚንክ ክኒን ወይም ሽሮፕ
dtreat	4	Other pill or syrup (anti-biotic, antimotility, Zink)	ሌላ (ፀረ ባክቴሪያ፤ አንቲባዮቲክ) ያልሆነክኒን /ሽሮኘ	kininii/Shirooppii kan biroo kan farraa (bakiteeriyaa ykn antibayootiki hin tanee)	ካሊእ ኣንቲባዮቲክ\ ፀረ ባክተርያ ዘይኮነ ክኒን ወይም ሽሮፕ
dtreat	5	Unknown pill Or syrup	የማይታወቅ ክኒን ወይም ሽሮኘ	Kininii/Shirooppii hin beekaminee	ዘይተፈለጠ ክኒን ወይም ሽሮፕ
dtreat	6	Antibiotic injection	አንቲባዮቲክ/ፀረ ባክቴሪያ በመርፌ የሚሰጥ	Antibayotikis/farra bacteriyaa kan lilmoon keenamuu	ኣንቲባዮቲክ\ ፀረ ባክተርያ መርፍእ
dtreat	7	Non-antibiotic injection	አንቲባዮቲክ ያልሆነ በመርፌ የሚሰጥ	Antibayotikis/farra bacteriyaa kan hin taane lilmoon kan keenamuu	ኣንቲባዮቲክ ዘይኮነ ብመርፍእ ዝወሃብ
dtreat	8	Unknown injection	የማይታወቅ መርፌ	Lilmoo hin beekamnee	ዘይተፈለጠ መርፍእ
dtreat	9	(iv) intravenous injection	በደም ስር የሚሰጥ መድሃኒት	Qorcha hiddaa dhiigaa jalaan keenamu	ብደምስር ዝወሃብ መድሓኒት
dtreat	10	Home remedy/ herbal medicine	ቤት የተዘጋጀ /የባህል መድሃኒት	Qorha aadaa/ kan manatti qopha'ee	ኣብ ገዛ ዝተዳለወ መድሓኒት /ባህላዊ መድሓኒት
dtreat	12	Nothing more given	ሌላ ምንም አልተሰጠዉም	Kan bira wan tokkoole hin kenamneef	ካሊእ ምንም ኣይተወሃበን
dtreat	12	Other	ሌላ ይገለጽ	Kan biroo ibsi	ካልእ እንተሃልዩ ይገለፅ
chest	1	Chest only	ደረት ብቻ	Laphee qofa	ኣፍልቡ ጥራሕ
chest	2	Nose only	አፍንጫ ብቻ	Funyaan qofa	ኣፍንጭኡ ጥራሕ
chest	3	Both	ሁለቱም	lamaanuu	ክልቲኡ
chest	8	Other/don’t know	ሌላ/አያውቁም	kan biroo ibsi /hin beekamu	ካልእ/ኣይፈልጥን
drug	a	Chloroquine	ክሎሮኪን	Kilorokiinii	ክሎሮኪን
drug	b	Artemether lumefantrine	ኳርተም	Kowaarteemii	ኮኣርተም
drug	c	Quinine	ኩይኒን	Kuyininii	ኩይኒን
drug	e	Bacterim	ባክትሪየም	Bakteeriyeem	ባክትሪም
drug	f	Ampcilin	አምኘስሊን	Ampisiliinii	ኣምፒሲሊን
drug	g	Amxycilin	አሞክሳሲሊን	Amoksasiliinii	ኣሞክሳሲሊን
drug	h	Chloriamphinicol	ክሎራንፌኒኮል	Kilorafeeniikoolii	ክሎሮያምፊነኮል
drug	i	Tetracyclin	ቴትራሳይክሊን	Teetraasaykiliinii	ቴትራሳይክሊን
drug	j	Other anti-biotic	ሌላ አንቲባዮቲክ	Antiibayootikiis biroo	ካልእ ኣንቲባዮቲክ
drug	k	Asprin	አስኘሪን	Aspriinii	ኣስፕሪን
drug	l	Ibuproen	ኢቢዮኘሮፊን	Ibupronii	ኢቢብሮፊን
drug	m	Parcytamol	ፓራሲታሞል	Parasitamoolii	ፓራሳታሞል
drug	n	Other	ሌላ	Kan biroo ibsi	ካልእ ይገለፅ
dnewborn	a	Vomiting	ማስታወክ	Balaqqamsiisuu/hooqqisiisuu	ተምላስ
dnewborn	b	Fever	ትኩሳት	Gubaa qaama	ረስኒ
dnewborn	c	Poor sucking or feeding	ጡት መጥባት አለመቻል	Harma hoodhuu dadhabuu	ብግቡእ ዘይጦብው
dnewborn	d	Baby has difficulty/fast breathing	ለመተንፈስ መቸገር/ቶሎ ቶሎ መተንፈስ	Yoo rakkoo afuura bafannaa qabaatee/dafee dafee afuura yoo bafata ta'ee	ቶሎ ቶሎ እንድሕር ዝትንፍስ\ ምትንፋስ እንድሕር ዝፅግሞ
dnewborn	e	Baby feels cold	መቀዝቀዝ	Yoo qamnii isa baayyee qorree/diilallaa'ee	ሰብነቱ እንተዝሒሉ
dnewborn	f	Baby too small or born too early	ክብድቱ በጣም ትንሽ/ያለጊዜው ከተወለደ	Yoo ulfaatinni Daa'ima baayyee xiqqoo ta'ee/yoo daa'imni yeroo male dhalate	ብኽብደት ንእሽተይ እንተኾይኑ\ ቅድሚ መዓልቱ እንተተወሊዱ
dnewborn	g	Redness/discharge around cord	እትብት መድማት፣ መቅላት፣ መግል መያዝ	Yoo handhuurri diimate/ yoo mala'ee	ዕትብቱ እንተቀይሑ ወይ ምግሊ እንተሒዙ
dnewborn	h	Red swollen eyes/discharge	የቀሉ /መግል የሚፈሳቸው ዐይኖች	Yoo iji diimate/ yoo mala'ee	ዓይኑ እንተቀይሑ፣ ሓቢጡ ወይ መግሊ እንተልይዎ
dnewborn	i	Yellow palms/soles/eyes	የውስጥ እግር ወይም የመዳፍ/ የዐይን ቢጫ መሆን	yoo barruun/faanaa miilaa jala/ijii keelloo ta'ee	ከብዲ ኢዱ፣ ከብዲ እግሩ፣ ዓይኑ እንተወይቡ
dnewborn	j	Lethargic or unconscious	ንቁ አለመሆን/ሲነኩትም አለመንቀሳቀስ፣ ራስን መሳት	Yoo xuqaan qofa kan socho'u yoo ta'e	ክንካእ እንተሎ ጥራሕ ዝንቀሳቀስ እንተኾይኑ
dnewborn	k	Convulsions	መንዘፍዘፍ/መንቀጥቀጥ	Kan hurgufu/hollatu yoo ta'ee	ውንኡ እንተሲሒቱ \እንተተነኺኡ እውን ዘይንቀሳቀስ እንተኾይኑ
dnewborn	o	Baby irritated/cries without any apparent reason	ሕፃኑ ያለምንም ምክንያት አምርሮ የሚያለቅስ ከሆነ	Daa'imni sababa male yoo hirqiffatee boo'a ta'e	ብዘይ ምንም ምኽንያት ኣዕርዩ ዝበኪ እንተኾይኑ
dnewborn	n	Nothing mentioned	ምንም አልተጠቀሰም	Waan tokkollee hin ibsamne	ምንም ኣይተጠቀሰን
dnewborn	l	Other	ሌላ	Kan biroo ibsi	ካልእ እንተሃልዩ ይገለፅ
dnewborn	m	Don't know	አላውቅም	Hin beeku	ኣይፈልጥን
dchild	a	Repeated Watery Stools	የተደጋገመ ቀጭን ተቅማጥ	kan irra deddeebi'ee garaa kaasaa qal'a	ተደጋጋሚ ቀጢን ዝመስል ውፅኣት
dchild	b	Any Watery Stools	ማንኛውም ቀጭን ተቅማጥ	Garaa kaasaa qal'a kamiyyuu	ዝኾነ ቀጢን ውፀኣት
dchild	c	Repeated Vomiting	ተደጋጋሚ ማስመለስ	Irra deddeebi'ee balaqqamsiisuu	ተደጋጋሚ ተምላስ
dchild	d	Any Vomiting	ማንኛውም ማስመለስ	Balaqqamsiisuu kamiyyuu	ዝኾነ ዓይነት ተምላስ
dchild	e	Blood in Stools	ደም የቀላቀለ ተቅማጥ	Garaa kaasaa dhiigaan maka qabu	ደም ዝተሓወሶ ውፅኣት
dchild	f	Fast Breathing	ቶሎ ቶሎ መተንፈስ	Dafeedafee afuura baafachuu	ህንፍፅ ህንፍፅ ምባል
dchild	g	Difficult Breathing	የመተንፈስ ችግር	Rakkoo afuura baafannaa	ምትንፋስ ከፀግሞ እንተሎ
dchild	h	Noisy Breathing	ድምጽ ያለው አተነፋፈስ	Afuura baafannaa sagalee qabu	ድምፂ ዘለዎ ምትንፋስ
dchild	i	Fever	ትኩሳት (High)	Gubaa qaamaa	ረስኒ
dchild	j	Convulsions	ኮንቬልሽን	Hurgufuu	ምንፍርፋር
dchild	k	Stiff Neck	ያንገት መግረር/መገተር	Yoo boquu gogse	ክሳድ ኣንቅፂ\ ምግታር
dchild	l	Marked Thirst	ተደጋጋሚ ውሃ መጠማት	Yoo irra deddeebi'ee bishaan dhuge	ተደጋጋሚ ፅምኢ\ሓያል ፅምኢ
dchild	m	Unable to Drink	መጠጣት አለመቻል	Yoo dhuguu dadhabee	ምስታይ ዘይምክኣል
dchild	n	Not Eating/Not Drinking Well	መብላት/መጠጣት አለመቻል	Yoo nyaachuu/dhuguu dadhabee	ብግቡእ ዘይምጥባው
dchild	o	Getting Sicker/Very Sick	ሕመሙ ከባሰ/በጣም ሲታመም	Yoo dhukkubbin itti caale/yoo baayyee dhukkubsate	ሕማም እንተገዲድዎ
dchild	p	Not Getting Better	ካልተሻለው	Yoo itti fooyya'uu didee	እንተዘይሒሽዎ
dchild	q	Sick for a long time	ለረጅም ጊዜ ከታመመ	Yeroo dheeraaf yoo dhukkubsate	ንነዊሕ እዋን እንተሓሚሙ
dchild	r	Sunken Eyes	ዓይኖች ከጎደጎዱ	Yoo ijii isa boolla'ee	ምጉድጓድ \ምቁርቋር\ ዓይኒ
dchild	s	Cough	ሳል	Qufaa	ሰዓል
dchild	t	Other	ሌላ	Kan biroo	ካልእ
dchild	u	Don’t Know	አያውቁም	Hin beekani	ኣይፈልጥን
nonireason	a	Unaware of need for immunization	የክትባት አስፈላጊነት አለማወቅ	Barbachisumma talaallii beeku dhabuu	ኣድላይነት ክታበት ዘይምፍላጥ
nonireason	b	Unaware of need to return for 2nd or 3rd dose	ለሁለተኛና ለሶስተኛ ቀጠሮ የመመለስ አስፈላጊነትን አለማወቅ	Barbachisuumma bellama 2 fi 3f deebii’uu wallaaluu	ንካልኣይ ወይ ሳልሳይ ጊዜ ምምፃእ ዘድሊ ምኻኑ ዘይምፍላጥ
nonireason	c	Place and/or time of immunization unknown	የክትባትን ቦታና ጊዜ አለማወቅ	Bakkaa fi yeroo talaallii wallaluu	ናይ ክታበት ቦታ ወይ እዋን ዘይምፍላጥ
nonireason	d	Fear of side reactions	ችግር ያመጣል ብሎ መፍራት	Rakkoo fida jeedhanii sodachuu	ክታበት ፀገም የምፅእ እዩ ኢልካ ምስጋእ
nonireason	e	Wrong ideas about contra-indications	ከክትባት በኋላ ስለሚቆዩ ምልክቶች የተሳሳተ ግንዛቤ	Hubbannoo dogoggoraa waa’ee rakkollee mallattoolee talaallii booda mul'atanii	ድሕሪ ክታበት ብዛዕባ ዝረኣዩ ምልክታት ግጉይ ግንዛበ ምሓዝ
nonireason	f	Postponed until another time	ለሌላ ጊዜ ማስተላለፍ	Yeroo biraatti dabarsuu	ንካልእ እዋን ምትሕልላፍ
nonireason	g	No faith in immunization	አመኔታ ማጣት	Talaallii irraa amantaa dhaabuu	ኣብ ክታበት እምነት ዘይምህላው\ ምስኣን
nonireason	h	Rumors	በአሉባልታዎች ሳቢያ	Olola/jette-jetteen walqabataan	ብዛዕባ ክታበት ሓቂ ዘይኮኑ ወረታት
nonireason	i	Place of immunization too far	የክትባት መስጫ ቦታ በጣም መራቅ	Bakki talaalliin itti keennamuu bayyee fagaachuu	ክታበት ዝወሃበሉ ቦታ ምርሓቕ
nonireason	j	Time of immunization inconvenient	የክትባት መስጫ ጊዜ አመቺ አለመሆን	Yeroo talaalliin itti keennamu mijata ta’u dhabu	ክታበት ዝወሃበሉ እዋን ምቹው ዘይምዃን
nonireason	k	Vaccinators absent	የከታቢዎች በቦታው አለመገኘት	Warri talaallii keenu bakatti argamuu dhabuu	ከታቦ ኣብ ክታበት ቦታ ዘይምርካብ
nonireason	l	Vaccine not available	የክትባት መድሃኒት እጥረት	Rakkoo hir'ina qorichaa talaallii	ናይ ክታበት መድሓኒት ሕፅረት
nonireason	m	Mother too busy	የእናት ጊዜ ማጣት	Haatii yeroo dhabuu	ኣዴታት ጊዜ ዘይምርካብ
nonireason	n	Child ill-- not brought	በህፃኑ ህመም ምክንያት ወደ ክትባት ቦታ አለመወሰድ	Daa’imni dhukkubsachuurran kan ka’ee gara talaalliitti geessuu dhabuu	ቆልዓ ስለዝሓመመ ናብ ክታበት ናቁጣ ምምፃእ ኣይተክኣለን
nonireason	o	Child ill—brought but not given immunization	ህፃኑ ታሞ ወደ ክትባት ጣቢያ ቢወሰድም ክትባቱን አለማግኘት	Daa’imni dhukkubsachuuirran kan ka’ee	ህፃን ሓሚሙ ናብ ክታበት ናቁጣ እንተተወሰደውን ግን ኣይተኸተበን
nonireason	p	Long Waiting time	ክትባቱን ለማግኘት ረጅም ሰዓት መጠበቅ	talaallii argachuuf yeroo dheeraa eeguu	ክታበት ንምውሳድ ነዊሕ ጊዜ ስለዘፀቢ
nonireason	q	Other	ሌላ	kan biroo (ibsi)	ካልእ እንተሃልዩ ይገለፅ
fpolio	1	Just after birth	ወዲያውኑ እንደተወለደ	Akkuma dhalateen	ሽዑ ምስተወለደ
fpolio	2	Later	ቆይቶ	Tureetuu	ፀኒሑ
fpolio	3	Do not know	አላዉቅም	Hin beekani	ኣይፈልጥን
heardvac	a	Radio	ሬዲዮ	Raadiyoodhaan	ሬድዮ
heardvac	b	Television	ቴሌቪዝን	televiizyiinaan	ቴሎቭዥን
heardvac	c	Newspaper/magazine	ጋዜጣ/መጽሔት	Gaazeexaa/barruleerra	ጋዜጣ/መፅሄት
heardvac	d	Pamphlet/poster	በራሪ ወረቀት/ፖስተር	paampiletii/poostara	በራሪ ፅሑፍ /ፖስተር
heardvac	e	Health worker	ጤና ባለሞያ	hojjettoota fayyaa	በዓል ሞያ ጥዕና
heardvac	f	Community events	በአከባቢ ስብሰባዎች	walgahii/hawaasa/gandaa	ኣብ ናይ ማሕበረሰብ ኣኼባታት
heardvac	g	Community health worker/HDA	የጤና ልማት ቡድን (1:5 ወይም 1፡30)	Hojjattuu fayyaa hawasaa	ኣመራርሓ ልምዓት ጉጅለ
heardvac	i	Health Extension Worker	የጤና ኤክስቴንሽን ሠራተኛ	Hojjattu Ekisteenshinii fayyaa	ሰራሕተኛ ጥሙር ጥዕና
heardvac	j	Other	ሌላ	Kan biroo	ካልእ እንተሃልዩ ይገለፅ
mndiscuss	a	To get checked up during pregnancy	በእርግዝና ጊዜ ክትትል ስለ ማድረግ	Wa’ee yeroo ulfa hordoffii taasisuu	ብዛዕባ ክንክን ቅድመ ወሊድ
mndiscuss	b	To get TT vaccination	የቲታነስ ክትባት ስለ መውሰድ	Talaallii A’amdanqar/TT/ fudhachuu	ፀረ ቲታነስ ክታበት ብዛዕባ ምውሳድ
mndiscuss	c	Take Iron Folate tablet	የደም ማነስ መከላከያ እንክብል ስለ መውሰድ	Waa’ee qorichaa hir'ina dhiigaa fudhachuu	መከላኸሊ ዋሕዲ ደም ክኒን(ኣይረን) ክኒን ብዛዕባ ምውሳድ
mndiscuss	d	To take extra amount of food	ተጨማሪ ምግብ ስለመመገብ	Waa’ee nyaata dabaltaa nyaachuu	ተወሳኺ ምግቢ ብዛዕባ ምምጋብ
mndiscuss	e	To take rest	እረፍት ስለማድረግ	waa’ee boqonnaa fudhachuu	ብዛዕባ ዕረፍቲ ምውሳድ
mndiscuss	f	To avoid heavy work	ከባድ ሥራ ስለአለመስራት	Waa’ee hojii cimaa hojjechuu dhiisuu	ከቢድ ስራሕ ብዛዕባ ዘይምስራሕ
mndiscuss	g	To seek care if there is a health problem	የጤና ችግር ሲኖር ወደ ህክምና ስለመሄድ	Waa’ee yeroon rakkoo fayya mudatee gara dhaabbata fayyaa dhaquu	ፀገም ጥዕና እንተጓንፍ ናብ ሕክምና ብዛዕባ ምኻድ
mndiscuss	h	To save money for emergency	ለድንገተኛ ጊዜ ገንዘብ ስለማስቀመጥ	Waa’ee rakkoo tasaa ittin ooluuf qarshii qusachuu	ንሃንደበታዊ እዋን ንሕክምና ገንዘብ ብዛዕባ ምውህላል
mndiscuss	i	To arrange for emergency transport	ለድንገተኛ ጊዜ ትራንስፖርት ስለማዘጋጀት	Yeroo rakkoo tasaaf geejiba qopheeffachuu	ብዛዕባ ንሃንደበት እዋን መጓዓዝያ ምድላው
mndiscuss	j	To ensure a TBA	የልምድ አዋላጅ ስለ ማዘጋጀት	Waa’ee deessistuu aadaa qopheeffachuu	ብዛዕባ ልምዲ መዋልዳን ምድላው
mndiscuss	k	Put the baby to breast immediately after delivery	እንደተወለደ ወዲያውኑ ጡት ስለ ማጥባት	Waa’ee akkuma daa’imni dhalteen harma hoosisuu	እቲ ህፃን ምስ ተወለደ ሽዑንሽዑ ጡብ ምጡባው
mndiscuss	l	Give colostrums	እንገር ስለ ማጥባት	Waa’ee silgaa hoosisuu	ልግዐ ብዛዕባ ምጡባው
mndiscuss	m	No pre-lacteals	ከጡት ወተት በፊት ምንም ስለ አለመስጠት	Waa’ee harmaa haadha duraa watokkollee hin kenninee	ብዛዕባ ቅድመ ፀባ ጡብ ምንም ነገር ዘይምሃብ
mndiscuss	n	Exclusive breastfeeding	እስከ 6 ወር የእናት ጡት ብቻ ስለ ማጥባት	waa'ee daa’imni hanga ji’a 6 guutuutti harma qofa hoosisuu	ቆልዓ ምስ ተወለደ ክሳብ 6 ወርሒ ፀባ ጡብ ኣዶ ጥራሕ ምጡባው.
mndiscuss	o	LAM	ጡት በማጥባት እርግዝናን ስለ መከላከል	Waa’ee harma hoosisuun ulfa ittisuu	ብዛዕባ ጡብ ብምጡባው ጥንሲ ምክልኻል ( LAM)
mndiscuss	p	Nothing to be applied to the umbilical stump	የልጁን እትብት ምንም ስለ አለመቀባት	Waa’ee handhuura daa'imaatti watokkoolee hin dibnee.	ኣብ ዝተወለደ ሕንጦ ዕትብቲ ምንም ነገር ከምዘይልከ
mndiscuss	q	Delay bathing until after 24 hours	ልጁ ለ24 ሰዓት ገላውን መታጠብ እንደሌለበት	Daa’imni dhalatee hanga sa’a 24tti akka hin dhiqamnee	ህፃን ምስተወለደ 24 ሰዓት ክሳብ ዝኾኖ ክሕፀብ ከም ዘይብሉ
mndiscuss	r	For you, to sleep under a bed net	እርስዎ በአጎበር ውስጥ እንዲተኙ	Akka isin saaphana siree jala bultan	ንስኽን ኣብ ትሕቲ ዛንዜራ ክትድቅሳ ከምዘለክን
mndiscuss	s	Counsel and test for HIV	የኤች አይቪ ምክርና የደም ምርመራ አገልግሎት ማግኘት	Gorsaa fi qorannoo dhiigaa HIV (Echi Iyi viif) taasisuu	ብዛዕባ ኤች ኣይ ቪ ኤድስ ግልጋሎት ምኽሪን መርመራን ምርካብ
mndiscuss	v	Family planning	የቤተሰብ እቅድ	Mala Karoora maatii	ምጣነ ስድራ
mndiscuss	t	Other (specify)	ሌላ	Kan biroo (ibsi)	ካልእ እንተሃልዩ ይገለፅ
mndiscuss	u	Don’t remember	አያስታውሱም	Hin yaadatau	ኣይዝክሮን
fmember	a	Husband	ባል	Abbaa Warra	በዓልገዛ
fmember	b	Mother-in-law	የሴት አማት	Amaatii (Haadha soddaa)	ሓማት
fmember	c	Mother	እናት	Haadha	ኣዶ
fmember	d	Sister-in-law	የባል እህት	Sayyuu (Obboleetti abbaa manaa)	ሓፍቲ በዓል ገዛይ
fmember	e	Sister	እህት	Obboleetti	ሓፍቲ
fmember	f	Father-in-law	የወንድ አማት	Abbiyyuu	ሓሞ
fmember	g	Father	አባት	Abbaa	ኣቦ
fmember	h	Neighbor	ጎረቤት	Ollaa	ጎረቤት
fmember	p	Children (> 15 years of age)	የደረሱ ልጆች	Ijoollee ga'an (waggaa >15)	ዝበባፅሑ ቆልዑ(ልዕሊ 15 ዓመት )
fmember	o	Other	ሌላ	Kan biroo	ካሊእ
fcdiscuss	a	To get checked up during pregnancy	በእርግዝና ጊዜ ክትትል ስለ ማድረግ	Waa’ee yeroo ulfaa hordoffii taasisuu	ክንክን ቅድመ ወሊድ /ምርመራ ጥንሲ ብዛዕባ ምግባር
fcdiscuss	b	To get TT vaccination	የቲታነስ ክትባት ስለ መውሰድ	Talaallii A’amdanqar/TT/ fudhachuu	ፀረ ቲታነስ ክታበት ብዛዕባ ምውሳድ
fcdiscuss	c	Take Iron Folate tablet	የደም ማነስ መከላከያ እንክብል ስለ መውሰድ	Waa’ee qorichaa ittisa hir'ina dhiigaa fudhachuu	መከላኸሊ ዋሕዲ ደም ክኒን\ ኣይረን ክኒን ብዛዕባ ምውሳድ
fcdiscuss	d	To take extra amount of food	ተጨማሪ ምግብ ስለመመገብ	Waa’ee nyaata dabalataa nyaachuu	ተወሳኺ ምግቢ ብዛዕባ ምምጋብ
fcdiscuss	e	To take rest	እረፍት ስለማድረግ	Waa’ee boqonnaa fudhachuu	ብዛዕባ ዕረፍቲ ምውሳድ
fcdiscuss	f	To avoid heavy work	ከባድ ሥራ ስለአለመስራት	Waa’ee hojii cimaa hojjechuu dhiisuu	ከቢድ ስራሕ ብዛዕባ ዘይምስራሕ
fcdiscuss	g	Where to seek care if there is a health problem	የጤና ችግር ካጋጠመዎት የት መሄድ እንዳለቦት	Yoo rakkoon fayyaa isin muudatee eessaa yaalii argachuu qabdan	ፀገም ጥዕና ከጋጥም ከሎ ናበየ ክኽየድ ከምዝግባእ
fcdiscuss	h	Place of delivery	የመውለጃ ቦታ	Bakka da'uumsa	መውለዲ ቦታ
fcdiscuss	i	How to contact ambulance when necessary	አስፈላጊ ከሆነ አምቡላንስ እንዴት ማግኘት እንደሚቻል	Yeroo barbaachisaa ta'eetti akkamiin akka ambulaansii qunnamuun danda'amu	ኣድላይ ኮይኑ እንተተረኺቡ ኣምቡላንስ ከመይ ጌርካ ከምዝርከብ
fcdiscuss	j	How to prepare for facility delivery	ጤና ድርጅት ለመውለድ ስለሚደረግ ቅድመ ዝግጅት	Dhaabbata Fayyaattii daa'uuf qophii duree taasifamu	ኣብ ትካል ንምውላድ ዝግበር ምድላዋት
fcdiscuss	k	To save money for emergency	ለድንገተኛ ጊዜ ገንዘብ ስለማስቀመጥ	Qarshii Rakkoo tasaaf ittin ooltan qusachuu	ንሃንደበታዊ እዋን ገንዘብ ብዛዕባ ምውህላል
fcdiscuss	l	To arrange for emergency transport	ለድንገተኛ ጊዜ ትራንስፖርት ስለማዘጋጀት	Yeroo rakkoo tasaaf geejiba qopheeffachuu	ብዛዕባ ንሃንደበት እዋን መጓዓዓዝያ ምድላው
fcdiscuss	m	Contact/inform HEW/HDA for assistance with delivery at home	በቤት ውስጥ በሚወልዱበት ጊዜ እንዴት ለጤና ኤክስቴንሽን ሠራተኞች/ለጤና ልማት ቡድን መሪዎች ማሳወቅ እደሚችሉ	Tarii yoo da'uumsi manatti gaggeeffama tahe gargarsaaf HEF/DRMF quunnamuu ykn itti himu	ኣብ ገዛ ክውለድ እንተሎ ንሰራሕተኛ ጥሙር ጥዕና/ንኣመራርሓ ልምዓት ጉጅለ ምርካብ/ሓበሬታ ምሃብ
fcdiscuss	n	Contact/inform HEW/HDA for postnatal care	ለድህረ ወሊድ ክትትል እንዴት የጤና ኤክስቴንሽን ሠራተኞች/የጤና ልማት ቡድን (1:5 ወይም 1፡30) መሪዎች ማሳወቅ እደሚችሉ	Tajajiila da'uumsa boodaaf akkamiin HEF/DRMF quunnaman	ድሕረ ወሊድ ንሰራሕተኛ ጥሙር ጥዕና/ንኣመራርሓ ልምዓት ጉጅለ ምርካብ/ሓበሬታ ምሃብ
fcdiscuss	o	Child Immunization	የህፃናት ክትባት	Talaallii daa'immanii	ክታበት ህፃናት
fcdiscuss	p	Put the baby to breast immediately after delivery	እንደተወለደ ወዲያውኑ ጡት ስለ ማጥባት	Waa’ee akkuma daa’imni dhalateen harma hoosisuu	እቲ ህፃን ምስ ተወለደ ሽዑንሽዑ ጡብ ምጡባው
fcdiscuss	q	Give colostrums	እንገር ስለ ማጥባት	Waa’ee silga hoosisuu	ልግዐ ፀባ ብዛዕባ ምጡባው
fcdiscuss	r	No pre-lacteals	ከጡት ወተት በፊት ምንም ስለ አለመስጠት	Waa’ee harma haadha duraa watokkollee akka hin kenninee	ብዛዕባ ቅድመ ፀባ ጡብ ምንም ነገር ዘይምሃብ
fcdiscuss	s	Exclusive breastfeeding	እስከ 6 ወር የእናት ጡት ብቻ ስለ ማጥባት	Waa'ee daa’imni hanga ji’a 6 guututti harma haadhaa qofa hoosisuu	ቆልዓ ምስ ተወለደ ክሳብ 6 ወርሒ ፀባ ጡብ አዶ ጥራሕ ምጡባው.
fcdiscuss	t	Nothing to be applied to the umbilical stump	የልጁን እትብት ምንም ስለ አለመቀባት	Handhuura daa'imaatti watokkoollee akka hin dibnee.	ኣብናይ ዝተወለደ ህፃን ዕትብቲ ምንም ነገር ከምዘይልከ
fcdiscuss	u	Delay bathing until after 24 hours	ልጁ ለ24 ሰዓት ገላውን መታጠብ እንደሌለበት	Waa’ee daa’imni dhalatee hanga sa’aatii 24tti akka hin dhiqamnee	ህፃን ምስተወለደ 24 ሰዓት\ ሓደ መዓልቲ\ ክሳብ ዝኾኖ ክሕፀብ ከም ዘይብሉ
fcdiscuss	w	For you, to sleep under a bed net	እርስዎ በአጎበር ውስጥ እንዲተኙ	Isin akka saphaana siree jala bultanii	ንስኽን ኣብ ትሕቲ ዛንዜራ ክትድቅሳ ከምዘለክን
fcdiscuss	x	family planning	የቤተሰብ እቅድ	Karoora Maatii	ምጣነ ስድራ
fcdiscuss	y	LAM	ጡት በማጥባት እርግዝናን ስለ መከላከል	Wa’ee harma hoosisuun ulfa ittisuu	ብዛዕባ ጡብ ብምጡባው ጥንሲ ምክልኻል ( LAM)
fcdiscuss	z	Counsel and test for HIV	የኤች አይቪ ምክርና የደም ምርመራ አገልግሎት ማግኘት	Wa’ee gorsaa fi qorannoo dhiigaa Echi Iyi viif taasisuu	ብዛዕባ ኤች ኣይ ቪ ኤድስ ግልጋሎት ምኽሪን መርመራን ኣይዝክሮን
fcdiscuss	za	Don’t remember	አያስታውሱም	Hin yaadatan	ኣይዝክሮን
fcdiscuss	oth	Other	ሌላ	Kan biroo	ካልእ እንተሃልዩ ይገለፅ/ኣይዝክሮን
ancsource	a	Hospital	የመንግስት ሆስፒታል	Hospitaala mootummaa	መንግስታዊ ሆስፒታል
ancsource	b	Health Center	የመንግስት ጤና ጣቢያ	Buufata Fayyaa mootummaa	መንግስታዊ ጥዕና ጣብያ
ancsource	c	Health post	የመንግስት ጤና ኬላ	kellaa Fayyaa mootummaa	መንግስታዊ ኬላ ጥዕና
ancsource	d	NGO health facility	መንግስታዊ ያልሆነ የጤና ድርጅት	Dhaabbataa Fayyaa miti-mootummaa	ዘይመንግስታዊ ጥዕና ትካል
ancsource	e	Private health facility	የግል ጤና ድርጅት	Dhaabbata fayyaa dhuunfaa	ውልቀ ጥዕና ትካል
ancsource	f	Other	ሌላ	Kan biroo (ibsi)	ካልእ እንተሃልዩ ይገለፅ
ancsource	g	Do not know	አያውቁም	Hin beekani	ኣይፈልጥን
ancsource2	a	Government hospital	የመንግስት ሆስፒታል	Hospitaala mootummaa	መንግስታዊ ሆስፒታል
ancsource2	b	Government Health Center	የመንግስት ጤና ጣቢያ	Buufata Fayyaa mootummaa	መንግስታዊ ጥዕና ጣብያ
ancsource2	c	Government Health Post	የመንግስት ጤና ኬላ	kellaa Fayyaa mootummaa	መንግስታዊ ኬላ ጥዕና
ancsource2	d	Government Outreach	የመንግስት ውሎ ገብ ጣቢያ	Oolmaa-gala kan mootummaa	በፂሕካ መልሲ
ancsource2	e	NGO health facility	የግል ጤና ድርጅት	Dhaabbataa Fayyaa dhuunfa	ውልቀ ትካል ጥዕና
ancsource2	f	Private health facility	መንግስታዊ ያልሆነ የጤና ድርጅት	Dhaabbata fayyaa mit-mootummaa	ዘይመንግስታዊ ትካል ጥዕና
ancsource2	o	Other/don’t remember	ሌላ/አያስታውሱም	Kan biroo/Hin yaadadhu	ካልእ እንተሃልዩ ይገለፅ/ኣይዝክሮን
aprovider	a	Doctor	ሐኪም	Haakimii	ዶክተር \ሓኪም
aprovider	b	Nurse/midwife	ነርስ/አዋላጅ ነርስ	Nersii/Nersii deessistuu	ነርስ/መዋልዳን
aprovider	c	Health extension worker	የጤና ኤክስቴንሽን ሠራተኛ	HEF	ጥሙር ጥዕና ሰራሕተኛ
aprovider	d	Health worker/unknown type	የጤና ባለሙያ/ሙያው የማይታወቅ	Hojjetaa fayyaa/Ogummaan isaa hin beekamne	ብርኪ በዓል ሙያ ጥዕና ኣይፈልጦን
aprovider	e	Other	ሌላ /ይገለጽ/	Kan biroo (ibsi)	ካልእ እንተሃልዩ ይገለፅ
peat	1	Less	ከወትሮው ያነሰ	Kan duriirra kan xiqqatee.	ዝነኣሰ
peat	2	Same	እንደወትሮው	Akkuma durii	ሓደ ዓይነት
peat	3	More	ከወትሮው የበለጠ	Kan duriirra kan caalu	ዝበዝሐ
peat	8	Don’t Know	አላውቅም	Hin beeku	ኣይፈልጥን
bprepare	a	Financial	የገንዘብ	Qarshii	ገንዘብ ኣዳልየ
bprepare	b	Transport	የመጓጓዣ	Geejiba	መጓዓዓዝያ
bprepare	c	Food	የምግብ	Nyaata	ምግቢ
bprepare	d	Arrange birth attendants	የሚያዋልድ ሰው ማዘጋጀት	Nama deessisuu qopheeffachuu	ዘዋልደኒ ሰብ ኣዳልየ
bprepare	e	Identified health facility for delivery	የምወልድበት የጤና ድርጅት መለየት	Dhaabbata fayyaa bakka itti da’uu adda baasuu/filachuu	ክወልደሉ ዝኽእል ጥዕና ትካል ፈልየ
bprepare	f	Prepared clean and appropriate materials for delivery	ንፁህና አስፈላጊ የማዋለጃ ቁሳቁሶችን ማዘጋጀት	Quliqullinaa fi meeshaalee barbaachisoo ta’an qopheessuu	ንመሕረሲ ዝኾን ፁሩይን ኣድላይ ዝኾነ ነገራት ኣዳልየ
bprepare	g	Identified blood donors	ደም ለጋሾችን ማዘጋጀት	Namoota dhiiga naa keennan qopheefachuu	ደም ዝህበኒ ሰብ ኣዳልየ
bprepare	i	Arrange a person who will care for the children	ልጆችን የሚንከባከብ ሰዉ ማዘጋጀት	Nama daa'ima kunuunsuu qopheeffachuu	ቆልዑ ዝንካባኸብ ሰብ ምዝግጃው
prepare	h	Other	ሌላ	kan biroo (ibsi)	ካልእ እንተሃልዩ ይገለፅ
pattend	a	Untrained TBA	የልምድ አዋላጅ	Deessistuu aadaa	ልምዲ መዋልዳን
pattend	c	Mother	እናት	Haadha	ኣዶ
pattend	d	Mother-in-law	አማት	Amaatii	ሓማት
pattend	e	Other female relative	የሴት ዘመድ	Fira dubartii deessuu	ካልእ ጓል ኣንስተይቲ ዘመደይ
pattend	f	Health Extension Worker	የጤና ኤክስቴንሸን ሠራተኛ	HEF	ሰራሕተኛ ጥሙር ጥዕና
pattend	g	Community health volunteers(WDTs)	የጤና ልማት ቡድን (1:5 ወይም 1፡30)	RMF (1:5 ykn 1:30)	ኣመራርሓ ልምዓት ጉጅለ (1:5 ወይ 1፡30)
pattend	h	Skilled (doctor/nurse/midwife)	ሐኪም/ነርስ/አዋላጅ ነርስ	Ogeessa(Doktora/Narsii/Narsii deessistuu)	ሓኻይም /ነርስ/መዋልዳን ነርስ
pattend	o	Other	ሌላ	Kan biroo	ካልእ እንተሃልዩ ይገለፅ
plandelp	1	My Home	ቤት ውስጥ በራሳቸው ቤት	Mana isaan keessatti	ኣብ ገዛይ
plandelp	2	Other Home	ሌላ ሰው ቤት	Mana namaa keessatti	ኣብ ካልእ ገዛ
plandelp	3	Government Hospital	የመንግሥት ሆስፒታል	Hospitaala mootummaa	ናይ መንግስቲ ሆስፒታል
plandelp	4	Government Health Center	የመንግሥት ጤና ጣቢያ	Buufata Fayyaa Mootummaa	ናይ መንግስቲ ጥዕና ጣብያ
plandelp	5	Health post	ጤና ኬላ	Keellaa Fayyaa	ጥዕና ኬላ
plandelp	6	NGO Health Facility	መንግሥታዊ ያልሆነ የጤና ተቋም	Dhaabbata Fayyaa Miti-mootummaa	ዘይመንግስታዊ ጥዕና ትካል
plandelp	7	Private Hospital	የግል ሆስፒታል	Hospitaala dhuunfaa	ናይ ውልቀ ሆስፒታል
plandelp	8	Private Doctor/Clinic	የግል ሃኪም/ክሊኒክ	Kiliinikaa ykn mana haakimii dhuunfaa	ናይ ውልቀ ሓኪም/ ክሊኒክ
plandelp	9	Other	ሌላ	Kan biroo	ካልእ እንተሃልዩ ይገለፅ
whodecide	1	Self	ራሴ	Ofiikoo	ባዕለይ
whodecide	2	Mother-in-law	ሴት አማቴ	Amaatii koo‚	ሓማተይ
whodecide	3	Father-in-law	ወንድ አማቴ	Abbiyyuu koo	ሓሙየይ
whodecide	4	Other relative	ዘመድ	Fira	ካልእ ዘመድ
whodecide	5	My husband	ባለቤቴ	Abbaa mana koo	በዓልገዛይ
whodecide	6	My mother	እናቴ	Haadha koo	ኣደይ
whodecide	11	HEW	የጤና ኤከስቴንሽን ሰራተኛ	Hojjettoota ekisteenshinii fayyaa	ሰራሕተኛ ጥሙር ጥዕና
whodecide	12	HDA	የልማት ቡድን መሪ	Dursituu Raayyaa misooma fayyaa	ኣመራርሓ ልምዓት ጉጅለ
whodecide	13	I and my husband	እኔ እና ባላቤቴ	Anaa fi abba warraa koo	ኣነን ባዓልገዛይን
whodecide	10	Other	ሌላ	Kan biroo	ካሊእ እንተሎ ይገለፅ
transport	a	Gari	ጋሪ	Gaarii	ጋሪ\ካሩሳ
transport	b	Animals (horse, mule)	እንስሳት (ፈረስ፣ በቅሎ)	Beeyilada (Fardaa gangeeffaa)	እንስሳ(ፈረስ፤በቅሊ)
transport	c	Stretcher	ቃሬዛ (ባህላዊ አምቡላነስ)	Wasaasaa	ቃሬዛ\ባህላዊ ኣምቡላስ
transport	d	Ambulance	አምቡላንስ	Ambulaansii	ኣምቡላንስ
transport	e	Public transport	የህዝብ መጓጓዣ (Public transport)	Geejiba ummataa	ናይ ሕዝቢ መጓዓዓዝያ
transport	f	Government office vehicle	የመንግስት መስሪያ ቤት መኪና	Konkolaataa mootummaa	ናይ መንግስቲ መኪና
transport	g	Walk	በእግር	Milaan	ብእግሪ
transport	i	Carried by relatives	ዘመዶቼ ተሸክመዉኝ	Firaan batameen	ቤተሰበይ ተሽኪምሞምኒ
transport	h	Other	ሌላ	Kan biroo	ካሊእ፣እንተልዩ ይገለፅ
laborn	a	HEW	የጤና ኤክስቴንሽን ሠራተኛ	Hojjettoota ekisteenshinii fayya	ሰራሕተኛ ጥሙር ጥዕና
laborn	b	HDA	የጤና ልማት ቡድን (1:5 ወይም 1፡30)	Raayyaa misooma fayyaa (1:5 ykn 1:30)	ኣመራርሓ ልምዓት ጉጅለ
laborn	c	Ambulance	አምቡላንስ	Ambulaansii	ኣምቡላንስ
laborn	d	Other	ሌላ	Kan biroo (ibsi)	ካሊእ፣እንሃሊዩ ይገለፅ
dassist	a	Doctor	ዶክተር	Hakiimii/doktorii	ዶክተር \ሓኪም
dassist	b	Nurse/midwife	ነርስ/አዋለጅ ነርስ	Narsii/Narsii deessistuu	ነርስ/መዋልዳን
dassist	c	Health extension worker	የጤና ኤከስቴንሽን ሰራተኛ	HEF	ጥሙር ጥዕና ሰራሕተኛ
dassist	d	HAD	የልማት ቡድን መሪ	DRMF	ኣመራርሓ ልምዓት ጉጅለ
dassist	e	traditional birth attendant	የልምድ አዋላጅ	Deessistuu aadaa	ልምዲ መዋልዳን
dassist	f	Relative/friend	ዘመድ/ጓደኛ	Fira/Hiriyaa	ዘመድ/ዓርኪ
dassist	g	Nobody	ማንም የለም	Eenyu iyyuu hin jiru	ማንም የልን
dassist	h	Other(specify)	ሌላ ይጠቀስ	Kan biroo ibsi	ካሊእ ይገለፅ
fmilk	1	Squeeze out and throw	አፍስሰውታል	Dhangalasaniiruu	ፀሚቐ \ሓሊበ አፍሲሰዩ
fmilk	2	Squeeze out and give to the baby	ለሕጻኑ አጥብተውታል	Daa'ima hoosisaniiruu	ነቲ ህፃን አጥቡየዮ
fmilk	8	Other/don’t remember	ሌላ/አያስታውሱም	Kan biroo/Hin yaadadhu	ካልእ እንተሃልዩ ይገለፅ/ኣይዝክሮን
bsize	1	Large	ትልቅ	Guddaa	ገዚፍ\ዓብዪ
bsize	2	Average	መካከለኛ	Giddu galeessa	ማእኸላይ
bsize	3	Small	ትንሽ	Xiqqaa	ነእሽተይ\ደቂቕ
bsize	4	Born too early	ያለ ቀኑ የተወለደ	Kan yeroo malee dhalatee	መዓልቱ ከይበፅሐ ዝተወለደ
bsize	8	Don’t know	አያውቁም	Hin beekani	ኣይፈልጥን
cut	1	New Blade	አዲስ ምላጭ	Milaacii haaraa	ሓዱሽ ላማ
cut	2	Boiled Blade	የተቀቀለ ምላጭ	Milaacii Affeelamee	ዝተጠጠቀ ላማ\ ፈሊሑ ዝተዳለወ
cut	3	Unboiled used blade	ያልተቀቀለ አሮጌ ምላጭ	Milaacii dulloomaa hin affeelamne	ዘይተጠጠቐ ሐዱሽ ዘይኮነ ላማ
cut	4	Knife	ቢላዋ	Albee ykn Haaduu	ካራ
cut	5	Scissor	መቀስ	Maqasii	መቐስ
cut	6	Do not know	አያውቁም	Hin beekani	ኣይፈልጥን
cut	7	Other (specify)	ሌላ	Kan biroo	ካልእ
cordtie	1	New string or thread	አዲስ ማሰሪያ/ክር	Kirrii haaraa handhuuraan hidhaan	ሓዱሽ ክሪ\መእሰሪ
cordtie	2	Boiled string or thread	የተቀቀለ ማሰሪያ/ክር	Kirrii Affeelamee	ዝተጠጠቐ ክሪ \መእሰሪ
cordtie	3	Used string or thread	አሮጌ ማሰሪያ/ክር	Kirrii dulloomaa	ሐዱሽ ዘይኮነ ክሪ\መእሰሪ
cordtie	4	Did not tie the cord	እትብቱ አልታሰረም	Handhuurri hin hidhamnee	ዕትብቱ ኣይተኣሰረን
cordtie	8	Do not know	አያውቁም	Hin beekani	ኣይፈልጥን
cordtie	111	Other (specify)	ሌላ	Kan biroo (ibsi)	ካልእ እንተሃልዩ ይገለፅ
apply	a	Butter	ቅቤ	Dhadhaa	ጠስሚ
apply	b	Oil	ዘይት	Zaayitii	ዘይቲ
apply	c	Ash	አመድ	Daaraa	ሓሙኽሽቲ
apply	d	Ointment/powder	ቅባት/ዱቄት	Dibata/daakuu	ቕብኣት/ሕሩጭ
apply	e	Animal dung	እበት	Dhoqqee hoorii	ዒባ
apply	f	Cold water	ቀዝቃዛ ውሃ	Bishaan qorraa	ዝሑል ማይ
apply	h	Chlorhexidine	ምስራች ጀል (Chlorhexidine)	Chlorhexidine	Chlorhexidine
apply	g	Other/don’t remember	ሌላ	Kan biroo	ካልእ እነተሎ ይገለፅ
babyplaced	1	Alone/on the floor	ብቻውን በመሬት ላይ	Qofaa isaa / lafa irra	ኣብ መሬት
babyplaced	2	On the mother’s Belly/chest	በእናቱ ደረት/ሆድ ላይ	Laphee/garaa haadhaa	ኣብ ዓራት ንበየኑ
babyplaced	3	Beside the mother	ከእናቱ አጠገብ	Haadha waliin	ምስ ኣዲኡ
babyplaced	4	With someone else	ከሌላ ሰው ጋር	Nama biraa waliin	ምስ ካልእ ሰብ
babyplaced	5	On the cot	ብቻውን ለህጻን በተዘጋጀ አልጋ/ቦታ ላይ	Qofaa siree daa'imaaf qophaa'e irra	ንህፃን ጥራሕ ኣብ ዝተዳለወ ዓራት
babyplaced	7	Don’t know	አያውቁም	Hin beekani	ኣይፈልጥን
babyplaced	6	Other	ሌላ	Kan biroo	ካሊእ እንተሎ ይገለፅ
babybreath	a	Rubbed/massaged/Stimulating	ሰውነት ማሸት	Qaama isa sukkumuu	አካላቱ ምድራዝ
babybreath	b	Dried	ማድረቅ	Gogsuu	ምድራቕ
babybreath	c	Mouth cleared	አፉን መጥረግ	Afaan isaa haxaahuu/qoorsuu	ኣፉ ምፅርራይ
babybreath	d	Mouth to mouth resuscitation	አፍ ለ አፍ አየር መስጠት	Qilleensa afaaniin afaanitti kennuu	ኣፍ ንኣፍ ኣየር ምሃብ
babybreath	e	Ambu bag used	አምቡባግ ተጠቅመዋል (አፍ ላይ የሚደረግ ፕላስቲክ)	Ambubaagii fayyadamuu	ኣምቦባግ ምጥቃም
babybreath	f	Nothing	ምንም አልተደረገም	Homayyuu hin goone	ምንም አይገበርናን
babybreath	i	Suction	አፍና አፍንጫን በመሳሪያ መጥረግ (መምጠጥ)/ሰክሽን/	Afaanii fi funyaan meeshaadhaan haxaahuu	ኣፍን ኣፍንጫን ብመሳርሒ ምፅራግ
babybreath	h	Don't know	አያውቁም	Hin beekani	ኣይፈልጥን
babybreath	g	Other	ሌላ	Kan biroo	ካሊእ እንተሎ ይገለፅ
wbreath	1	Health worker	የጤና ባለሙያ	Ogeessa fayyaa	ብዓል ሞያ ጥዕና
wbreath	2	Health Extension Worker	የጤና ኤክስቴንሸን ሠራተኛ	HEF	ሰራሕተኛ ጥሙር ጥዕና
wbreath	3	HDA	የጤና ልማት ቡድን (1:5 ወይም 1፡30)	Rayyaa Misooma Fayyaa (1:5 ykn 1:30)	ኣመራርሓ ልምዓት ጉጅለ
wbreath	4	Traditional birth attendant	የልምድ አዋላጅ	Deesistuu aadaa	ልምዲ መዋልዳን
wbreath	7	Family/relative/friend	ቤተሰብ/ዘመድ/ጓደኛ	Fira/Hiryaa/ollaa	መሓዛይ/ዘመደይ/ስድራቤት
wbreath	8	Self	እራስ	Ofiin	ባዕለይ
wbreath	9	Other	ሌላ ይገለጽ	Kan biro (ibsi)	ካሊእ እንተሎ ይገለፅ
gdrink	a	Milk (other than breast milk)	የላም ወተት/ከእናት ጡት ሌላ	Aannan sa'aa/harma haadhaa malee	ፀባ ላሕሚ ( ካብ ፀባ ጡብ ኣዶ ወፃኢ)
gdrink	b	Plain water	ንጹሕ ውሃ	Bishaan Qulqulluu	ፅሩይ ማይ
gdrink	c	Sugar or glucose water	የስኳር /የግሉኮስ ውሃ	Bishaan shukkaaraa/guluukoosii	ብማይ ዝትበፅበፀ ሽኮር\ግሉኮስ
gdrink	d	Fruit juice	የፍራፍሬ ጭማቂ	Cuunfaa muduraalee	ፅሟቕ ፍራፍረ
gdrink	e	Infant Formula	የሕጻናት ወተት/ፎርሙላ	Aannan daa'immani/warshaa (Formulaa)	ሕሩጭ ፀባ
gdrink	f	Tea/infusion/”hamesa”	ሻይ/ሐሜሳ/	Shaayii/hameessaa	ሻሂ፣ ኮማሜላ\ሀሜሳ\
gdrink	g	Fresh butter	ለጋ ቅቤ	Dhadhaa ho'aa	ሓዱሽ ጠስሚ
gdrink	h	Other	ሌላ	Kan biroo	ካልእ እንተሃልዩ ይገለፅ
bwarm	a	Dried the baby	ማድረቅ	Gogsuu/qoorsuu	ምድራቕ\ ምንቕቓፅ
bwarm	b	Wrapped the baby with clean cloth	በንጹሕ ጨርቅ መጠቅለል	Kafanaa/uccuu qulqulluun maruu/haguuguu	ብፁሩይ ጨርቂ ምጥቕላል \ምሽፋን
bwarm	c	Put baby beside the mother	ከእናቱ ጋር ማስተኛት	Haadha waliin cibsuu	ብጎኒ ኣዲኡ ክድቅስ ምግባር
bwarm	d	Keep the baby on bare skin to skin contact	ከእናቱ ሰውነት ጋር እንዲነካካ ማድረግ	Qaama haadha waliin akka wal tuquu gochuu	እቲ ህፃን ናብ አካላት ኣዲኡ ክፅጋዕ ምግባር
bwarm	e	Bathed in warm water	በሞቀ ውሃ ማጠብ	Bishaan ho'aan dhiquu	ብልህብ ዝበለ ማይ ምሕፃብ
bwarm	f	Warmed delivery room	የማዋለጃ ክፍሉን ማሞቅ	Kutaa da'umsaa ho'isuu	እቲ መዋለዲ ክፍሊ ምሟቕ
bwarm	g	Other	ሌላ	Kan biroo	ካልእ እንተሃልዩ ይገለፅ
skin	1	Always	ሁል ጊዜ	Yeroo hunda	ኩልጊዜ
skin	2	Often	አብዛኛውን ጊዜ	Yeroo baayyee	መብዛሕትኡ ጊዜ
skin	3	A few times	አንድ አንድ ጊዜ	Yeroo tokkoo tokko	ሓደ ሓደ ጊዜ
skin	4	Never	በፍፁም	Gonkumaa	ፈፂሙ
skin	5	Don’t know	አያስታውሱም	Hin yaadatan	ኣይዝክሮን
sleep	1	Mother slept with baby	ከእናቱ ጋር (ሳይነካካ)	Haadha waliin (osoo wal hin tuqiin)	ምስ አዲኡ
sleep	2	Laid baby on bed alone	አልጋ ላይ ብቻውን	Sireerra qofa isaa	ኣብ ዓራት በይኑ
sleep	3	Baby slept with another person	ከሌላ ሰው ጋር	Nama biroo waliin	ምስ ካሊእ ሰብ
sleep	4	Keep the baby on bare skin to skin contact	ገላ ከገላ ጋር እንዲነካካ ተደርጎ (ከእናቱ ጋር)	Qaamnisaa akka qaama haadhaan wal tuqu taasifamee	ምስ ኣደ አካል ንአካል ንክላገቡ ተገይሩ
sleep	5	Other (specify)	ሌላ	Kan biroo	ካሊእ እንተሎ ይገለፅ
gofcomp	a	Hospital	ሆስፒታል	Hospitaala	ሆስፒታል
gofcomp	b	Health center	ጤና ጣቢያ	Buufata Fayyaa	ጣብያ ጥዕና
gofcomp	c	Health post	ጤና ኬላ	Keellaa Fayyaa	ጥዕና ኬላ
gofcomp	d	Drug shop/pharmacy	መድሃኒት ቤት	Mana qorichaa	መደብር መድሓኒት\ ፋርማሲ
gofcomp	f	Health development army leaders (HDAs)	የማህበረሰብ ጤና ሠራተኛ	Raayyaa Misooma fayyaa	ሰራሕተኛ ጥዕና ሕብረተሰብ
gofcomp	g	TBA/TTBA	የልምድ አዋላጅ/የሰለጠነ	Deessistuu aadaa/ kan leenjitee	ዝሰልጠነት ልምዲ መዋልዳን
gofcomp	h	Holy water/religious place	ፀበል	Xabalaa	ማይ ፀሎት
gofcomp	i	Traditional healer/Witchcraft	የባህል መድሀኒት አዋቂ	Beektota qoricha aadaa	ባህላዊ ሓኪም
gofcomp	j	Other(specify)	ሌላ	Kan biroo	ካልእ እንተሃልዩ ይገለፅ
pregcomp	a	Severe headache	ከፍተኛ የሆነ ራስ ምታት	Mata bowwoo cimaa	ሕማም ርእሲ
pregcomp	b	Blurred vision	ብዥ ያለ እይታ	Ija dura urrii maruu (lafti ittiin maruu)	ውርግርግ
pregcomp	c	Reduced fetal movement	የሕፃኑ እንቅስቃሴ መቀነስ	Daa'imni sochiin hir'isuu	ናይ ህፃን ምንቅስቓስ ምቕናስ
pregcomp	d	Unconsciousness	ራስን መሳት	Of wallaaluu	ውነ ምስሓት
pregcomp	e	Convulsions	መንዘፍዘፍ/መንቀጥቀጥ	Hurguufuu/Hoollachiisuu	ምንፍርፋር/ኮንቨለዥን
pregcomp	f	Vaginal bleeding	ከማህጸን ደም መፍሰስ	Dhiigni heedduun (garmaleen) karaa naf-saalaa dhangala'u	ካብ መማህፀን ደም ምፍሳስ
pregcomp	i	Severe lower abdominal pain	በታችኛው የሆድ ክፍል ላይ የሚሰማ ከባድ ህመም	Garaa ciniinna cimaa	ከቢድ ቃንዛ ኣብ ታሕተዋይ ክፋል ከብዲ
pregcomp	j	Fever	ትኩሳት	Gubaa Qaama	ረስኒ
pregcomp	g	Swollen hands and face	የእጆችና የፊት ማበጥ	Dhiita'uu fuulaa fi harkaa	ሕበጥ ኢድን እግርን
pregcomp	h	No symptom mentioned	ምንም ምልክት አልተጠቀሰም	Mallattooleen homtuu hin ibsamne	ምንም ምልክት ኣይተጠቀሰን
dpnc	a	To take extra amount of food	ተጨማሪ ምግብ እንዲመገቡ	Nyaata dabalataa akka nyaataan	ተወሳኺ ምግቢ ንኽወስድ
dpnc	b	To seek care if there is danger sign	አደገኛ ምልክት ከታየ ወደ ህክምና አገልግሎት መሄድ	Mallattooleen balaa ciimaa yoo mul'atee gara dhabbataa fayyaa deemuu	ሐደገኛ ምልክት እንተተርእዩ ናብ ሕክምና ብዛዕባ ምኻድ
dpnc	c	Exclusively breastfeed (to 6 months)	የእናት ጡት ብቻ እንዲያጠቡ (እስከ 6 ወር)	Hanga ji'a 6tti harma haadhaa qofaa hodhuu	ክሳብ ሹዱሽተ ወርሒ ፀባ ጡብ ኣዶ ጥራሕ ምጥዋብ
dpnc	d	Frequency of breastfeeding	የጡት ማጥባት ድግግሞሽ	Irra deddeebi'anii harma hoosisuu	ክንደይ ጊዜ ጡብ ኣዶ ከምዝወሃብ
dpnc	e	Complete feeding at one breast before switching to another	የአንዱን ጡት አጥብተው ሲጨርሱ ወደ ሌላኛው ማዞር	Harma isa tokkoo erga hoosisaani xumuranii booda kan biraa hoosisuu	ሓንቲ ጡብ መሊእኻ ምስ ኣጥቦኻ ናብታ ካልኣይቲ ምቕያር
dpnc	f	keep bay warm	ሕፃኑ ሙቀት እንዲያገኝ ማድረግ	Daa'imni akka ho'a argatu gochuu	ህፃን ሙቀት ክረክብ ምግባር
dpnc	g	Position & attachment	አስተቃቀፍ እና የጡት አጎራረስ	Akkaataa hammannaa fi harma afaan ka'uu	ኣተሓሕዛ\ ኣተሓቃቁፋን ጡብ ኣወሃህባን
dpnc	h	Immunize your child	ልጅን ማስከተብ	Daa'ima talaalchisuu	ብዛዕባ ህፃን ምኽታብ
dpnc	i	LAM	ጡት በማጥባት እርግዝናን ማዘግየት	Harma Hoosisuun ulfa tursuu	ብምጥዋብ ጥንሲ ምክልኻል
dpnc	j	To have your child (ren) sleep under bed net	ልጅን (ልጆችን)በአጎበር ውስጥ ማስተኛት	Daa'ima saphaana siree jala ciibsuu	ብዛዕባ ህፃናት ኣብ ዛንዜራ ክድቅሱ ከምዘለዎም
dpnc	k	family planning method that can be taken after delivery	ከ ወሊድ በኃላ የሚሰጥ የቤተሰብ እቅድ አገልግሎት	Da'umsa booda mala karoora maatii kennamuu qabu	ኣብ ድሕረ ወሊድ ዝውሰዱ ዓይነታት ትልሚ ስደራ
dpnc	l	Others/don’t remember	ሌላ ይገለጽ/አያስታውሱም	Kan biroo ibsi/hin yaadatan	ካልእ እንተሃልዩ ይገለፅ/ኣይዝክሮን
nbcplace	1	Your home	መኖሪያ ቤት ውስጥ	Mana ofii keessatti	ኣብ ገዛኽን
nbcplace	2	Other home	ሌላ ቤት ውስጥ	Mana biroo keessatti	ኣብ ካልእ ገዛ
nbcplace	3	Health post	ጤና ኬላ	Keellaa Fayyaa	ጥዕና ኬላ
nbcplace	4	Health center	ጤና ጣቢያ	Buufata Fayyaa	ጥዕና ጣብያ
nbcplace	5	Hospital	ሆስፒታል	Hoospitaala	ሆስፒታል
nbcplace	8	Other(specify)	ሌላ ( ይጥቀሱ)	Kan biroo (ibsi)	ካልእ እንተሃልዩ ይገለፅ
cpnc	a	Examined body	የአካላት/የሰውነት ምርመራ	Qorannoo qaamaa	ምርመራ ኣካላት
cpnc	b	Checked breast	የጡት ምርመራ	Qorannoo harmaa	ምርመራ ጡብ
cpnc	c	Checked for heavy bleeding	የደም መፍሰስ ምርመራ	Qorannoo dhiiga dhangala'u	ምርመራ ከቢድ መፍሰስቲ ደም
cpnc	d	Counseled on danger signs	ስለአደገኛ ምልክቶች ምክር	Gorsa waa'ee mallattoolee balaa ciima	ምኽሪ ብዛዕባ ሓደገኛ ምልክታት
cpnc	e	Counseled on family planning	ስለቤተሰብ እቅድ አጠቃቀም ምክር	Gorsa waa'ee itti fayyadama karoora maatii	ምኽሪ ብዛዕባ ምጣነ ስድራ
cpnc	f	Counseled on nutrition	ስለአመጋገብ ምክር	Gorsa waa'ee nyaataa	ምኽሪ ብዛዕባ ኣመጋግባ
cpnc	g	Refereed to health center/hospital	ወደጤና ጣቢያ/ሆስፒታል መላክ	Gara buufata fayyaa/hoospitaalatti erguu	ናብ ጥዕና ጣብያ\ ሆስፒታል ኣተሓላሊፉኒ \ ሪፈር\
cpnc	o	Other(specify)	ሌላ	Kan biroo	ካልእ ይገለፅ
cnewb	a	Generally examined/looked at baby’s body	አጠቃላይ ምርመራ/የሰውነት ክፍሉን በሙሉ መመልከት	Qorannoo waliigalaa/qaama hundumaa ilaaluu	ሓፈሻዊ ምርመራ ወይም ሙሉእ ኣካላት
cnewb	b	Weighted baby	ክብደት መለካት	Ulfaatiina safaruu	ክብደት ህፃን ምዕቃን
cnewb	c	Checked cord	እትብቱን መመልከት	Handhuura ilaaluu	ዕትብቱ ምፍታሽ\ ምርኣይ
cnewb	d	Counseled on breastfeeding	ስለጡት አጠባብ ምክር	Waa'ee harma hoosisuu gorsuu	ምኽሪ ብዛዕባ ጡብ ኣዶ
cnewb	e	Observed breastfeeding	ሕጻኑ ጡት ሲጠባ መመልከት	Yeroo daa'imni harma hoodhuu ilaaluu	ኣጣውባ ጡብ ተዓዚቡ \ርእዩ
cnewb	f	Counseled on skin-to-skin contact/warmth	ገላ ከገላ ጋር ተነካክቶ ሙቀት እንዲያገኝ መምከር	Daa'imni ho'a akka argatuuf qaamni isaa qaama haadhaa waliin akka waltuqu gorsuu	ምኽሪ ብዛዕባ ህፃን ናብ ሰውነትካ ብምጥባቕ ክሞቕ ምግባር
cnewb	g	Checked baby for danger sign	ስለሕጻናት በሽታ አደገኛ ምልክቶች ምክር	Waa'ee mallattoolee balaaa ciimaa da'immaan irratti mul'achuudanda'u gorsuu	ንሓደገኛ ምልክታት ህፃን ምርኣይ
cnewb	h	Counseled on danger signs	አደገኛ የበሽታ ምልክቶች ምክር	Gorsa waa'ee mallattoolee balaa ciimaa	ምኽሪ ብዛዕባ ሓደገኛ ምልክታት
cnewb	i	Refereed to health center/hospital	ወደጤና ጣቢያና ሆስፒታል መላክ	Gara buufata fayyaa fi Hoospitalaatti erguu	ናብ ጥዕና ጣብያ\ሆስፒታል ምትሕልላፍ\ ሪፈር ተባሂሉ\
cnewb	j	Nothing	ምንም	Homayyuu	ምንም ኣይገበረሉን
cnewb	o	Other(specify)	ሌላ	Kan biroo	ካልእ ይገለፅ
vita	1	Yes	አዎ	Eeyyee	እወ
vita	2	No	የለም	Lakkii	ኣይፋሉን
vita	3	Child age <6months	ሕጻኑ ከ6 ወር በታች ነው	Daa'imni ji'a 6 gadidha	እቲ ህፃን ትሕቲ ሽዱሽተ ወርሒ እዩ
vita	8	Do not know	አያውቁም	Hin beekani	ኣይፈልጥን
disscused_feeding	a	For you, to take extra amount of food	ተጨማሪ ምግብ እንዲመገቡ	Nyaata dabalaataa akka nyaataniif	ተወሳኺ ምግቢ ክምገብ
disscused_feeding	b	Exclusively breastfeed (to 6 months)	የእናት ጡት ብቻ እንዲያጠቡ (እስከ 6 ወር)	Hanga ji'a 6tti daa'imni akka harma haadhaa qofa hodhu gochuu	ን6 ወርሒ ፀባ ኣዶ ጥራሕ ምጥዋብ
disscused_feeding	c	Frequency of breastfeeding	ጡት ማጥባት ድግግሞሽ	Irra deddeebi'anii harma hoosisuu	ፀባ ኣዶ በብክንደይ ክጠቡው ከም ዘለዎ
disscused_feeding	d	Complete feeding at one breast before switching to another	የአንዱን ጡት አጥብተው ሲጨርሱ ብቻ ወደ ሌላኛው ማዞር	Harma tokkoo keessaa erga hodhee fixee qofa gara isa biratti jijjiiruu	ሓንቲኣ ጡብ መሊእካ ምስ ኣጥቦካ ናብታ ኻልኣይቲ ምቕያር
disscused_feeding	e	Continue breastfeeding child until 2 years and beyond	ህጻን ልጅ ≥ 2 ዓመት ዕድሜው ማጥባት	Daa'ima hanga waggaa 2 fi isaa olitti harma hoosisuu	ክሳብ ክልተ ዓመትን ካብኡ ንላዕሊ ፀባ ኣዶ ምጥዋብ ምቕፃል
disscused_feeding	f	Begin complementary feeding at 6 months	ተጨማሪ ምግብ በ6 ወር ይጀምሩ	Nyaata dabalataa ji'a 6tti jalqabuu	ተወሳኺ ምግቢ ኣብ 6 ወርሒ ምጅማር
disscused_feeding	g	Frequency of feeding	የአመጋገብ ድግግሞሽ (ስንት ጊዜ)	Irra dedebbii'ani nyaachisuu (si'a meeqa)	በቢ ክንደይ ጊዜ በዝሒ ተወሳኪ ምግቢ ከም ዘድሊ
disscused_feeding	h	Use of different food to enrich porridge	ከተለያየ እህል ገንፎ ማዘጋጀት	Midhaan akaakuu addaa addaa irraa marqaa qopheesuu	ካብ ዝተፈላለየ እኽልታት ገዓት ምድላው
disscused_feeding	i	Immunize your child	ልጅን ስለማስከተብ	Waa'ee Daa'ima talaalchisuu	ውላድካ ምኽታብ
disscused_feeding	j	LAM	ጡት በማጥባት እርግዝና ማዘግየት	Harma Hoosisuun ulfa tursuu	ጡብ ብምጥዋብ ጥንሲ ምክልኻል
disscused_feeding	k	Family planning	የቤተሰብ እቅድ	Karoora Maatii	ምጣነ ስድራ
disscused_feeding	l	Other	ሌላ	Kan biroo	ካልእ
itemforbaby	a	Vitamin supplements	በእክብል መልክ የተዘጋጀ ቫይታሚን	Vitaamina haala kininiin qopha'ee	ብካፕሱል መልክዕ \ክኒን\ዝተዳለወ ቫይታሚን
itemforbaby	b	Plain water	ንፁህ ውሃ	Bishaan qulqulluu	ፁሩይ ማይ
itemforbaby	c	Sweetened water or juice	የስኳር ውሃ የፍራፍሬ ጭማቂ	Bishaan shukkaaraa/cuunfaa muduraalee	ማይ ብስኮር\ ፅሟቕ
itemforbaby	d	ORS	ኦ.አር.ኤስ	"ORS'/dhangala'aa lubbuu baraarsu	ኦ.አር.ኤስ
itemforbaby	e	Infant formula	የህፃናት ወተት/ኢንፋንት ፎርሙላ	Aannan da'immanii kan warshaa/Formulaa	ናይ ህፃናት ሕሩጭ ፀባ
itemforbaby	f	Milk	የእንስሳት ወተት	Aannan hoorii	ናይ እንስሳት ፀባ
itemforbaby	g	sugar or glucose water	ስኳር/ግልኮስ/ጨው ውሃ የተበጠበጠ	Shukkaara/Gulukoosii/bulbulaa bishaanii fi ashaboo	ሽኮር/ጉሉኮስ /ጨው ዝተበፅበፀ ማይ
itemforbaby	h	Tea/infusion/”hamesa”	ሻይ/በመዘፍዘፍ የተዘጋጀ ፈሳሽ	Shaayii/Dhangala'aarra kan qophaa'e/"hamesa"	ሻሂ /ተዘፍዚፉ ዝተዳለወ ካሊእ ፈሳሲ
itemforbaby	i	Butter	ቅቤ	Dhadhaa	ጠስሚ
itemforbaby	j	Other liquids	ሌሎች ፈሳሾች	Dhangala'aawwan biroo	ካልኦት ፈሰስቲ
itemforbaby	l	Do not know	አላውቅም	Hin beeku	ኣይፈልጥን
dbfeed	1	Much Less	ከወትሮው በጣም ያነሰ	Kan durii irra baayyee gadi	ካብቲ ልሙድ ኣዝዩ ዝነኣሰ
dbfeed	2	Somewhat less	ከወትሮው ያነሰ	Kan durii gadi	ካብቲ ልሙድ ዝነኣሰ
dbfeed	3	About the same	እንደወትሮው	Akkuma durii	ከምቲ ልሙድ
dbfeed	4	More than usual	ከወትሮ የበለጠ	Kan durii irra ni caala	ካብቲ ልሙድ ዝበዝሐ
dbfeed	5	Did not breastfeed	ምንም አልጠባም	Waan tokkooyyu hin hoonee	ምንም ኣይጠበወን
dbfeed	8	Don’t Know	አያውቁም	Hin beekani	ኣይፈልጥን
lafps	a	Radio	ሬድዮ	Raadiyoonii	a. ሬድዮ
lafps	b	Television	ቴሌቪዝን	Televizyiinii	b. ቴሎቭዥን
lafps	c	Newspaper/magazine	ጋዜጣ/መፅሔት	Gaazexaa yookiin barruulee	c. ጋዜጣ\መፅሄት
lafps	d	Pamphlet/poster	በራሪ ወረቀት/ፖስተር	Paamfileetii/poostarii irraa dubbistanii	d. በራሪ ፅሑፍ \ፖስተር
lafps	e	Health Worker	የጤና ባለሙያ	Ogeessa fayyaa	e. ጥዕና በዓል ሞያ
lafps	f	Community events	የአከባቢ ስብሰባዎች	Walgahii ummata naannoo	f. ኣብ ናይ ማሕበረሰብ ኣኼባታት
lafps	g	Friends/Family	ጓደኛ/ዘመድ	Hiriyya/fira	h. መሓዙተይ\ስድራቤት
lafps	h	Health extension worker	የጤና ኤክስቴንሽን	Hojjattoota Ekisteenshinii fayyaa	i. ሰራሕተኛ ጥሙር ጥዕና
lafps	i	Health development army member (HDA)	የጤና ልማት ቡድን (1:5 ወይም 1፡30)	Raayyaa misooma fayyaa (1:5 ykn 1:30)	j.ኣመራርሓ ልምዓት ጉጅለ (1፡5 ወይከዓ 1፡30 መራሒት)
lafps	j	Other	ሌላ ካለ ይጠቀስ	Kan biroo (ibsi)	k. ካልእ እንተሃልዩ ይገለፅ
lafpip	a	Health worker	ጤና ባለሞያ	Ogeessa fayyaa	በዓል ሞያ ጥዕና
lafpip	b	Health Extension Worker	የጤና ኤክስቴንሽን ሠራተኛ	Hojjettuu ekisteenshinii fayya (HEF)	a. ሰራሕተኛ ጥሙር ጥዕና
lafpip	c	HDA (1፡5 or 1፡30)	የጤና ልማት ቡድን (1:5 ወይም 1፡30)	Raayyaa misooma fayyaa (1:5 ykn 1:30)	b. ኣመራርሓ ልምዓት ጉጅለ(1፡5 ወይከዓ 1፡30 መራሒት)
lafpip	d	Other	ሌላ ካለ ይጠቀስ	Kan biroo yoo jiraate haa ibsamu	ካልእ እንተሃልዩ ይገለፅ
lafp	1	Female Sterilization	ሴቶችን በኦኘራሲዮን ማምከን	Karoora maatii dhaabbataa kan dubartootaa	ብኦፕራስዮን ዘላቒ መከላኸሊ ጥንሲ ንጓል ኣንስተይቲ
lafp	2	Male Sterilization	ወንዶችን በኦኘራሲዮን ማምከን	Karoora maatii dhaabbataa kan dhiiraa	ብኦፕራስዮን ዘላቒ መከላኸሊ ጥንሲ ንወዲ ተባዕታይ
lafp	3	IUD	በመሀፀን ውስጥ የሚቀመጥ (IUD)	Luupii/kan gadameesa keessa taa’u	ሉፕ \ናብ ማህፀን ዝኣቱ ጎማ
lafp	4	Implants/jedele	በክንድ ላይ የሚቀመጥ (Implants)	Kan gogaa irree jala taa'u/implantii	ኣብ ኩርናዕ ዝቕበር ሜላ መከላኸሊ ጥንሲ
lafp	5	Other	ሌላ ካለ ይጠቀስ	Kan biroo yoo jiraate haa ibsamu	ካልእ እንተሃልዩ ይገለፅ
positive	a	Highly effective	በጣም ውጤታማ ነው	Bayyee bu'a qabeessa	ብጣዕሚ ውፅኢታዊ እዮ
positive	b	Prevents pregnancy for a long time	እርግዝናን ለረጅም ጊዜ ይከላከላል	Ulfa yeroo dheeraaf ittisuu ni danda'a	ጥንሲ ንነዊሕ እዋን ይከላኸል
positive	c	Easy to use	ለመጠቀም ቀላል ነው	Itti fayyadamuuf salphaadha	ንምጥቃም ዝቐለለ እዮ
positive	d	Do not have to remember to take pill or get injection	በየጊዜው በማስታወስ እንክብል ወይም መርፌ መውሰድ አያስፈልግም	Yeroo yeroodhaan yaadachuun akka kiniini ykn lilmoo fudhachuu hin barbaachisu	በቢእዋኑ ከምክኒንን መርፍእን እናዘከርካ ዝውሰድ ዘይምኻኑ
positive	e	Can be used without others knowledge	ሌላ ሰው ሳያውቅ መጠቀም ይቻላል	Namni biroon oso hin beekin fayyadamuun ni danda'ama	ካሊእ ሰብ እንተይፈለጠ ምጥቃም ይካኣል
positive	f	Doesn’t interfere with sex	በግብረ ስጋ ግንኙነት ጊዜ እክል አይፈጥርም	Yeroo walqunnamtii saalaa geeggessan rakkoo hin qabu	ኣብ ርክብ ግብረስጋ ዝፈጥሮ ፀገም ሰለዘየለ
positive	g	Once removed quick return to fertility	መጠቀም ሲያቆሙ ወዲያውኑ መውለድ ይቻላል	Yoo fayyadamuu dhaaban battalumaatti ulfa ta'u ni danda'ama	ምጥቃም ጠጠው ኣብዛበልካሉ እዋን ወድያውኑ ምጥናስ ይካኣል
positive	h	Others (specify)	ሌላ	Kan biroo	ካሊእ እንተልዮ ይገለፅ
positive	i	Heard nothing positive	ምንም ጥሩ ነገር አልሰማሁም	Waan gaarii tokkoolle hin dhageenye	ዝሰማዕኽዎ ፅቡቕ ነገር የለን
negative	a	Increase risk of infertility	መካን የመሆን ስጋትን ይጨምራል	Yaaddoon na maseena jedhuu ni dabalaa	ዕድል መኻንነት ይውስኽ እዮ
negative	b	Increase risk of infection	የመመረዝ ስጋትን ይጨምራል	Yaddoon faalamuu ni dabalaa	ብረኽሲ ናይ ምትሓዝ ዕድል ይውስኽ እዮ
negative	c	Might be expelled	ሊወጣ ይችላል	Ba'uu ni danda'a	ብዓርሱ ክወፅእ ይኽእል እዮ
negative	d	Painful to insert (fear of insertion)	በሚገባት ጊዜ ህመም አለው (ፍርሃት)	Sodaa yeroo galfatan nama dhukkuba	ክኣትው ከሎ ቓንዛ ኣለዎ ዝብል ስግኣት
negative	e	Painful to remove (fear of removal)	በሚወጣበት ጊዜ ህመም አለው (ፍርሃት)	Yeroo ba'u nama dhukkubaa	ክወፅእ ከሎ ቓንዛ ኣለዎ ዝብል ስግኣት
negative	f	It feels uncomfortable	አይመችም	Namaaf hin mijatuu	ንምጥቃም ኣይጥዕምን
negative	g	Once inserted, it moves around in the body	ከገባ በኋላ ሰውነት ውስጥ ወዲህ ወዲያ ይላል	Erga galfatanii booda qaama nama keessa asiif achii sosocho'a	ኣብ ኣካል ምስኣተወ ክንቐሳቐስ እዮ ዝብል ስግኣት
negative	h	Procedure is embarrassing	ሂደቱ አሳፋሪ ነው	Adeemsiisaa nama sodaachisa	እቲ ከይዲ መፍርሒ እዮ
negative	i	Need a provider to remove	ለመማውጣት የጤና ባለሞያ ያስፈልጋል	Bafachuuf ogeessa fayyaa barbaachisa	ንክወፅእ በዓል ሞያ ጥዕና የድሊ
negative	j	Weight loss/gain	ክብደት መቀነስ/መጨመር	Ulfaatina hir'isuu/dabaluu	ክብደት ይቅንስ/ይውስኽ
negative	k	Increase bleeding	የደም መፍሰስ መጨመር	Dhangaala'a dhiigaa ni dabalaa	ዝፈስሰ ደም ክውስኽ ይኽእል
negative	l	Causes body weakness	የድካም መጨመር	Dadhabbii ni dabalaa	ድኻም ክውስኽ ይኽእል
negative	m	Interferes with daily activities	የለት ተለት እንቅስቃሴን ላይ እክል ይፈጥራል	Sochii guyyaa guyyaan godhurratti dhiibbaa uuma	ኣብ መዓልታዊ ምንቕስቓስ ፀገም ክፈጥር ይኽእል
negative	n	Not heard negative things	ምንም መጥፎ ነገር አልሰማሁም	Waan faallaa ta'an dhaga'ee hin beeku	ኣሉታዊ ነገራት ኣይሰማዕኹን
negative	p	Disturbs menstruation cycle	የወር አበባ ያዛባል	Marsaa laguu ni jeeqa	ወርሓዊ ፅግያት የዛብዐ
negative	q	Removal service is not easily accessible	ለማስወጣት ስንፈልግ አገልግሎቱን በቅርብ አናገኝም	Yoo baafachuu barbanee tajaajila kana dhiyootti hin argannu	ክነውፅእ እንተደሊና ኣብ ቀረባ ኣይንረክብን
negative	o	Other	ሌላ	Kan biroo	ካሊእ
relyinfo	1	Not at all	ምንም አልጠቀምም	Homaa hin fayyadamu	ምንም ኣይጥቀምን
relyinfo	2	Just a bit	በተወሰነ ደረጃ እጠቀማለሁ	Hanga tokko nan fayyadama	ብመጠኑ ይጥቀም እየ
relyinfo	3	A lot	በጣም እጠቀማለሁ	Baayyeen fayyadama	ብጠዕሚ ይጥቀም እየ
infoteller	a	Spouse or partner	ባለቤቴን ወይም የትዳር አጋር	Abbaa warraa koo	ካብ በዓል ገዛይ ወይ መፃምደይ
infoteller	b	Friend or neighbor	ጓደኛ ወይም ጎሮቤት	Hiriyyaa/ollaa	ካብ መሐዛይ ወይ ጐረቤት
infoteller	c	Family member or relative (beside spouse or partner)	የቤተሰብ አባላት ወይም ዘመድ ( ከባለቤቴን ወይም ከትዳር አጋር በተጨማሪ)	Miseensa maatii/fira(dabalaata abbaa warraa)	ካብ ኣባል ስድራ ወይ ዘመድ
infoteller	d	Health extension worker	የጤና ኤከስቴንሽን ሰራተኛ	HEF	ሰራሕተኛ ጥሙር ጥዕና
infoteller	e	Health Development Army (HDA) person	የልማት ቡድን መሪ (1፡5 ወይም 1፡30)	Durisitoota Raayyaa Misooma Fayyaa (1:5 ykn 1:30)	ኣመራርሓ ልምዓት ጉጅለ
infoteller	f	A religious leader	የሐይማኖት መሪ	Abbootii amantaa	መራሕቲ ሃይማኖት
infoteller	g	Radio	ራድዮ	Raadiyoo	ራድዮ
infoteller	h	TV	ቴሌቨዝን	Televizyiinii	ቴሌቨዝን
infoteller	i	Telephone /mobile/text	መደበኛ ስልክ/ሞባይል/አጭር የጹፍ መልክት	Bilbila manaa/moobaayilii/ergaa gabaabaa	መደበኛ ስልኪ/ሞባይል/ሓፂር ናይ ፅሑፍ መልእኽቲ
infoteller	j	Website	የመረጃ መረብ	Odeeffannoo websaayitii	ካብ መርበብ ሓበሬታ
infoteller	k	Newspaper	ጋዜጣ	Gaazeexaa	ጋዜጣ
infoteller	l	Agricultural development agent	የግብርና ልማት ጣብያ ሰራተኛ	Hojjetoota misooma qonnaa	ሕርሻ ወኪል
infoteller	m	Teachers	መምህራን	Barsiisota	መምህር
infoteller	n	Some other person or media	ሌላ ሰው	Nama biroo	ካልእ ሰብ
infoteller	o	Other sources	ሌላ የመረጃ ምንጭ	Madda odeeffannoo biroo	ካልእ እንተሃልዩ ይገለፅ
infoteller	p	Do not know	አላዉቅም	Hin beekani	ኣይጥፈልጥን
reasondely	a	Financial reason	ከገንዘብ ጋር የተገናኘ ምክንያት	Sababa mallaqaan wal qabate	ፀገም ገንዘብ
reasondely	b	Had enough children we wanted	የምንፈልገውን ያህል የልጅ ብዛት ስላለን	Daa'imman hanga barbaannu waan qabnuuf	ዝኣኹሉና ቆልዑ ወሊድና ኢና
reasondely	c	Unable to find time to take care of the children	ልጆችን የምንንከባከብበት ጊዜ ስለሌለን	Yeroo daa'imman kunuunsinu waan hin qabneef	ቆልዑት ንምሕብሓብ ግዜ ስለዘይርከብ
reasondely	d	For healthy spacing between children	በልጆች መካከል ተገቢ የሆነ እርቀት እንዲኖር	Fayyuummaa isaaniif daa'imman walirra fageessuu	ኣብ መንጎ ቆልዑት ግቡእ ዝኾነ ምፍንታት ንክህሉ
reasondely	e	Health reasons	ከጤና ጋር የተገናኘ ምክንያት	Sababoota fayyaa waliin walqabate	ፀገም ጥዕና
reasondely	f	Others	ሌላ	Kan biroo	ካሊእ
KAPlevel	1	Agree a lot	በጣም እስማማለሁ	Baayyeen itti walii gala	ብጣዕሚ ይስማዕማዕ
KAPlevel	2	Agree somewhat	እስማማለሁ	Hanga tokko ittin walii gala	ብውሱን ይስማዕማዕ
KAPlevel	3	Disagree somewhat	አልስማማም	Hanga tokko itti walii hin galu	ኣይስማዕምዕን
KAPlevel	4	Disagree a lot	በጣም አልስማማም	Baayyee itti walii hin galu	ብጣዕሚ ኣይስማዕምዕን
remember	1	Very easy	በጣም ቀላል	Baayyee salphaa	ብጣዕሚ ቀሊል
remember	2	Somewhat easy	ቀላል	Hanga tokko salphaa	ብመጠኑ ቀሊል
remember	3	Somewhat difficult	ከባድ	Hanga tokko rakkisaa	ዝተወሰነ ከቢድ
remember	4	Very difficult	በጣም ከባድ ነበር	Baayyee rakkisaa ture	ብጣዕሚ ከቢድ
whoremember	a	Myself	እራሤ	Ofiikoo	ባዕለይ
whoremember	b	Using appointment card	የቀጠሮ ካርድ በመጠቀም	Kaardii beellamaa fayyadamuun	ብቆፀሮ መውሃቢ ካርዲ
whoremember	c	The HDA	የለልማት ቡድን መሪዎች	DRMF	ልምዓት ጉጅለ
whoremember	d	The HEW	የጤና ኤክስቴንሽን ባለሙያ	HEF	ጥሙር ጥዕና
whoremember	e	Another health professional	ሌላ የጤና ባለሙያ	Ogeeyyii fayyaa biroo	ካሊእ በዓል ሞያ ጥዕና
whoremember	f	A family member	የቤተሰብ አባላት	Miseensa maatii	ኣባላት ስድራ
whoremember	g	A friend	ጓደኛዬ	Hiriyyaa koo	መሓዛ
whoremember	i	My husband	ባለቤቴ	Abbaa warraa koo	በዓል ገዛይ
whoremember	h	Other	ሌላ ይጠቀስ	Kan biroo (ibsi)	ካሊእ (ይገለፅ)
respectlevel	1	Very respectfully	በጣም አክብሮት አላቸው	Baayyee kabaja namaaf qabu	ብጣዕሚ ኣኽብሮት ብዘለዎ
respectlevel	2	Respectfully	አክብሮት አላቸው	Kabaja namaaf qabu	ብኣኽብሮት
respectlevel	3	Disrespectfully	አክብሮት የላቸውም	Kabaja namaaf hin qabanu	ኣኽብሮት የብለንን
respectlevel	4	Very disrespectfully	በጣም አክብሮት የላቸውም	Baayyee kabaja namaaf hin qaban	ብጣዕሚ ክብረትካ ብዝነክእ
HWknowledgelevel	1	Very knowledgeable	በጣም እውቀት አላቸው	Baayyee beekumsa qabu	ብጠዕሚ ፈላጣት
HWknowledgelevel	2	Knowledgeable	እውቀት አላቸው	Beekumsa qabu	ፈላጣት
HWknowledgelevel	3	Not knowledgeable	እውቀት የላቸውም	Beekumsa hin qabanu	ፍልጠት የብሎምን
comfortlevel	1	Very comfortable	በጣም ይመቸኛል	Baayyee natti tola	ብጣዕሚ ሕጉስቲ
comfortlevel	2	Comfortable	ይመቸኛል	Natti tola	ሕጉስቲ
comfortlevel	3	Uncomfortable	አይመቸኛል	Natti hin tolu	ኣይተሓጎስኩን
comfortlevel	4	Very uncomfortable	በጣም አይመቸኛል	Baayyee natti hin tolu	ብጣዕሚ ኣይተሓጎስኩን
responsivelevel	1	Very responsive	በጣም ምላሽ ይሰጣሉ	Baayyee deebii namaaf kennu	ብጣዕሚ መልሲ ይህቡ
responsivelevel	2	Responsive	ምላሽ ይሰጣሉ	Deebii namaaf kennu	መልሲ ይህቡ
responsivelevel	3	Unresponsive	ምላሽ አይሰጡም	Nama jalaa hin qaban	መልሲ ኣይህቡን
responsivelevel	4	Very unresponsive	በጣም ምላሽ አይሰጡም	Baayyee nama jalaa hin qaban	ብጣዕሚ መልሲ ኣይህቡን
HFrecommendation	1	Go to the same health facility	አንቺ ወደ ሄድሽበት ጤና ጣቢያ ወይም ጤና ኬላ ትሂድ	Dhaabbata fayyaa isuma isin deemtan haa deemtu	ናብቲ ንስኺ ዝኸድክዮ ትካል ጥዕና ክትኸይድ
HFrecommendation	2	Go to another health facility	ወደ ሌላ ጤና ጣቢያ ወይም ጤና ኬላ ትሂድ	Dhaabbata fayyaa biroo haa deemtu	ናብ ካሊእ ትካል ጥዕና ንክትኸይድ
HFrecommendation	3	Would not recommend that she go to any health facility	የትም ጤና ጣቢያ ወይም ጤና ኬላ እነድትሄድ አትመክሪያትም	Dhaabbata fayyaa kamiyyuu akka deemtu hin gorsu	ናብ ዝኾነ ይኹን ትካል ጥዕና ክኸዳ ኣይመክርን
HWtoldEDD	1	Doctor	ዶክተር	Doktora	ዶክተር
HWtoldEDD	2	Nurse/Midwife	ነርስ/አዋለጅ ነርስ	Narsii/Narsii deessistuu	ነርስ /መዋልዳን ነርስ
HWtoldEDD	3	Health extension worker	የጤና ኤከስቴንሽን ሰራተኛ	HEF	ጥሙር ጥዕና ሰራሕተኛ
HWtoldEDD	4	Health worker (unknown type)	የጤና ባለሙያ (ሙያው ያልተለየ)	Ogaassa fayyaa(Ogummaan adda hin baane)	በዓል ሞያ ጥዕና(ብርኪ ዘይተፈልየ)
HWtoldEDD	5	Other (specify)	ሌላ ይጠቀስ	Kan biroo (ibsi)	ካሊእ (ይገለፅ)
EDDvsdel	1	On the delivery date	በትክክለኛ በተገመተው የመውለጃ ቀን ነው	Guyyuma tilmaame	ኣብ ማዕልቱ
EDDvsdel	2	Before delivery date	ከተገመተው የመውለጃ ቀን ቀደም ብሎ ነው	Guyyaa tilmaaman dura	ኣቐዲሙ
EDDvsdel	3	After delivery date	የተገመተው የመውለጃ ቀን ካለፈ በኃላ ነው	Guyyaa tilmaama da'umsaa erga darbee booda	ድሒሩ
whenfpafterdeldiscuss	1	Within 24 hours after delivery	ከወሊድ በኃላ በ24 ሰዓት ውስጥ	Da'umsa booda sa'aa 24 keesstti	ድሕረ ወሊድ ኣብውሽጢ 24 ሰዓት
whenfpafterdeldiscuss	2	within 3 days after delivery	ከወሊድ በኃላ በ3 ቀን ውስጥ	Da'umsa booda guyyoota 3 keesstti	ድሕሪ ወሊድ ኣብ ውሽጢ 3 መዓልቲ
whenfpafterdeldiscuss	3	within 1 week after delivery	ከወሊድ በኃላ በአንድ ሳምንት ውስጥ	Da'umsa booda torban1 keessatti	ድሕሪ ወሊድ ኣብ ውሸጢ 1 ሰሙን
whenfpafterdeldiscuss	4	within 6 weeks after delivery	ከወሊድ በኃላ በ6 ሳምንት ውስጥ	Da'umsa booda torban 6 keessatti	ድሕሪ ወሊድ ኣብ ውሸጢ 6 ሰሙን
whenfpafterdeldiscuss	5	beyond 6 weeks after delivery	ከወሊድ በኃላ ከ 6 ሳምንት በኃላ	Da'aanii torban 6 booda	ድሕሪ ወሊድ ድሕሪ 6 ሰሙን
whenfpafterdeldiscuss	6	Not discussed on family planning	አልተወያየንም	Hin mari'anne	ኣይተመያየጥናን
HDAtype	1	1:5 leader	የ 1 ለ 5 መሪ	Dursituu tokko-shanee (1:5)	መራሒት 1፡5
HDAtype	2	1:30 leader	የ 1 ለ 30 መሪ	Dursituu Garee(1:30)	መራሒት 1፡30
mapavl	1	Yes displayed on the wall	አዎ፣ ግድግዳ ላይ ተለጥፏል	Eeyyee, keenyan/gidiraa irratti maxxanfameera	እወ ኣብ ገዛይ ለጢፈዮ ኣለኹ
mapavl	2	Yes not displayed on the wall	አዎ፣ ግድግዳ ላይ አልተለጠፈም	Eeyyee, girgiddaa/gidiraa irratti hin maxxanfamne	ኣሎ ግና ኣይለጠፍኩዎን
mapavl	3	Not available	የለም	Lakki	የለን
yesnoNA	1	Yes	አዎ	Eeyyee,	እወ
yesnoNA	2	No	የለም	Lakki	ኣይፋሉን
yesnoNA	3	Not Applicable	አይመለከታትም	Hin ilaallatuu	ኣይምልከታን
pregconftopics	a	Birth preparedness	የወሊድ ቅድመ ዝግጅት	Qophii da'umsaa	ምድላው ንሕርሲ
pregconftopics	b	Importance of ANC	የ ቅድመ ወሊድ ክትትል ጠቀሜታ	Fayidaa hordoffii da'umsa duraa	ጥቕሚ ግልጋሎት ቅድመ ወሊድ
pregconftopics	c	Institutional delivery	በ ጤና ተቋም ስለ መውለድ	Waa'ee dhaabbata fayyaatti da'uu	ኣብ ትካል ጥዕና ብዛዕባ ምውላድ
pregconftopics	d	Importance of post-natal checks	የ ድህረ ወሊድ ክትትል ጠቀሜታ	Fayidaa hordoffii da'umsa boodaa	ጥቕሚ ድሕረ ወሊድ ምርመራ
pregconftopics	e	Seeking newborn care	ለ ጨቅላ ህጻናት የህክምና እርዳታ ስለመፈለግ	Fedhii kunuunsa/hordoffii daa'imman dhalattuuf godhamu qabaachuu	ክንክን ሓዱሽ ንዝተወለደ ህፃን
pregconftopics	g	Immunization	ክትባት
pregconftopics	h	Childhood illness	ሕጻናት ህመም (Childhood illness)
pregconftopics	f	Other (specify)	ሌላ	Kan biroo	ካሊእ (ይገለፅ)
pregconfinform	a	HDA	የልማት ቡድን መሪዎች	DRMF	ኣመራርሓ ልምዓት ጉጅለ
pregconfinform	b	HEW	የጤና ኤክስቴንሽን ባለሙያ	HEF	ሰራሕተኛ ጥሙር ጥዕና ቤተሰብ
pregconfinform	c	Health worker	የጤና ባለዉያ	Ogeessa fayyaa	ሰብ ሞያ ጥዕና
pregconfinform	d	My husband	ባለቤቴ ወይም የትዳር አጋሬ	Abbaa warraa koo	በዓል ገዛይ
pregconfinform	f	kebele administratio staff	የቀበሌ አመራሮች	Gaggeessitoota gandaa	ጣብያ ኣመራርሓ
pregconfinform	e	Other	ሌላ	Kan biroo	ካሊእ (ይገለፅ)
pregconfwhere	1	At HDA's place	በልማት ቡድን መሪዎች ቤት/ቦታ	Bakka/mana jireenya DRMF	ልምዓት ጉጅለ ኣብ ዝእከባሉ ቦታ
pregconfwhere	2	At gote/kebele meeting place	በ ጎጥ/ በቀበሌ ስብሰባ ቦታ	Bakka walga'ii /zoonii/gandaa	ኣብ ቁሸት/ጣብያ/ መአከቢ ቦታ
pregconfwhere	3	Health post	በጤና ኬላ	Keellaa Fayyaa	ኬላ ጥዕና
pregconfwhere	4	Health center	በጤና ጣቢያ	Buufata Fayyaa	ጣብያ ጥዕና
pregconfwhere	5	Kebele administration offcie	በቀበሌው አመራር ቢሮ	Waajjira Bulchiinsa gandaa	ኣብ ጣቢያ ምምሕዳር
pregconfwhere	6	Other	ሌላ	Kan biroo	ካሊእ
pregconfsatisf	1	Yes was satisfied	አዎ፣ ረክቻለሁ	Eeyyee itti quufeera	እወ ዓጊበ
pregconfsatisf	2	No was not satisfied	የለም፣አረካሁም	Lakki itti hin quufne	ኣይፋሉን ኣይዐገብኩን
pregconfsatisf	3	Neither satisfied nor dissatisfied	አልረካሁምም አልከፋኝምም	Itti hin quufnes mufannes	ኣብ መንጎ
dassistp	1	Doctor	ዶክተር	Doktora/haakima	ዶክተር ል/ጉጅለ ልምዲ መዋልዳን ስድራቤተይ / መሓዙተይ ማንም ኣይነበረን ካሊእ (ይገለፅ)
dassistp	2	Nurse/midwife	ነርስ/አዋለጅ ነርስ	Narsii/Narsii deessistuu	ነርስ/መዋልዳን ነርስ
dassistp	3	Health extension worker	የጤና ኤከስቴንሽን ሰራተኛ	HEF	ሰራሕተኛ ጥሙር ጥዕና ቤተሰብ
dassistp	9	Health worker (unknown type)	ጤና ባለሞያ (ሙያዉ የማይታወቅ)	Ogeessa fayyaa (Ogummaan kan adda hin baane)	በዓል ሞያ ጥዕና/ሞይኡ ብትኽክል ዘይፈልጦ/
dassistp	4	HAD	የልማት ቡድን መሪ	DRMF	ኣመራርሓ ልምዓት ጉጅለ ካሊእ (ይገለፅ)
dassistp	5	traditional birth attendant	የልምድ አዋላጅ	Deessistuu aadaa	ልምዲ መዋልዳን
dassistp	6	Relative/friend	ዘመድ/ጓደኛ	Fira/Hiriyyaa	ስድራቤት/መሓዙተይ
dassistp	7	Nobody	ማንም	Eenyuyyuu	ማንም ኣይነበረን
dassistp	8	Other(specify)	ሌላ	Kan biroo	ካሊእ (ይገለፅ)
satisflevel	1	Fully satisfied	በጣም ተደስቻለሁ	Baayyee itti gammadeera/quufeera	ብጣዕሚ ዓጊበ
satisflevel	2	Somewhat satisfied	ተደስቻለሁ	Hanga tokko itti gammadeera/quufeera	ብመጠኑ ዓጊበ
satisflevel	3	Somewhat dissatisfied	አልተደሰትኩም	Hanga tokko itti hin gammanne/quufne	ዝተወሰነ ኣይዓገብኩን
satisflevel	4	Fully dissatisfied	ምንም አልተደሰትኩም	Gonkumaa itti hin gammanne/quufne	ምንም ኣይዓገብኩን
feel	1	Very humiliated or disrespected	በጣም ተዋርጄ/ ክብሬ ተነክቶ ነበር (very)	Baayyee na tuffatan/naqaanessan	ብጣዕሚ ክብርኻ ብዝነክእ ተዋሪደ እየ
feel	2	Not very humiliated/disrespected	በመጠኑ ተዋርጄ/ ክብሬ ተነክቶ ነበር (Not very)	Hanga tokko kabaja nadhorkaniiru	ብመጠኑ ተዋሪደ/ክብረይ ተነኺኡ ነይሩ
feel	3	Somewhat humiliated/disrespected	በጣምም ባይሆን ተዋርጄ/ ክብሬ ተነክቶ ነበር (somewhat)	Baayyee ta'uu baatullee kabaja nadhorkaniiru	ብዙሕ እንተዘይኮነ ግን ኣወሪዶምኒ እዮም
feel	4	A little humiliated/disrespected	በትንሹ ተዋርጄ/ ክብሬ ተነክቶ ነበር (A little )	Xiqqo kabaja nadhorkan	ንእሽተይ ኣወሪዶምኒ እዮም
feel	5	Not humiliated/disrespected	ምንም አልተዋረድኩም/ ክብሬም አልተነካም (Not)	Homaa kabaja na hin dhorkine	ምንም ኣይተዋረድኩን /ክብረይ ኣይተነኻእኹን
yesnodknr	1	Yes	አዎ	Eeyyee	እወ
yesnodknr	2	No	የለም	Lakkii	ኣይፋሉን
yesnodknr	98	Don’t know	አላውቅም	Hin beeku	ኣይፈልጥን
abuse	a	Kicked	ተመትቻለሁ (Kicked)	Rukutameera	ተወቒዐ
abuse	b	Pinched	ተቆንጥጫለሁ	Qimmiidameera	ተቐንጢወ
abuse	c	Slapped	በጥፊ መመታት	Kabalaameera	ብፅፍዒት ተወቒዐ
abuse	d	Pushed	መገፋት	Dhiibameera/darbatameera	ተደፊኤ
abuse	e	Beaten	ተደብድቤያለሁ	Reebameera	ተቐጥቒጠ
abuse	f	Episiotomy without anesthesia	ያለማደንዘዛ ተሰፍቻለሁ	Qoricha hadoochaa malee na hodhaniiru	ብዘይ መደንዘዚ ተሰፍየ
abuse	g	Raped	መደፈር	Dirqiin gudeedameera	ተደፊረ
abuse	h	Tied to the delivery bed/delivery couch	ከመውለጃ አልጋው ጋር ታስሪያለሁ	Siree da'umsaarratti hidhameera	ምስ መዋለዲ ዓራት ተኣሲረ
abuse	i	Other	ሌላ	Kan biroo	ካለእ
abuse	j	Don’t know	አላውቅም	Hin beeku	ኣይፈልጥን
abuse	k	Refused/not responded	መናገር አልፈልግም	Dubbachuu hin barbaadu	ክዛረብ ኣይደልን
procedure	a	Tubal ligation	የዘር ፍሪ ቱቦን መቑዋጠር	Ujummoo sanyii dabarsu guduunfuu	ዘርኢ ቱቦ ምቁፃር
procedure	b	Hysterectomy	በቀዶ ጥገና መሀጸንን ማውጣት	Gadameessa baqaqsanii baasuu	ማህፀን ብመጥባሕቲ ምውፃእ
procedure	c	Abdominal palpation	የሆድ ምርመራ	Garaa sakatta'uu	ምርመራ ከብዲ
procedure	d	Vaginal examination	የብልት ምርመራ	Sakatta'insa naf-saalaa	ምርመራ ማህፀን
procedure	e	Episiotomy	ብልት አካባቢ መሰፋት (Episiotomy)	Naannoo naf-saalaa hodhuu	ብልዕቲ በጢሕኻ ምስፋይ (Episotomy)
procedure	f	Inserted IUCD	አይ ዩ ዲ/ሉፕ	Luuppii	አይ ዩ ዲ/ሉፕ
procedure	g	Other	ሌላ	Kan biroo	ካለእ
procedure	h	Don’t know	አላውቅም	Hin beeku	ኣይፈልጥን
procedure	i	Refused/not responded	መናገር አልፈልግም	Dubbachuu hin barbaadu	ክዛረብ ኣይደልን
vabuse	a	Shouted	ጮኸውብኛል	Natti wacaniiru/cookaniiru	ገጭገጭ ኢሎመኒ
vabuse	b	Scolded	ገስጸውኛል	Na ifataniiru	ወቂሶምኒ
vabuse	c	Threatened to withhold services	አገልግሎት እንደማይሰጡኝ ዝተውብኛል	Tajaajila siif hin kenninu jechuun natti dhaadatan	ገግልጋሎት ከምዘይህቡኒ ኣፈራሪሖሙኒ
vabuse	d	Threatened with going to theatre	እንደሚጫወቱብኝ ዝተውብኛል	Akka natti xabatan dhaadatan	ተሓኒየምለይ
vabuse	e	Called by insulting name	ሰድበውኛል	Na-arrabsaniiru	ፀሪፎምኒ
vabuse	f	laughed at or scorned	ስቀውብኛል/ ተሳልቀውብኛል	Natti kolfaniiru/natti qoosan	ስሒቖሙኒ/አባጬሙለይ
vabuse	g	Other	ሌላ	Kan biroo	ካለእ
vabuse	h	Don’t know	አላውቅም	Hin beeku	ኣይፈልጥን
vabuse	i	Refused/not responded	መናገር አልፈልግም	Dubbachuu hin barbaadu	ክዛረብ ኣይደልን
unatt	a	While in labour	በምጥ ላይ እያለሁ	Ciniinsuurra osoon jiruu	ኣብ ዒሕታ እንዳሃለኹ
unatt	b	While delivering	በወሊድ ላይ እያለሁ	Osoon da'aa jiruu	ኣብ ወሊድ እንዳሃለኹ
unatt	c	While experiencing a complication	ችግር አጋጥሞኝ ሳለ	Rakkoo keessa osoon jiruu	ፀገም/ሓልኪ ገጢሙኒ እንዳሃለኹ
unatt	d	After delivery	ከወለድኩ በኋላ	Ergan da'ee booda	ድሕሪ ምውላደይ
unatt	e	Baby left unattended after delivery	ከወለድኩ በኋላ ልጁን ጥለውት ሄዱ	Ergan da'ee booda daa'ima koo dhiisanii deeman/hin hordofne	ድሕሪ ምውላደይ ንሕንጦ ኣይተንከባኸብዎን
unatt	f	Other	ሌላ	Kan biroo	ካለእ
unatt	g	Don’t know	አላውቅም	Hin beeku	ኣይፈልጥን
unatt	h	Refused/not responded	መናገር አልፈልግም	Dubbachuu hin barbaadu	ክዛረብ ኣይደልን
did	1	Formally filed a complaint	በተገቢው ሁኔታ ቅሬታ አቅርቤያለሁ	Bakka barbaachisu hundatti himata ykn iyyata koo dhiyyeeffadheera	ቅሬታይ ንዝምከቶ ኣካል ኣቀሪበ እየ
did	2	Complained to a supervisor or other staff person	ለአለቃ/ለሌላ ሰራተኛ ቅሬታ አቅርቤያለሁ	Himata/iyyata koo itti gaafatamaatti/hojjetoota birootti dhiyyeeffadheera	ቅሬታይ ንሓላፊ/ካሊእ ሰራሕተኛ ኣቕሪበ እየ
did	3	Took no action	ምንም እርምጃ አልወሰድኩም	Tarkaanfii kamiyyuu hin fudhanne	ዝገበርክዎ ነገር የለን
did	4	Other	ሌላ	Kan biroo	ካለእ
did	98	Don’t know	አላውቅም	Hin beeku	ኣይፈልጥን
did	99	Refused/not responded	መናገር አልፈልግም	Dubbachuu hin barbaadu	ክዛረብ ኣይደልን
did	5	Not disrespected	ምንም ክብሬ አልተነካም	Kabajni koo tokkollee hin xuqaamne	ምንም ክብረይ ኣይተነኽአን
pnccheckplace	1	In own home	በራሴ ቤት	Mana koo keessatti	ኣብ ገዛይ
pnccheckplace	2	Health post	ጤና ኬላ	Keellaa Fayyaa	ኬላ ጥዕና
pnccheckplace	3	Health center	ጤና ጣቢያ	Buufata Fayyaa	ጣብያ ጥዕና
pnccheckplace	4	Hospital	ሆስፒታል	Hospitaala	ሆስፒታል
pnccheckplace	5	Other	ሌላ	Kan biroo	ካሊእ
whodidpnc	1	Doctor	ዶክተር	Doktora/haakima	ዶክተር
whodidpnc	2	Nurse/midwife	ነርስ/አዋላጅ ነርስ	Narsii/Narsii deessistuu	ነርስ /መዋልዳን ነርስ
whodidpnc	3	HEW	የጤና ኤክስቴንሽን ባለሙያ	HEF	ጥሙር ጥዕና ቤተሰብ
whodidpnc	4	Health Officer	ጤና መኮንን	Qondaala fayyaa	መኮነን ጥዕና
whodidpnc	5	HDA	የልማት ቡድን መሪ	DRMF	ኣመራርሓ ልምዓት ጉጅለ
whodidpnc	8	TBA	የልምድ አዋላጅ	Deesistuu aadaa	ልምዲ መዋልዳን
whodidpnc	6	Do not know	አላውቅም	Hin beeku	ኣይፈልጥን
whodidpnc	7	Other	ሌላ	Kan biroo	ካሊእ
whodidpncmom	1	Doctor	ዶክተር	Doktora/haakima	ዶክተር
whodidpncmom	2	Nurse/midwife	ነርስ/አዋላጅ ነርስ	Narsii/Narsii deessistuu	ነርስ /መዋልዳን ነርስ
whodidpncmom	3	HEW	የጤና ኤክስቴንሽን ባለሙያ	HEF	ጥሙር ጥዕና ቤተሰብ
whodidpncmom	4	Health Officer	ጤና መኮንን	Qondaala fayyaa	መኮነን ጥዕና
whodidpncmom	8	TBA	የልምድ አዋላጅ	Deesistuu aadaa	ኣመራርሓ ልምዓት ጉጅለ
whodidpncmom	6	Do not know	አላውቅም	Hin beeku	ኣይፈልጥን
whodidpncmom	7	Other	ሌላ	Kan biroo	ካሊእ
pnccompomom	a	Checked breasts	ጡቶቼን ተመርምረዋል	Harmi koo sakatta'ameera	ጡበይ ተመርሚረ
pnccompomom	b	Advised breast feeding	ስለጡት ማጥባት ምክር	Harma hoosisuu irratti gorsameera	ምኽሪ ብዛዕባ ፀባ ጡብ
pnccompomom	c	Oriented about danger signs	ስለ አደገኛ ምልክቶች ትምህረት	Mallattoolee balaaa cimaa irratti hubannoo argadheera	ሓበሬታ ብዛዕባ ሓደገኛ ምልክታት
pnccompomom	d	Educated on family planning	የቤተሰብ እቅድ ትምህረት	Karoora maatiirratti barumsa argadheera	ኣስተምህሮ ትልሚ ስድራ
pnccompomom	e	Information given on nutrition	ስለ ሥራዓተ-ምግብ መረጃ	Odeeffannoo waa'ee sirna nyaataa argadheera	ሓበሬታ ኣብ ኣመጋግባ
pnccompomom	f	Referred to a health facility	ወደ ጤና ድርጅት ሪፈር	Gara dhaabbata fayyaatti ol-erguu	ናብ ትካል ጥዕና ተላኢኸ
pnccompomom	g	Measured Blood Pressure	ደም ግፊቴ ተለክቷል	Dhiibbaan dhiigaa safarameera	ፀቕጢ ደመይ ተዓቂነ
pnccompomom	h	Checked/treated birth-related wound (if applicable)	ከመውለድ ጋር የተያያዙ ቁስሎችን ማከምና መዳናቸውን ማረጋገጥ (እሚመለከታቸው ከሆነ)	Da'umsaan wal qabatee madaan uumamu ilaalameera/ yaalameera (yoo ilaallata ta'e)	ብሰንኪ ወሊድ ንዝተፈጠረ ቁስሊ ተሓኪመ (ዝምልከታ እንተኾይኑ)
pnccompomom	j	Family planning counselling	የቤተሰብ እቅድ ምክርና አገልግሎት	Gorsa fi tajaajila mala karoora maatii	ምኽርን ግልጋሎትን ምጣነ ስድራ
pnccompomom	k	Assessed temperature	የሰውነት ሙቀት መለካት (Assessed temperature)
pnccompomom	l	Assessed breathing	አተነፋፈስ መለካት (Assessed breathing)
pnccompomom	i	Other	ሌላ	Kan biroo	ካሊእ
pnccompobaby	a	Generally examined /looked at baby's body	አጠቃላይ ምርመራ/የህጻኑን ገላ ማየት	Sakatta'iinsi waliigalaa daa'imaaf godhameera	ጠቕላላ ተመርሚሩ(ኣካል እቲ ህፃን ተራእዩ)
pnccompobaby	b	Weighed baby	ህጻኑን መመዘን	Ulfaatina daa'imaa safaruu	ክብደቱ ተዓቂኑ
pnccompobaby	c	Checked cord	እትብቱን መመርምር	Handhuura ilaaluu	ዕትብቱ ተራእዩ
pnccompobaby	d	Advised breastfeeding/exclusive breast feeding	ስለ ጡት ማጥባት ምክር/ጡት ብቻ ስለማጥባት	Gorsa waa'ee harma hoosisuu	ብዛዕባ ፀባ ጡብ ምኽሪ ተዋሂቡ
pnccompobaby	e	Observed breastfeeding	ጡት ሳጠባ ተመልክተውኛል	Yeroon harma hoosisu na ilaalaniiru	ኣብ ኣጣቡዋ ትዕዝብቲ ተገይሩ
pnccompobaby	f	Advised skin-to-skin contact/warmth	ገላ ለ ገላ ማቀፍ/ሙቀቱን መጠበቅ ምክር	Gorsa barbaachisummaa qaama haadhaa fi daa'imaa wal tuqsiisanii hammachuu	ብዛዕባ ሰብነት ንሰብነት ምልጋብ(ሙቐት ምሃብ) ምኽሪ
pnccompobaby	g	Checked baby for danger signs (including sepsis)	ህጻኑን ለአደገኛ ምልክቶች ምርመራ (መመረዝን ጨምሮ)	Mallattoolee balaaa cimaaf (Faalama dabalaatee) sakatta'insa daa'imaaf gochuu	ንሓደገኛ ምልክታት ተፈትሹ( ንረኽሲ ሓዊሱ)
pnccompobaby	h	Educated on danger signs	ስለ አደገኛ ምልክቶች ትምህርት	Waa'ee mallattoolee balaaa cimaarratti barsiisuu	ኣስተምህሮ ብዛዕባ ሓደገኛ ምልክታት
pnccompobaby	i	Referred to a health facility	ወደ ጤና ድርጅት ሪፈር	Dhaabbata fayaatti ol-erguu	ናብ ትካል ጥዕና ተላኢኹ
pnccompobaby	j	Provided information on washing hands before touching baby	ህጻንዋን ከማቀፍ በፊት እጅን ስለመታጠብ ምክር	Gorsa waa'ee osoo daa'ima hin tuqiin dura harka dhiqachuu	ሓበሬታ ብዛዕባ ቅድሚ ህፃን ምሓዝካ ምሕፃብ ኢድ ከም ዘድልይ
pnccompobaby	k	Advised keeping the cord clean	እትብቱን በንጽህና መያዝ ምክር	Gorsa waa'ee qulqullinaa fi qabiinsa handhuuraa	ምኽሪ ብዛዕባ ዕትብቲ ብፅሬት ክተሓዝ ከም ዘለዎ
pnccompobaby	l	Advised not to bathe the baby within 24 hours after birth	ህጻኑን/ኗን ከ24 ሰአት በፊት እነዳይታጠብ/እንዳትታጠብ ምክር	Gorsa waa'ee daa'imni dhalatee sa'aa 24 keessatti dhaqna dhiquu dhiisuu	ምኽሪ ባዛዕባ ህፃን ምስተወለደ ቅድሚ 24 ሰኣት ክሕፀብ ከምዘይብሉ
pnccompobaby	n	Child immunization	የህጻናት ክትባት	Talaallii da'immanii	ክታበት ህፃናት
pnccompobaby	m	other	ሌላ	Kan biroo	ካሊእ
reasonfornonBF	a	My breast milk is not enough	ጡቴ በቂ ወተት የለውም	Harmi koo aannan gahaa hin qabu	ፀባ ጡበይ እኹል ኣይኮነን
reasonfornonBF	b	I do not stay with NAME throughout the day	ቀኑን ሙሉ ከህጻኑ/ኗ ጋር አብሬ ስለማልውል	Guyyaa guutuu daa'ima waliin waan hin oolleef	ምስ ሕንጦ ሙሉእ ማዕልቲ ኣይውዕልን
reasonfornonBF	c	Advised by friends or relatives to do so	ቤተሰቤ ወይም ጓደኞቼ መክረውኝ	Hiriyyoonni ykn firoonni koo waan nagorsaniif	ከምኡ ክገብር ስድራይ/መሓዙተይ መኺረናኒ
reasonfornonBF	d	Tradition or culture	ባህል ወይማ ልማድ	Barmaatilee ykn barsiifata	ባህሊ/ልምዲ
reasonfornonBF	e	Other	ሌላ	Kan biroo	ካሊእ
whyathome	a	Always delivered at home	ሁሌም እቤት ነው የምወልደው	Yeroo hunda manumattin da'aa ture	ኩሉ ግዜ ኣብ ገዛ እየ ዝወልድ
whyathome	b	Husband/mother/mother-in-law does not allow	ባለቤቲ/እናቴ/አማቴ ስለማይፈቅዱ	Abbaan warraa /Haati/ Amaatiin waan hin heyyamneef	በዓል ገዛይ/ኣደይ/ሓማተይ ስለ ዘይፈቕዱ
whyathome	c	Don't like health facilities	የጤና ተቋም መሄድ ደስ ስለማይለኝ	Dhaabbilee fayyaa deemuu hin jaaladhu	ናብ ጥዕና ትካል ምኻድ ስለ ዘይፈቱ
whyathome	d	Expensive to go to health facilities	የጤና ተቋም ውድ ስለሆነ (expensive service charge)	Gatiin tajaajila dhaabbilee fayyaa guddaa waan ta'eef	ጥዕና ትካል ክባር ስለ ዝኾነ
whyathome	g	Distance	የጤና ተቋሙ ሩቅ መሆን	Dhaabbani fayyaa waan fagoo ta'eef	ጥዕና ትካል ርሑቕ ምዃን
whyathome	h	Lack of transportation	የትራንስፖርት ችግር	Rakkoo geejibaa	ሕፅረት ትራንስፖርት
whyathome	e	Tradition/religious reason	ባህላዊ/ሐይማኖታዊ ምክንያት	Sababiiwwan barmaatilee/amantaaf	ባህላዊ /ሃይማኖታዊ /ምኽንያት
whyathome	g	Other cost (not medical cost)	ሌሎች ተያያዥ ወጭዎች	Baaswwan waan addaa addaa kanaan walqabateef	ካልኦት ተተሓሐዝቲ ወፃእታት
whyathome	h	Facility not open	የጤና ተቋሙ ዝግ ስለነበረ	Dhaabbani fayyaa waan cufaa tureef	ጥዕና ትካል ዕፁው ስለዝነበረ
whyathome	i	Poor quality service	የጤና ተቋሙ አገልግሎት ጥራት አናሳ	Qulqulliini dhaabbata fayyaa gadi aana waan ta'eef	ፅሬት ግልጋሎት ጥዕና ትካል ትሑት ምዃን
whyathome	j	No female provider	ሴት የጤና ባለሙያ አለመኖር	Ogeesii fayyaa saalaan dubartii taate waan hin jirreef	ደቂ ኣንስትዮ ሰብ ሞያ ዘይምህላው
whyathome	k	Not necessary	አስፈላጊ አይደለም	Barbaachiisa miti	ኣድላዪ ኣይኮነን
whyathome	l	Not customary	የተለመደ አይደለም	Waan baramee miti	ዝተለመደ ኣይኮነን
whyathome	f	Other	ሌላ	Kan biroo	ካለእ
whyatHF	a	Always delivered at a health facility	ሁሌም የጤና ተቋም ነው የምወልደው	Yeroo hunda dhaabbata fayyaattiin da'aan ture	ኩልጊዜ ኣብ ትካል ጥዕና እየ ዝወልድ
whyatHF	b	Due to existing complications	ባሉት ችግሮች ምክንያት	Sababii rakkooleen jiraniif	ብምኽንያት ዘለዉ ፀገማት
whyatHF	c	Referred by HDA/HEW	የጤና ኤክስቴንሽን ባለሙያዋ/የልማት ቡድን መሪ ልከውኝ	DRMF/HEF ol na erganiiru	ብኣመራርሓ ልምዓት ጉጅለ/ብጥሙር ጥዕና ቤተሰብ ሪፈር ተባሂለ
whyatHF	d	Advised at pregnant women's forum	የነፍሰ ጡር ኮንፈረስ ላይ የተሰጠውን ምክር ሰምቺ	Gorsa konfireensii dubartoota ulfaarratti dhaga'een	ኣብ ናይ ጥኑሳት ኣዴታት ኮንፈረስ ሰሚዐ
whyatHF	e	Taken to health facility due to prolonged labour or delivery related risks	ለረጅም ጊዚ ስላማጥኩኝ/ በወሊድ ጊዚ ችግር ስላጋጠመኝ ወደ ጢና ተቐም ተወሰድኩኝ	Ciniinsuun yeroo dheeraa waan narra tureef (Rakkoo yeroo da'umsaa namudateef)gara dhaabbata fayyaa nageessan	ንነዊሕ እዋን ሕርሲ ስለ ዝድንጎየ ናብ ጥዕና ትካል ሪፈር ተባሂለ
whyatHF	f	Convenient	ተመራጭ ስለሆነ/ስለማያስቸግር	Mijaawaa	ተመራፂ ስለ ዝኾነ/ስለ ዘየፀግም
whyatHF	g	Affordable (free)	አቅምን ያገናዘበ/ ነጻ ስለሆነ	Kaffaltiin isaa salphaa waan ta'eef	ነፃ ስለ ዝኾነ
whyatHF	i	Advised by HDAs	የጤና ልማት ቡድን መሪዎች ስለመከሩኝ	DRMF waan na goorsaniif	ኣመራረሓ ልምዓት ጉጅለ ምኽሪ ስለዝሃባኒ
whyatHF	j	Advised during ANC	በቅድመ ወሊድ ጊዜ ስለመከሩኝ	Yeroon Tajaajiila da'umsa dura fudhaadhu waan na gorsaaniif	ኣብ ክትትል ቅድመ ወሊድ ተመኺረ
whyatHF	h	Other	ሌላ	Kan biroo	ካሊእ
yesnonochild	1	Yes	አዎ	Eeyyee	እወ
yesnonochild	2	No	የለም	Lakkii	ኣይፋል
yesnonochild	3	No children ages 6 to 12	ከ 6-12 እድሜ ክልል ውስጥ ያሉ ልጆች የሉም	Daa'ima waggaa 6-12 hin qabu	ካብ 6 ክሳብ 12 ዕድመ ውሽጢ ዝርከቡ ህፃናት የለዉን
cookingfuel	1	Mainly firewood (purchase or collected)	በዋናነት ማገዶ (ገዝተን/ለቅመን	Irra caalaa qoraan (bitnee/funaannee)	ዕንጨቲ
cookingfuel	2	Animal dung	ኩበት	Kaboota	ዓኾር/ክቦ
cookingfuel	3	Crop residue	የሰብል ተረፈ ምርት(አገዳ…)	Galabaa midhaanii(hossee/hoffaa)	ናይ እኽሊ ተረፈ ምህርቲ
cookingfuel	4	Charcoal	ከሰል	Cilee/Kasala	ፈሓም
cookingfuel	5	Kerosene	ነጭ ጋዝ	Gaazii adii	ፃዕዳ ጋዝ
cookingfuel	6	Butane gas	ቡቴን ጋዝ	Gasii buteeni	ቡቴን ጋዝ
cookingfuel	7	Electricity	ኤሌክትሪክ	Elektirikii	ኤሌክትሪክ
cookingfuel	8	Bio gas	ባዮ ጋዝ	Baahoo gaazii	ባዮ ጋዝ
cookingfuel	10	Does not use any cooking fuel or No food cooked in the household	ማገዶ አይጠቀሙም/ምግብ አያበስሉም	Boba'aa hin fayyadaman/Manatti nyaata hin qopheessan	ዕንጨቲ ኣይጥቀምን/ምግቢ ኣየብስልን
cookingfuel	9	Other	ሌላ	Kan biroo	ካሊእ
informambulance	1	Myself	እራሴ	Ofii koo	ባዕለይ
informambulance	2	My husband	ባለቤቴ	Abbaa warraa koo	በዓል ገዛይ
informambulance	3	Other family member	ለሌላ የቤተሰብ አባል	Miseensa maatii biroo	ካሊእ ኣባል ስድራ
informambulance	4	The WDT	የልማት ቡድን መሪ	DRMF	ኣመራርሓ ልምዓት ጉጅለ
informambulance	5	The HEW	የጤና ኤከስቴንሽን ሰራተኛ	HEF	ሰራሕተኛ ጥሙር ጥዕና ቤተሰብ
informambulance	6	The Kebele administrators	የቀበሌ አመራሮች	Gaggeessitoota gandaa	ኣመራርሓ ጣብያ
informambulance	7	The women association head	የሴቶች ማህበር ዋና ሰብሳቢ	Walitti qabduu waldaa dubartootaa	ኣደወንበር ማሕበር ደቂ ኣንስትዮ
informambulance	8	Other	ሌላ	Kan biroo	ካሊእ
ambuwaitlevel	1	Reasonable	ተገቢ/መጠነኛ	Gahaa	ማእኸላይ
ambuwaitlevel	2	Too long	ረዥም ነው	Baayyee dheeraadha	ብጣዕሚ ነዊሕ
ambuwaitlevel	3	DNK	አላውቅም	Hin beeku	ኣይፈልጥን
wherestaybeforedel	1	Relatives house	የዘመድ ቤት	Mana firaa	ናይ ዘመድ ገዛ
wherestaybeforedel	2	Hotel	ሆቴል	Hoteela	ሆቴል
wherestaybeforedel	3	Maternity waiting homes	የእናቶች መቆያ ቤት	Bakka turtii dubartoota ulfaa	ኣብ መፅንሒ ኣዴታት
wherestaybeforedel	4	Other	ሌላ	Kan biroo	ካሊእ
whoadvised	a	HEW	የጤና ኤከስቴንሽን ሰራተኛ	HEF	ሰራሕተኛ ጥሙር ጥዕና ቤተሰብ
whoadvised	b	WDT/HAD	የልማት ቡድን መሪ	DRMF	ኣመራርሓ ልምዓት ጉጅለ
whoadvised	c	Health workers from hospital	ሆስፒታል የሚሰራ የጤና ባለሙያ	Ogeeyyii fayyaa hospitaala irraa	ኣብ ሆስፒታል ዝሰርሕ በዓል ሞያ
whoadvised	d	Health workers from health center	ጤና ጣቢያ የሚሰራ የጤና ባለሙያ	Ogeeyyii Fayyaa Buufta fayyaarraa	ኣብ ጣብያ ጥዕና ዝሰርሕ በዓል ሞያ
whoadvised	e	Advised at pregnant women's forum	የነፍሰ ጡር ኮንፈረስ ላይ የተሰጠውን ምክር ሰምቺ	Konfireensii dubartoota ulfaarratti gorsa argadheen	ኣብ ኮንፈረንሰ ጥኑሳት ኣዴታት ሰሚዐ
whoadvised	f	Other	ሌላ	Kan biroo	ካሊእ
whymwhnonuse	a	Facility is very near	ተቋሙ ቅርብ ስለሆነ	Dhaabbanni fayyaa dhiyoo waan ta'eef	እቲ ጥዕና ትካል ቀረባ ስለ ዝኾነ
whymwhnonuse	b	No one told me to stay at the waiting homes	የእናቶች መቆያ ቤት እንድቆይ ማንም አልነገረኝም	Bakka turtii dubartoota ulfaa akkan turu namni natti hime hin jiru	ኣብ መፅንሒ ኣዴታት ክፀንሕ ማንም ኣይመኸረንን
whymwhnonuse	c	Not knowing due date (EDD)	የመውለጃ ጊዜዬን ስለማላውቅ	Guyyaan itti da'uu danda'u hin beeku	ዝወልደሉ መዓልቲ ስለዘይፈልጥ
whymwhnonuse	d	Husban/family does not allow	ባለቤቴ/ቤተሰቤ ስለማፈቅዱ	Abbaan warraa/maatiin koo hin eyyaman	ባዓል ገዛይ/ቤተሰብ ስለዘይፈቅዱ
whymwhnonuse	e	Not important	ጠቃሚ አይደለም	Fayidaa hin qabu	ጠቓሚ ኣይኮነን
whymwhnonuse	f	No one to care children/family at home	ከቤት ልጆችን/ቤተሰቤን የሚንከባከብ ሰው ስለሌለ	Daa'imman/maatii koo kunuunsu hin jiru	ንቤተሰብ/ቆልዑ ዝሕብሕብ ስለዘየለ
whymwhnonuse	g	No one to care/accompany me	የሚያዝንልኝ/የሚያካሒደኝ ሰው ስለሌለ	Namni na kunuunsu/na gaggeessu hin jiru	ዝሕግዘኒ/ዘካይደኒ ሰብ ስለዘየለ
whymwhnonuse	i	Lack of transport	መጓጓዣ አለመኖር	Geejjibni dhibuu	ሕፅረት መጓዓዝያ
whymwhnonuse	j	The MWH is not clean	የእናቶች መቆያ ቤቱ ንጹህ ስላልሆነ	Bakki turtii qulqullina hin qabu	መፅንሒ ኣዴታት ፅሩይ ስለዘይኮነ
whymwhnonuse	k	Tradition/religious reason	ባህላዊ/ሐይማኖታዊ ምክንያት	Sababii barmaatilee/amantaa	ባህላዊ/ሃይማኖታዊ ምኽንያት
whymwhnonuse	l	Other	ሌላ	Kan biroo	ካሊእ
mwhdecision	1	Myself	እራሴ	Ofii koo	ባዕለይ
mwhdecision	2	Jointly with family	ከቤተሰብ ጋር በመሆን	Maatii waliin	ምስ ቤተሰብ ብምዃን
mwhdecision	3	Jointly with provider or community health worker	ከባለሙያ ወይም ከማሕበረሰብ ጤና ሰራተኛ ጋር በመሆን	Ogeeyyii ykn RMF waliin	ምስ በዓል ሞያ ብምትሕብባር
mwhdecision	4	other	ሌላ	Kan biroo	ካሊእ
whynotsatmwh	a	Health workers treatment was not good (No respect)	የጤና ሰራተኞቹ እንክብካቤ ጥሩ ስላልነበረ (አላከበሩኝም)	Kunuunsi ogeeyyiin fayyaa naaf godhan gaarii waan hin turre	ክንክን/ኣኽብሮት ሰብ ሞያ ጥዕና ፅቡቕ ስለዘይኮነ
whynotsatmwh	b	It has no home like environment	የቤት ስሜት ስለሌለው	Mana namatti hin fakkatuu/akka manaa mijataa waan hin taaneef	ከም ገዛኻ ስለዘይመስለካ
whynotsatmwh	c	Not convenient to prepare food	ምግብ ለማዘጋጀት ስለማይመች	Nyaata qopheessuuf waan hin mijoofneef	ምግቢ ንምድላው ስለ ዘይምቹ
whynotsatmwh	d	Don't like the physical structure of the house	የቤቱን አቀማመጥ ስላልወደድኩት	Haala taa'umsa manichaa hin jaalanne	ናይቲ ገዛ ኣቀማምጣ ስለ ዘይተመቸወኒ
whynotsatmwh	e	Too many mothers(crowded)	ብዙ እናቶች አሉ (የተጨናነቀ ነው)	Waan haadholiin Baayyeen jiraniif (namatti hin tolu /dhiphisa)	ብዙሓት ኣዴታት ስለዘለዋ(ዝተጨናነቀ እዩ )
whynotsatmwh	f	Size of the room is not adequate	የክፍሉ ስፋት በቂ ስላልሆነ	Bal'inni kutichaa gahaa miti	እቲ ክፍሊ ገፊሕ ስለዘይኮነ
whynotsatmwh	g	Don't like the bed	አልጋውን ስላልወደድኩት	Siree irratti tajaajila kennan hin jaalanne	እቲ ዓረት ስለ ዘይፈተኽዎ
whynotsatmwh	h	Not comfortable to share room with others	ከሌሎች እናቶች ጋር ክፍል መጋራቱ አልተመቸኝም	Haadholii waliin Kutaa qoodachuun waan natti hin tolleef	ምስ ካልኦት ኣዴታት ሓቢርካ ምዃን ስለ ዘይፈተኽዎ
whynotsatmwh	i	Have other children those needs care at home	እቤት የኔን እንክብካቤ የሚፈልጉ ልጆች ስላሉኝ	Kan Daa'imman manatti hafan naaf kunuunsu hin jiru	ኣብ ገዛ ናተይ ክንክን ዘድልዮም ቆልዑ ስለዘለዉ
whynotsatmwh	j	Lack of privacy	የግል ነጻነት ስለሚያሳጣ	Birmadummaa ofii waan nama dhabsiisuuf	ናይ ወልቀ ነፃነት ስለዘስእን
whynotsatmwh	k	lack of health care	የጤና እንክብካቤው ስለሚያንስ	Hanqina kunuunsa fayyaa/waan xiqqaatuuf	ክንክን ጥዕና ስለዝንእሰ
whynotsatmwh	l	Not clean	ንጹህ ስላልሆነ	Qulqulluu waan hin taaneef	ፅሩይ ስለ ዘይኮነ
whynotsatmwh	n	Lack of food supply	የምግብ አቅርቦት አለመኖሩ	Dhiiyyeessiin waan hin jirreef	ቀረብ ምግቢ ስለዘየለ
whynotsatmwh	o	There are no recreational opportunities (No TV or radio or video)	ለመዝናኛ የሚሆኑ እንደ ቲቪ፣ ቪዲዮ፣ ሬዲዮ አለመኖር	Wantooni bashannaafi barbachiisaan kan akka TV, vidiyoo, radiyoo waan hin jirreef	መዘናግዒ ከም ተለቪዠን ፣ረድዮ ዘይምህላዎም
whynotsatmwh	m	Other	ሌላ	Kan biroo	ካሊእ
mwhwhoadvised	1	Facility	ጤና ተቋሙ	Dhaabbata fayyaa	ጥዕና ትካል
mwhwhoadvised	2	Community	ከማሕበረሰብ	Hawaasa	ካብ ሕብረተሰብ
dangerpnc	a	Excessive vaginal bleeding	ከማህጸን ብዙ ደም መፍሰስ	Dhiiga baayyaa gadameessa keessaa dhangala'u	ካብ ማህፀን ደም ምፍሳስ
dangerpnc	b	Foul-smelling discharge	መጥፎ ሽታ ያለው ፈሳሽ ከብልት መፍሰስ	Dhangala'aa foolii qabu naf-saalaa irraa bahuu	ጨና ዘለዎ ፈሳሲ ካብ ማህፀን እንተወፂኡ
dangerpnc	c	High fever	ከፍተኛ ትኩሣት	Gubaa qaamaa cimaa	ሓያል ረስኒ
dangerpnc	d	Severe lower abdominal pain	በታችኛው የሆድ ክፍል የሚሰማ ከባድ ህመም	Garaa ciniinna cimaa	ከቢድ ቁርፀት ከብዲ
dangerpnc	e	Convulsions	መንዘፍዘፍ	Hollachuu/hurgufuu	ኮንቨለዥን/ምንፍርፋር
dangerpnc	h	Unconsciousness	ራስን መሳት	Of-wallaaluu	ዓርስኻ ምስሓት
dangerpnc	i	Severe headache	ከባድ ራስ ምታት	Bowwoo mata Cimaa	ሓያል ርእሲ ሕማም
dangerpnc	j	Blurred vision	ብዥ ያለ እይታ	Ija dura maruu	ብዥታ
dangerpnc	k	Calf pain	በባት ላይ የሚሰማ ከፍተኛ ህመም (እብጠት ኖረውም አልኖረውም)	Dhuukuba sarbaa gubbatti ciminaan dhagaamu (dhiita'us dhiita'uu baatus)	ኣብ መሕኹልቲ ሓያል ሕማም
dangerpnc	l	postpartum psychosis	ራሷን ወይም ልጇን ልትጎዳ እንደምትችል የሚያመለክት ንግግር/ባህርይ	Erga deesee boodaa qaajja'uu	ንባዕላ ወይ ንህፃና ክጎድእ ከምትኽእል ዘመልክት ኣዘራርባ /ባህሪ
dangerpnc	g	Nothing mentioned	ምንም አልተጠቀሰም	waan tokkoolee hin ibsamne	ምንም ኣይተገለፀን
dangerpnc	f	Other	ሌላ	kan biroo	ካሊእ
dangercb	a	Excessive vaginal bleeding	ከፍተኛ ደም ከማህጸን ሲፈስ	Dhiigin heeduun yoo gadameesa kessa dhangala'e	በዝሒ ደም ካብ ማህፀን ክፈስሰ እንተሎ
dangercb	b	Foul-smelling discharge	ሽታ ያለው ፈሳሽ ከማህጸን ከወጣ	Dhangala'aan foolii qabu yoo gadameessa keessa ba'ee	ጨና ዘለዎ ፈሳሲ ካብ ማህፀን እንተወፂኡ
dangercb	c	High fever	ከፍተኛ ትኩሣት	Gubaa qama cimaa	ሓያል ረስኒ
dangercb	d	Baby’s hand or feet come first	የሚወለደው ሕጻን እጅ ቀድሞ ከታየ	Yoo harki daa'ima dhalatuu dursee ba'ee	ናይ ህፃን ኢድ ወይ እግሪ ቀዲሙ እንተተራእዩ
dangercb	e	Baby’s in abnormal position	ሕጻኑ በማህጸን ውስጥ ትክክለኛ ያልሆነ አቀማመጥ ሲኖረው	Daa'imni gadameessa keessatti tessoon isa sirrii yoo hin taane	እቲ ጥንሲ\ህፃን\ አብ ማህፀን ዘለዎ አቀማምጣ ትክከል እንተዘይኮይኑ
dangercb	f	Prolonged labor (>12 hours)	ረጅም የምጥ ጊዜ/ከ12 ሠዓት በላይ	Ciniinsuu yoo irra ture/ sa'atii 12 ol	ዝተናወሐ ሕርሲ (ልዕሊ12 ሰዓት እንተተናዊሑ)
dangercb	g	Retained placenta	የእንግዴ ልጅ ሲዘገይ	Yoo obbaatiin turee	መዳሕንቲ ተዘንጊዑ
dangercb	h	Rupture uterus	የእንሽርት ውሃ ያለጊዜው ሲፈስ	Yoo bishaan gubbee yeroo malee dhangala'ee	ቀሽቲ አንሽቲ ቐዲሙ እንተፈሲሱ
dangercb	i	Prolapsed cord	እትብቱ ቀድሞ ከታየ	yoo handhuurri dursee dhufee	ዕትብቲ ቅድሚ ቆልዓ እንተተርእዩ
dangercb	j	Cord around neck	እትብቱ ከሕጻኑ አንገት ላይ ሲተበሰብ	yoo handhuurri daa'imaa mormaa isatti maramee	ዕትብቲ ኣብ ክሳድ እቲ ዝውለድ ቆልዓ እንተተጠምጢሙ
dangercb	l	Convulsions	እናትየዋ ኮንቨለዥን ሲኖራት	Yoo haati gagabdoo qabatee	ኣዶ እንተኣንፈርፊርዋ
dangercb	m	loss of consciousness	እናትየዋ እራስዋን ስትስት	Yoo haati of wallaaltu	ኣዶ ውነኣ እንትትስሕት
dangercb	n	Preterm	ያለ ቀኑ ሲወለድ	Yoo osoo hin ga'iin dhalate/tte	ኣብ ዘይመዓልቲ ምውላድ
dangercb	o	Preterm premature rapture of memberane (pPROM)	ከ9 ወር በፊት/የመውለጃ ጊዜሽ ሳይደርስ የእንሽርት ውሃ ያለጊዜው ሲፈስ	Ji'a 9 dura/ guyyaan da'umsaa osoo hin ga'iin bishaan gubbee yoo dhangala'e	ቅድሚ 9 ወርሒ ምምልኡ መውለዲ እዋን ከይበፅሐ ቀሽተ አንሽቲ እንተፈሲሱ
dangercb	p	Nothing mentioned	ምንም አልተጠቀሰም	waan tokkoolee maqaa hinibsine	ምንም ኣይተገለፀን
dangercb	k	Other (specify)	ሌላ	kan biroo	ካልእ እንተሃልዩ ይገለፅ
married2	1	YES, FORMERLY MARRIED	አዎ አግብቼ አዉቅ ነበር	Eeeyyee, heerumeen ture	እወ
married2	2	YES, LIVING WITH A MAN	አዎ ከወንድ ጋር እኖር ነበር	Eeeyyee, dhiiraa waliina jiraadha ture	እወ ምስ ወዲ ተባዓታይ ይንብር እየ
married2	3	NO	የለም	Lakkii	የለን
married3	1	WIDOWED	የሞተባት	Kan abbaan mana irra du'e	ሰብኣያ ዝሞታ
married3	2	DIVORCED	የተፋታች	Kan abbaa mana hiiktee	ዝተፋተሐት
married3	3	SEPARATED	የተለያየች	Kan abbaa manaa waliin bakkaa adda addaa jiraatan	ዝተፈላለየት
married	1	Yes, currently married	አዎ ባለትዳር ነኝ	Heerumeerra/amma abbaa manaa qaba	እወ ብዓል ሓዳር እየ
married	2	Yes, living with a man	አልተጋባንም ግን ከወንድ ጋር እኖራለሁ	Wal-hinfunee garuu waliin jiraanna	ኣይተመርዐናን ግን ምስ ሰብኣይ ይነብር
married	3	No, not in union	የለም አላገባሁም፣ ከወንድ ጋርም አልኖርም	Dhiiraa waliin hin jiraadhu	ኣብ ሓዳር እውን ዘይኮና ምስ ሰብኣይ እውን ዘይነብራ
livewith	1	Living together	ከባለቤቴ ጋር እኖራለሁ	Abbaa Warra koo waliin jirachaan jira	ምስ በዓል ገዛይ ይነብር
livewith	2	Staying elsewhere	ከባለቤቴ ጋር አልኖርም	Abbaa Warra koo waliin jirachaa hin jiru	ምስ በዓል ገዛይ እይነብርን
yesnonotseen	1	Yes	አዎ	Eeeyyee	እወ
yesnonotseen	2	No	የለም	Lakkii	ኣይፋሉን
yesnonotseen	3	The baby was not there	ልጁ አልነበረም	Daa'imni bakka sana hin turre	እቲ ህፃን ኣይነበረን
whonotify	1	Your husband	ባል (Your husband)	Abbaa Manaa kee	ሰብኣይ
whonotify	2	HDAs	ጤና ልማት ቡድን (HDAs)	RMF	ልምዓት ጉጅለ ጥዕና
whonotify	3	Your children	ልጅ (Your children)	Ijoollee kee	ውላድ
whonotify	4	Neghbour	ጎረቤት	Ollaa	ጎረቤት
whonotify	5	Other	Other	Kan biroo	ካሊእ
mechanismnotify	1	Phone call	ሰልክ (Phone call)	Bilbilaan	ስልኪ
mechanismnotify	2	Send a card	ካርድ በመላክ	Kaardii/Waraqaa erguudhaan	ካርድ ብምልኣክ
mechanismnotify	3	Send messenger	መልዕክት በመላክ	Nama itti erguudhaan	መልእክቲ ብምልኣክ
mechanismnotify	4	Other	ሌላ	Kan biroo	ካልእ
issuesdiscussed	a	Pregnancy related	እርግዝና ጋር የተያያዘ (Pregnancy related)	Waa’ee ulfaa	ምስ ጥንሲ ብዝተትሓሓዘ
issuesdiscussed	b	Delivery related	ወሊድ ጋር የተያያዘ (Delivery related)	Waa’ee da’umsaa	ምስ ወሊድ ብዝተትሓሓዘ
issuesdiscussed	c	Postpartum related	ድኅረወሊድ ጋር የተያያዘ (Postpartum related)	Waa’ee da’umsa boodaa	ምስ ድሕረወሊድ ብዝተትሓሓዘ
issuesdiscussed	d	Care to children	ልጅ እንክብቤ (Care to children)	Kunuunsa daa’immanii	ክንክን ህፃን
issuesdiscussed	e	Feeding to the mother and children	አመጋገብ (Feeding to the mother and children)	Nyaata/soorata haadhaa fi daa’immanii	ኣመጋግባ
issuesdiscussed	f	Family planning	ቤተሰብ ዕቅድ	Karoora Maatii	ትልሚ ስድራ
issuesdiscussed	g	Don't know	አላውቅም	Hin beeku	ኣይፈልጥን
issuesdiscussed	h	Other	Other	Other	ካልእ
supportlevel	1	Strongly agree	በጣም እስማማለሁ	Cimseen deggera	ብጣዕሚ ይስማዕማዕ
supportlevel	2	Somewhat agree	እስማማለሁ	Hanga tokko nan deggera	ይስማዕማዕ
supportlevel	3	Not sure	እርግጠኛ አይደለሁም (Not sure)	Hin beeku/hin mirkaneeffanne	እርግፀኛ ኣይኮንኩን
supportlevel	4	Somewhat disagree	አልስማማም	Hanga tokko nan morma	ኣይስማዕምዕን
supportlevel	5	Strongly disagree	በጣም እልስማማም	Cimseen morma	ብጣዕሚ ኣይስማዕማዕን
agreelevel	1	Agree a lot	በጣም እስማማለሁ	Cimseen deggera	ብጣዕሚ ይስማዕማዕ
agreelevel	2	Agree somewhat	እስማማለሁ	Hanga tokko nan deggera	ይስማዕማዕ
agreelevel	3	Not sure	እርግጠኛ አይደለሁም (Not sure)	Hin beeku/hin mirkaneeffanne	እርግፀኛ ኣይኮንኩን
agreelevel	4	Disagree somewhat	አልስማማም	Hanga tokko nan morma	ኣይስማዕምዕን
agreelevel	5	Disagree a lot	በጣም እልስማማም	Cimseen morma	ብጣዕሚ ኣይስማዕማዕን
videodiscuss	a	During pregnant Women conferences	በነፍሰጡር እናቶች ኮንፈረንስ ጊዜ	Konferensii dubartoota ulfaa irratti	ኣብ እዋን ኮንፈረንስ ኣዴታት
videodiscuss	b	During community conferences	በህዝብ ስብሰባ ጊዜ (During community conferences)	Konferensii/Walga’ii hawaasaa irratti	ኣብ ናይ ህዝቢ ኣኬባ እዋን
videodiscuss	c	During HDA meetings	በጤና ልማት ቡድን ስብሰባ ጊዜ	Walga’ii RMDD irratti	ኣብ ናይ ጉጅለ ልምዓት ኣኬባ እዋን
videodiscuss	d	Maternity waiting homes	እናቶች መቆያ ቤት	Bakkamana turtii deessuu keessatti	ኣብ መፅንሒ ኣዴታት
videodiscuss	e	Others	ሌላ	Kan biroo	ካልእ
condition	1	Pregnant with ${q104_w0_11}	${q104_w0_11} ነፍሰጡር እያለሁ	Ulfan ture ${q104_w0_11}	ጥንስቲ እናሃለኩ
condition	2	My child was born	ልጀ ሲወለድ (My child was born)	Mucaan dhalatteetti/ dhalateera	ህፃን እንትውለድ
whatdiscussed	a	ANC	ቅድመ ወሊድ	Kunuunsa Da’umsa Duraa
whatdiscussed	b	Delivery	ወሊድ	Da’umsa	ቅድመ ወሊድ
whatdiscussed	c	PNC	ድህረወሊድ	Kunuunsa Da’umsa boodaa	ወሊድ
whatdiscussed	d	EPI	ክትባት	Talaallii	ድሕረ ወሊድ
whatdiscussed	e	FP	ቤተሰብ ዕቅድ	Karoora Maatii	ክታበት
whatdiscussed	f	Care for sick child	የታመመ ልጅ ክብካቤ	Daa’ima dhukkubsatte/dhibamte yaaluu	ትልሚ ስድራ
whatdiscussed	g	Others	ሌላ	Kan biroo	ክንክን ዝሓመመ ህፃን
whatdiscussed2	a	Danger signs during pregnancy, child birth and PNC	አደገኛ ምልክቶች (በእርግዝና፣ ወሊድና ድህረወሊድ ወቅት)	Mallattoolee balaa ciccimoo/hamoo yeroo ulfaa, da’umsaa fi da’umsa booda mul’atan	ሓደገኛ ምልክታ/ኣብ እዋን ጥንሲ ወሊድን ድሕረ ወሊድ/
whatdiscussed2	b	Importance of ANC	ቅድመ ወሊድ አገልግሎት ጠቀሜታ	Barbaachisummaa kunuunsa da’umsa duraa	ረብሓ ግልጋሎት ቅድመ ወሊድ
whatdiscussed2	c	Birth preparedness and complications readiness	ወሊድ ዝግጂትና ዝግጁነት	Qophii da’umsaa fi yeroo rakkoo wal-xaxaa	ምድላውን ድልውነትን ንሕርሲ
whatdiscussed2	d	Labour and delivery	ምጥና ወሊድ	Ciniinsuu fi da’umsa	ሕርስን ወሊድን
whatdiscussed2	e	Postnatal care	ድህረወሊድ	Kunuunsa da’umsa boodaa	ድሕረ ወሊድ
whatdiscussed2	f	Newborn care	ጨቅላ ሕፃን ክብካቤ (Newborn care)	Kunuunsa daa’ima reefuu dhalattuu	ክንክን ሕንጦ
whatdiscussed2	g	Immunization	ክትባት	Talaallii	ክታበት
whatdiscussed2	h	Childhood illness	የታመመ ልጅ ክብካቤ (Childhood illness)	Dhukkuba/dhibee daa’imaa	ክንክን ዝሓመመ ህፃን
fhcsource	1	HEW	ጤና ኤክስቴንሽን		ሰራሕተኛ ጥሙር ጥዕና ቤተሰብ
fhcsource	2	HDAs	ጤና ልማት ቡድን (HDAs)		ጉጅለ ልምዓት ጥዕና
fhcsource	3	Husband	ባል		ሰብኣይ
fhcsource	4	My children from school	ልጆቼ (My children from school)		ደቀን
fhcsource	5	others	ሌላ		ካልእ
region	Amhara	Amhara	Amhara	Amhara	Amhara
region	Oromia	Oromia	Oromia	Oromia	Oromia
region	SNNP	SNNP	SNNP	SNNP	SNNP
region	Tigray	Tigray	Tigray	Tigray	Tigray
zone	EG	East Gojjam	East Gojjam	East Gojjam	East Gojjam
zone	NG	North Gondar	North Gondar	North Gondar	North Gondar
zone	NS	North Shoa	North Shoa	North Shoa	North Shoa
zone	WG	West Gojjam	West Gojjam	West Gojjam	West Gojjam
zone	EW	East Wollega	East Wollega	East Wollega	East Wollega
zone	IAB	Illu Ababora	Illu Ababora	Illu Ababora	Illu Ababora
zone	JIM	Jimma	Jimma	Jimma	Jimma
zone	WW	West Wollega	West Wollega	West Wollega	West Wollega
zone	BM	Bench Maji	Bench Maji	Bench Maji	Bench Maji
zone	GED	Gedio	Gedio	Gedio	Gedio
zone	KAF	Kafa	Kafa	Kafa	Kafa
zone	SHEK	Sheka	Sheka	Sheka	Sheka
zone	SIL	Silite	Silite	Silite	Silite
zone	YEM	Yem sw	Yem sw	Yem sw	Yem sw
zone	CEN	Central	Central	Central	Central
zone	EAS	Eastern	Eastern	Eastern	Eastern
zone	NW	North West	North West	North West	North West
zone	SE	South East	South East	South East	South East
zone	SOU	Southern	Southern	Southern	Southern
woreda	Alefa	Alefa	Alefa	Alefa	Alefa
woreda	Aneded	Aneded	Aneded	Aneded	Aneded
woreda	AngolellaTera	AngolellaTera	AngolellaTera	AngolellaTera	AngolellaTera
woreda	Ankober	Ankober	Ankober	Ankober	Ankober
woreda	Awobel	Awobel	Awobel	Awobel	Awobel
woreda	BasoLiben	BasoLiben	BasoLiben	BasoLiben	BasoLiben
woreda	BasoWorena	BasoWorena	BasoWorena	BasoWorena	BasoWorena
woreda	BurieZuria	BurieZuria	BurieZuria	BurieZuria	BurieZuria
woreda	Chilga	Chilga	Chilga	Chilga	Chilga
woreda	Debark	Debark	Debark	Debark	Debark
woreda	Dembecha	Dembecha	Dembecha	Dembecha	Dembecha
woreda	Dembia	Dembia	Dembia	Dembia	Dembia
woreda	EastBelessa	EastBelessa	EastBelessa	EastBelessa	EastBelessa
woreda	EnarjEnawga	EnarjEnawga	EnarjEnawga	EnarjEnawga	EnarjEnawga
woreda	EnebsieSarMider	EnebsieSarMider	EnebsieSarMider	EnebsieSarMider	EnebsieSarMider
woreda	Enemay	Enemay	Enemay	Enemay	Enemay
woreda	Ensaro	Ensaro	Ensaro	Ensaro	Ensaro
woreda	GonchaSisoEnesie	GonchaSisoEnesie	GonchaSisoEnesie	GonchaSisoEnesie	GonchaSisoEnesie
woreda	GondarZuria	GondarZuria	GondarZuria	GondarZuria	GondarZuria
woreda	HuletEjunese	HuletEjunese	HuletEjunese	HuletEjunese	HuletEjunese
woreda	JabiTehnan	JabiTehnan	JabiTehnan	JabiTehnan	JabiTehnan
woreda	Kewot	Kewot	Kewot	Kewot	Kewot
woreda	Metema	Metema	Metema	Metema	Metema
woreda	MoretnaJeru	MoretnaJeru	MoretnaJeru	MoretnaJeru	MoretnaJeru
woreda	Quarit	Quarit	Quarit	Quarit	Quarit
woreda	SiadebirnaWayu	SiadebirnaWayu	SiadebirnaWayu	SiadebirnaWayu	SiadebirnaWayu
woreda	Takusa	Takusa	Takusa	Takusa	Takusa
woreda	Tarmaber	Tarmaber	Tarmaber	Tarmaber	Tarmaber
woreda	WestBelessa	WestBelessa	WestBelessa	WestBelessa	WestBelessa
woreda	Wogera	Wogera	Wogera	Wogera	Wogera
woreda	Womberima	Womberima	Womberima	Womberima	Womberima
woreda	Ale	Ale	Ale	Ale	Ale
woreda	Becho	Becho	Becho	Becho	Becho
woreda	Bedele	Bedele	Bedele	Bedele	Bedele
woreda	Beghi	Beghi	Beghi	Beghi	Beghi
woreda	BiloNopa	BiloNopa	BiloNopa	BiloNopa	BiloNopa
woreda	BodjiDirmaji	BodjiDirmaji	BodjiDirmaji	BodjiDirmaji	BodjiDirmaji
woreda	BojiChoqorssa	BojiChoqorssa	BojiChoqorssa	BojiChoqorssa	BojiChoqorssa
woreda	BonyaBoshe	BonyaBoshe	BonyaBoshe	BonyaBoshe	BonyaBoshe
woreda	Bure	Bure	Bure	Bure	Bure
woreda	Chewaka	Chewaka	Chewaka	Chewaka	Chewaka
woreda	Chora	Chora	Chora	Chora	Chora
woreda	ChoraBotor	ChoraBotor	ChoraBotor	ChoraBotor	ChoraBotor
woreda	Darimu	Darimu	Darimu	Darimu	Darimu
woreda	Dedo	Dedo	Dedo	Dedo	Dedo
woreda	Didessa	Didessa	Didessa	Didessa	Didessa
woreda	Ebantu	Ebantu	Ebantu	Ebantu	Ebantu
woreda	Gechi	Gechi	Gechi	Gechi	Gechi
woreda	Gera	Gera	Gera	Gera	Gera
woreda	Ghimbi	Ghimbi	Ghimbi	Ghimbi	Ghimbi
woreda	GidaAyana	GidaAyana	GidaAyana	GidaAyana	GidaAyana
woreda	Goma	Goma	Goma	Goma	Goma
woreda	GudeyaBila	GudeyaBila	GudeyaBila	GudeyaBila	GudeyaBila
woreda	Gullisoo	Gullisoo	Gullisoo	Gullisoo	Gullisoo
woreda	Gumay	Gumay	Gumay	Gumay	Gumay
woreda	Gutogida	Gutogida	Gutogida	Gutogida	Gutogida
woreda	Halu	Halu	Halu	Halu	Halu
woreda	Harolimu	Harolimu	Harolimu	Harolimu	Harolimu
woreda	Homa	Homa	Homa	Homa	Homa
woreda	KiltuKara	KiltuKara	KiltuKara	KiltuKara	KiltuKara
woreda	Kiramu	Kiramu	Kiramu	Kiramu	Kiramu
woreda	Kondala	Kondala	Kondala	Kondala	Kondala
woreda	LaloAssabi	LaloAssabi	LaloAssabi	LaloAssabi	LaloAssabi
woreda	LekaDulecha	LekaDulecha	LekaDulecha	LekaDulecha	LekaDulecha
woreda	Limu	Limu	Limu	Limu	Limu
woreda	LimuKosa	LimuKosa	LimuKosa	LimuKosa	LimuKosa
woreda	LimuSeka	LimuSeka	LimuSeka	LimuSeka	LimuSeka
woreda	Mana	Mana	Mana	Mana	Mana
woreda	ManaSibu	ManaSibu	ManaSibu	ManaSibu	ManaSibu
woreda	Meko	Meko	Meko	Meko	Meko
woreda	Metu	Metu	Metu	Metu	Metu
woreda	Nedjo	Nedjo	Nedjo	Nedjo	Nedjo
woreda	NonoBenja	NonoBenja	NonoBenja	NonoBenja	NonoBenja
woreda	Ommo-nada	Ommo-nada	Ommo-nada	Ommo-nada	Ommo-nada
woreda	Sasiga	Sasiga	Sasiga	Sasiga	Sasiga
woreda	SayyoNoole	SayyoNoole	SayyoNoole	SayyoNoole	SayyoNoole
woreda	Seka-chekorssa	Seka-chekorssa	Seka-chekorssa	Seka-chekorssa	Seka-chekorssa
woreda	ShabeSombo	ShabeSombo	ShabeSombo	ShabeSombo	ShabeSombo
woreda	SibuSire	SibuSire	SibuSire	SibuSire	SibuSire
woreda	Sigmo	Sigmo	Sigmo	Sigmo	Sigmo
woreda	Sokoru	Sokoru	Sokoru	Sokoru	Sokoru
woreda	TiroAfeta	TiroAfeta	TiroAfeta	TiroAfeta	TiroAfeta
woreda	WayuTuka	WayuTuka	WayuTuka	WayuTuka	WayuTuka
woreda	Adiyo	Adiyo	Adiyo	Adiyo	Adiyo
woreda	AlichoWerero	AlichoWerero	AlichoWerero	AlichoWerero	AlichoWerero
woreda	Andracha	Andracha	Andracha	Andracha	Andracha
woreda	Bita	Bita	Bita	Bita	Bita
woreda	Chena	Chena	Chena	Chena	Chena
woreda	Dalocha	Dalocha	Dalocha	Dalocha	Dalocha
woreda	DebubBench	DebubBench	DebubBench	DebubBench	DebubBench
woreda	Decha	Decha	Decha	Decha	Decha
woreda	DillaZuria	DillaZuria	DillaZuria	DillaZuria	DillaZuria
woreda	Gedeb	Gedeb	Gedeb	Gedeb	Gedeb
woreda	Gesha	Gesha	Gesha	Gesha	Gesha
woreda	Gewata	Gewata	Gewata	Gewata	Gewata
woreda	Gimbo	Gimbo	Gimbo	Gimbo	Gimbo
woreda	Gurafereda	Gurafereda	Gurafereda	Gurafereda	Gurafereda
woreda	Hulberg	Hulberg	Hulberg	Hulberg	Hulberg
woreda	Kochire	Kochire	Kochire	Kochire	Kochire
woreda	Lanfaro	Lanfaro	Lanfaro	Lanfaro	Lanfaro
woreda	Masha	Masha	Masha	Masha	Masha
woreda	MenitGoldiya	MenitGoldiya	MenitGoldiya	MenitGoldiya	MenitGoldiya
woreda	MirabAzernet	MirabAzernet	MirabAzernet	MirabAzernet	MirabAzernet
woreda	MisrakAzernet	MisrakAzernet	MisrakAzernet	MisrakAzernet	MisrakAzernet
woreda	Sankura	Sankura	Sankura	Sankura	Sankura
woreda	SemienBench	SemienBench	SemienBench	SemienBench	SemienBench
woreda	Sheko	Sheko	Sheko	Sheko	Sheko
woreda	ShewaBench	ShewaBench	ShewaBench	ShewaBench	ShewaBench
woreda	Silti	Silti	Silti	Silti	Silti
woreda	Wonago	Wonago	Wonago	Wonago	Wonago
woreda	Yeki	Yeki	Yeki	Yeki	Yeki
woreda	Yem	Yem	Yem	Yem	Yem
woreda	Yergachefe	Yergachefe	Yergachefe	Yergachefe	Yergachefe
woreda	Ahferom	Ahferom	Ahferom	Ahferom	Ahferom
woreda	DeguaTemben	DeguaTemben	DeguaTemben	DeguaTemben	DeguaTemben
woreda	Enderta	Enderta	Enderta	Enderta	Enderta
woreda	GantaAfeshum	GantaAfeshum	GantaAfeshum	GantaAfeshum	GantaAfeshum
woreda	HintolaWajirat	HintolaWajirat	HintolaWajirat	HintolaWajirat	HintolaWajirat
woreda	KolaTembein	KolaTembein	KolaTembein	KolaTembein	KolaTembein
woreda	LaelayAdiabo	LaelayAdiabo	LaelayAdiabo	LaelayAdiabo	LaelayAdiabo
woreda	LaelayMaichew	LaelayMaichew	LaelayMaichew	LaelayMaichew	LaelayMaichew
woreda	MedebayZana	MedebayZana	MedebayZana	MedebayZana	MedebayZana
woreda	Ofla	Ofla	Ofla	Ofla	Ofla
woreda	SaesieTsaedaEmba	SaesieTsaedaEmba	SaesieTsaedaEmba	SaesieTsaedaEmba	SaesieTsaedaEmba
woreda	SamreSehart	SamreSehart	SamreSehart	SamreSehart	SamreSehart
woreda	TahtayKoraro	TahtayKoraro	TahtayKoraro	TahtayKoraro	TahtayKoraro
woreda	TahtayMaychew	TahtayMaychew	TahtayMaychew	TahtayMaychew	TahtayMaychew
woreda	WereiLeke	WereiLeke	WereiLeke	WereiLeke	WereiLeke
hp	Manegursageba	Manegursageba	Manegursageba	Manegursageba	Manegursageba
hp	Enaskay	Enaskay	Enaskay	Enaskay	Enaskay
hp	Fitto	Fitto	Fitto	Fitto	Fitto
hp	Mesicha	Mesicha	Mesicha	Mesicha	Mesicha
hp	Amaya	Amaya	Amaya	Amaya	Amaya
hp	Dendegeb	Dendegeb	Dendegeb	Dendegeb	Dendegeb
hp	Zendogur	Zendogur	Zendogur	Zendogur	Zendogur
hp	AgeniFereda	Ageni Fereda	Ageni Fereda	Ageni Fereda	Ageni Fereda
hp	Gaza	Gaza	Gaza	Gaza	Gaza
hp	LazabuladigieHp	Lazabuladigie Hp	Lazabuladigie Hp	Lazabuladigie Hp	Lazabuladigie Hp
hp	Chank	Chank	Chank	Chank	Chank
hp	Tirahina	Tirahina	Tirahina	Tirahina	Tirahina
hp	Kurfa	Kurfa	Kurfa	Kurfa	Kurfa
hp	Abawuram	Abawuram	Abawuram	Abawuram	Abawuram
hp	SenbetDebir	Senbet Debir	Senbet Debir	Senbet Debir	Senbet Debir
hp	Goga	Goga	Goga	Goga	Goga
hp	Soma	Soma	Soma	Soma	Soma
hp	DebiTenaye	Debi Tenaye	Debi Tenaye	Debi Tenaye	Debi Tenaye
hp	Debo	Debo	Debo	Debo	Debo
hp	Debremedehanit	Debremedehanit	Debremedehanit	Debremedehanit	Debremedehanit
hp	Enebre	Enebre	Enebre	Enebre	Enebre
hp	Worebagna	Worebagna	Worebagna	Worebagna	Worebagna
hp	Yeguch	Yeguch	Yeguch	Yeguch	Yeguch
hp	Yemajeta	Yemajeta	Yemajeta	Yemajeta	Yemajeta
hp	Adisalem	Adisalem	Adisalem	Adisalem	Adisalem
hp	Yetinura	Yetinura	Yetinura	Yetinura	Yetinura
hp	GetesemaniNo2Hp	Getesemani No 2 Hp	Getesemani No 2 Hp	Getesemani No 2 Hp	Getesemani No 2 Hp
hp	Kosoye	Kosoye	Kosoye	Kosoye	Kosoye
hp	Meredo	Meredo	Meredo	Meredo	Meredo
hp	Minziro	Minziro	Minziro	Minziro	Minziro
hp	Addisalem	Addisalem	Addisalem	Addisalem	Addisalem
hp	AgereHiwot	Agere Hiwot	Agere Hiwot	Agere Hiwot	Agere Hiwot
hp	AndenetMariam	Andenet Mariam	Andenet Mariam	Andenet Mariam	Andenet Mariam
hp	Birur	Birur	Birur	Birur	Birur
hp	Debreselam	Debreselam	Debreselam	Debreselam	Debreselam
hp	Debretsehay	Debretsehay	Debretsehay	Debretsehay	Debretsehay
hp	Debreyibabe	Debreyibabe	Debreyibabe	Debreyibabe	Debreyibabe
hp	Zengebane	Zengebane	Zengebane	Zengebane	Zengebane
hp	Alelo	Alelo	Alelo	Alelo	Alelo
hp	ZebachBahir	Zebach Bahir	Zebach Bahir	Zebach Bahir	Zebach Bahir
hp	Betaso	Betaso	Betaso	Betaso	Betaso
hp	AshetiTaliya	Asheti Taliya	Asheti Taliya	Asheti Taliya	Asheti Taliya
hp	Digunaguancha	Digunaguancha	Digunaguancha	Digunaguancha	Digunaguancha
hp	Dinjatsion	Dinjatsion	Dinjatsion	Dinjatsion	Dinjatsion
hp	Enangiya	Enangiya	Enangiya	Enangiya	Enangiya
hp	GebezeMariam	Gebeze Mariam	Gebeze Mariam	Gebeze Mariam	Gebeze Mariam
hp	QaretEyasus	Qaret Eyasus	Qaret Eyasus	Qaret Eyasus	Qaret Eyasus
hp	QuariteEnechilala	Quarite Enechilala	Quarite Enechilala	Quarite Enechilala	Quarite Enechilala
hp	Abaya	Abaya	Abaya	Abaya	Abaya
hp	Arema	Arema	Arema	Arema	Arema
hp	ArgaganaAsfachew	Argagana Asfachew	Argagana Asfachew	Argagana Asfachew	Argagana Asfachew
hp	Armanya	Armanya	Armanya	Armanya	Armanya
hp	Dokakit	Dokakit	Dokakit	Dokakit	Dokakit
hp	Mafud	Mafud	Mafud	Mafud	Mafud
hp	ShotelAmba	Shotel Amba	Shotel Amba	Shotel Amba	Shotel Amba
hp	Ayseg	Ayseg	Ayseg	Ayseg	Ayseg
hp	Jejeh	Jejeh	Jejeh	Jejeh	Jejeh
hp	Yisakdebir	Yisakdebir	Yisakdebir	Yisakdebir	Yisakdebir
hp	Gomer	Gomer	Gomer	Gomer	Gomer
hp	K/badesa	K/badesa	K/badesa	K/badesa	K/badesa
hp	BekelchaCilaloo	Bekelcha Cilaloo	Bekelcha Cilaloo	Bekelcha Cilaloo	Bekelcha Cilaloo
hp	Malo	Malo	Malo	Malo	Malo
hp	KachoWabera	Kacho Wabera	Kacho Wabera	Kacho Wabera	Kacho Wabera
hp	Jefki	Jefki	Jefki	Jefki	Jefki
hp	BurkaBodji	Burka Bodji	Burka Bodji	Burka Bodji	Burka Bodji
hp	DaroSombo	Daro Sombo	Daro Sombo	Daro Sombo	Daro Sombo
hp	DidibeTuli	Didibe Tuli	Didibe Tuli	Didibe Tuli	Didibe Tuli
hp	LalisaBabo	Lelisa Babo	Lelisa Babo	Lelisa Babo	Lelisa Babo
hp	LalisaJeto	Lelisa Jeto	Lelisa Jeto	Lelisa Jeto	Lelisa Jeto
hp	LataBobine	Leta Bobine	Leta Bobine	Leta Bobine	Leta Bobine
hp	SiboAbo	Sibo Abo	Sibo Abo	Sibo Abo	Sibo Abo
hp	Delebe	Delebe	Delebe	Delebe	Delebe
hp	HaliluMeaso	Halilu Measo	Halilu Measo	Halilu Measo	Halilu Measo
hp	O/yalla	O/yalla	O/yalla	O/yalla	O/yalla
hp	Solla	Solla	Solla	Solla	Solla
hp	NanoHinde	Nano Hinde	Nano Hinde	Nano Hinde	Nano Hinde
hp	BidoJiren	Bido Jire	Bido Jire	Bido Jire	Bido Jire
hp	GoleMaya	Gole Maya	Gole Maya	Gole Maya	Gole Maya
hp	Imbero	Imbero	Imbero	Imbero	Imbero
hp	KobaKela	Koba Tela	Koba Tela	Koba Tela	Koba Tela
hp	Minne	Mine	Mine	Mine	Mine
hp	Yabello	Yabello	Yabello	Yabello	Yabello
hp	KomboMikael	Kombo Mikael	Kombo Mikael	Kombo Mikael	Kombo Mikael
hp	Tole	Tole	Tole	Tole	Tole
hp	GudinaCaliya	Gudina Caliya	Gudina Caliya	Gudina Caliya	Gudina Caliya
hp	KasoHixi	Kaso Hixi	Kaso Hixi	Kaso Hixi	Kaso Hixi
hp	Bore	Bore	Bore	Bore	Bore
hp	GurboDege	Gurbo Dege	Gurbo Dege	Gurbo Dege	Gurbo Dege
hp	HawisaBilo	Hawwisa Bilo	Hawwisa Bilo	Hawwisa Bilo	Hawwisa Bilo
hp	IfoYaki	Ifo Yaki	Ifo Yaki	Ifo Yaki	Ifo Yaki
hp	LemaTaho	Lima Daho	Lima Daho	Lima Daho	Lima Daho
hp	Kenaf	Kenaf	Kenaf	Kenaf	Kenaf
hp	HaluGamachis	Halu Gemmechis	Halu Gemmechis	Halu Gemmechis	Halu Gemmechis
hp	Hamuma	Hamuma	Hamuma	Hamuma	Hamuma
hp	K/mihret	Kidane mihiret	Kidane mihiret	Kidane mihiret	Kidane mihiret
hp	Qersa	Kersa	Kersa	Kersa	Kersa
hp	Walqitesa	Welkitessa	Welkitessa	Welkitessa	Welkitessa
hp	Godo	Godo	Godo	Godo	Godo
hp	Idorojirma	Idorojirma	Idorojirma	Idorojirma	Idorojirma
hp	Nachino	Nachino	Nachino	Nachino	Nachino
hp	KarmaShoro	Karma Shoro	Karma Shoro	Karma Shoro	Karma Shoro
hp	Lemeti	Lemeti	Lemeti	Lemeti	Lemeti
hp	GobozeWabe	Goboze Wabe	Goboze Wabe	Goboze Wabe	Goboze Wabe
hp	Woleke	Woleke	Woleke	Woleke	Woleke
hp	MojoWorji	Mojo Worji	Mojo Worji	Mojo Worji	Mojo Worji
hp	GeboLalisa	Gebo Lalisa	Gebo Lalisa	Gebo Lalisa	Gebo Lalisa
hp	KaraWayuAbo	Kara Wayu Abo	Kara Wayu Abo	Kara Wayu Abo	Kara Wayu Abo
hp	Chulbe	Chulbe	Chulbe	Chulbe	Chulbe
hp	GamtaAmuma	Gamta Amuma	Gamta Amuma	Gamta Amuma	Gamta Amuma
hp	WagariBuna	Wagari Buna	Wagari Buna	Wagari Buna	Wagari Buna
hp	AbiyuGibe	Abiyu Gibe	Abiyu Gibe	Abiyu Gibe	Abiyu Gibe
hp	MedaBore	MedaBore	MedaBore	MedaBore	MedaBore
hp	NadaSokote	Nada Sokote	Nada Sokote	Nada Sokote	Nada Sokote
hp	BadasaJarso	Badasa Jarso	Badasa Jarso	Badasa Jarso	Badasa Jarso
hp	Lilucha	Lilucha	Lilucha	Lilucha	Lilucha
hp	Mehci	Mehci	Mehci	Mehci	Mehci
hp	AdamiBedeyi	Adami Bedeyi	Adami Bedeyi	Adami Bedeyi	Adami Bedeyi
hp	Wangesho	Wengesho	Wengesho	Wengesho	Wengesho
hp	Kejekata	Kejekata	Kejekata	Kejekata	Kejekata
hp	AdonaSetazer	Adona Setazer	Adona Setazer	Adona Setazer	Adona Setazer
hp	Ageta	Ageta	Ageta	Ageta	Ageta
hp	Enfegne	Enfegne	Enfegne	Enfegne	Enfegne
hp	Fuchare	Fuchare	Fuchare	Fuchare	Fuchare
hp	Gone	Gone	Gone	Gone	Gone
hp	Getiba	Getiba	Getiba	Getiba	Getiba
hp	Tugga	Tugga	Tugga	Tugga	Tugga
hp	Dahera	Dahera	Dahera	Dahera	Dahera
hp	DukraWoshi	Dukra Woshi	Dukra Woshi	Dukra Woshi	Dukra Woshi
hp	KoroChimo	Koro Chimo	Koro Chimo	Koro Chimo	Koro Chimo
hp	Debrework	Debrework	Debrework	Debrework	Debrework
hp	Dechabas	Dechabas	Dechabas	Dechabas	Dechabas
hp	Gelit	Gelit	Gelit	Gelit	Gelit
hp	Kob	Kob	Kob	Kob	Kob
hp	Koken	Koken	Koken	Koken	Koken
hp	Miah	Miah	Miah	Miah	Miah
hp	Adda	Adda	Adda	Adda	Adda
hp	Genete	Genete	Genete	Genete	Genete
hp	Yoka	Yoka	Yoka	Yoka	Yoka
hp	Bantisebu	Bantisebu	Bantisebu	Bantisebu	Bantisebu
hp	Wochema	Wochema	Wochema	Wochema	Wochema
hp	Chureso	Chureso	Chureso	Chureso	Chureso
hp	Gawoti	Gawoti	Gawoti	Gawoti	Gawoti
hp	Saja	Saja	Saja	Saja	Saja
hp	Deri	Deri	Deri	Deri	Deri
hp	Malgawa	Malgawa	Malgawa	Malgawa	Malgawa
hp	Berji	Berji	Berji	Berji	Berji
hp	Hawus	Hawus	Hawus	Hawus	Hawus
hp	BojiHp	Boji Hp	Boji Hp	Boji Hp	Boji Hp
hp	Amiche	Amiche	Amiche	Amiche	Amiche
hp	ArchumaGola	Archuma Gola	Archuma Gola	Archuma Gola	Archuma Gola
hp	Gatemo	Gatemo	Gatemo	Gatemo	Gatemo
hp	Bazun	Bazun	Bazun	Bazun	Bazun
hp	DemalaDebibira	Demala Debibira	Demala Debibira	Demala Debibira	Demala Debibira
hp	Duna01	Duna 01	Duna 01	Duna 01	Duna 01
hp	JaremoSemboye	Jaremo Semboye	Jaremo Semboye	Jaremo Semboye	Jaremo Semboye
hp	KechaChumeta	Kecha Chumeta	Kecha Chumeta	Kecha Chumeta	Kecha Chumeta
hp	LeraWulo	Lera Wulo	Lera Wulo	Lera Wulo	Lera Wulo
hp	WogerGungbul	Woger Gungbul	Woger Gungbul	Woger Gungbul	Woger Gungbul
hp	Goda	Goda	Goda	Goda	Goda
hp	TachKemo	Tach Kemo	Tach Kemo	Tach Kemo	Tach Kemo
hp	Boseka	Boseka	Boseka	Boseka	Boseka
hp	Dakin	Dakin	Dakin	Dakin	Dakin
hp	Endekel	Endekel	Endekel	Endekel	Endekel
hp	Goritnamag	Goritnamag	Goritnamag	Goritnamag	Goritnamag
hp	Tishu	Tishu	Tishu	Tishu	Tishu
hp	YikirDemoze	Yikir Demoze	Yikir Demoze	Yikir Demoze	Yikir Demoze
hp	Sanka	Sanka	Sanka	Sanka	Sanka
hp	Shink	Shink	Shink	Shink	Shink
hp	Ajera	Ajera	Ajera	Ajera	Ajera
hp	DebubGoto	Debub Goto	Debub Goto	Debub Goto	Debub Goto
hp	Ganchore	Ganchore	Ganchore	Ganchore	Ganchore
hp	Fedie	Fedie	Fedie	Fedie	Fedie
hp	Shosho	Shosho	Shosho	Shosho	Shosho
hp	Wengecho	Wengecho	Wengecho	Wengecho	Wengecho
hp	GerebotaNumber1	Gerebota Number 1	Gerebota Number 1	Gerebota Number 1	Gerebota Number 1
hp	Wote	Wote	Wote	Wote	Wote
hp	Edagahamus	Edagahamus	Edagahamus	Edagahamus	Edagahamus
hp	Embaahferom	Embaahferom	Embaahferom	Embaahferom	Embaahferom
hp	Kebele02	Kebele 02	Kebele 02	Kebele 02	Kebele 02
hp	Kudo	Kudo	Kudo	Kudo	Kudo
hp	Mshg	Mishig	Mishig	Mishig	Mishig
hp	Sefo	Sefeo	Sefeo	Sefeo	Sefeo
hp	Zbangila	Zbangila	Zbangila	Zbangila	Zbangila
hp	Degoleweyane	Degoleweyane	Degoleweyane	Degoleweyane	Degoleweyane
hp	Limat	Limat	Limat	Limat	Limat
hp	MahbereSlassie	Mahbere Slassie	Mahbere Slassie	Mahbere Slassie	Mahbere Slassie
hp	Melfa	Melfa	Melfa	Melfa	Melfa
hp	Michaelabiy	Michaelabiy	Michaelabiy	Michaelabiy	Michaelabiy
hp	Selam	Selam	Selam	Selam	Selam
hp	Lemlem	Lemlem	Lemlem	Lemlem	Lemlem
hp	Meseret	Meseret	Meseret	Meseret	Meseret
hp	Dibelasiet	Dibelasiet	Dibelasiet	Dibelasiet	Dibelasiet
hp	Kiltegideba	Kitagedeba	Kitagedeba	Kitagedeba	Kitagedeba
hp	Adigudem	Adigudem	Adigudem	Adigudem	Adigudem
hp	Adimesno	Adimesno	Adimesno	Adimesno	Adimesno
hp	Fereweyni	Fereweyni	Fereweyni	Fereweyni	Fereweyni
hp	D/netseb	Dernetseb	Dernetseb	Dernetseb	Dernetseb
hp	DebreTsehay	Debre Tsehay	Debre Tsehay	Debre Tsehay	Debre Tsehay
hp	Merere	Merere	Merere	Merere	Merere
hp	Selam	Selam	Selam	Selam	Selam
hp	Tezamira	Tezamira	Tezamira	Tezamira	Tezamira
hp	Ftihi	Ftihi	Ftihi	Ftihi	Ftihi
hp	Hadageti	Hadageti	Hadageti	Hadageti	Hadageti
hp	Tsehaye	Tsehaye	Tsehaye	Tsehaye	Tsehaye
hp	Mahberedego	Mahberedego	Mahberedego	Mahberedego	Mahberedego
hp	Adikamalk	Adikamalk	Adikamalk	Adikamalk	Adikamalk
hp	Bahra	Bahra	Bahra	Bahra	Bahra
hp	Debrekerbe	Debrekerbe	Debrekerbe	Debrekerbe	Debrekerbe
hp	Hadnet	Hadnet	Hadnet	Hadnet	Hadnet
hp	Kbrto	Kbrto	Kbrto	Kbrto	Kbrto
hp	Maiworki	Maiworki	Maiworki	Maiworki	Maiworki
hp	Zana	Zana	Zana	Zana	Zana
hp	Adishumbereket	Adishumbereket	Adishumbereket	Adishumbereket	Adishumbereket
hp	Guara	Guara	Guara	Guara	Guara
hp	Wenberet	Wenberet	Wenberet	Wenberet	Wenberet
hp	Beleso	Beleso	Beleso	Beleso	Beleso
hp	Geblen	Geblen	Geblen	Geblen	Geblen
hp	Gulabenea	Gulabenea	Gulabenea	Gulabenea	Gulabenea
hp	Adiakala	Adiakala	Adiakala	Adiakala	Adiakala
hp	Getersemema	Getersemema	Getersemema	Getersemema	Getersemema
hp	Selam	Selam	Selam	Selam	Selam
hp	Hawesta	Hawesta	Hawesta	Hawesta	Hawesta
hp	Kewanit	Kewanit	Kewanit	Kewanit	Kewanit
hp	Endachwa	Endachwa	Endachwa	Endachwa	Endachwa
hp	Lekenai	Lekenai	Lekenai	Lekenai	Lekenai
hp	Maikuhli	Maikuhli	Maikuhli	Maikuhli	Maikuhli
hp	Mainebri	Mainebri	Mainebri	Mainebri	Mainebri
hp	WalgayiKumbsuma	WalgayiKumbsuma	WalgayiKumbsuma	WalgayiKumbsuma	WalgayiKumbsuma
hp	Shabo Meti	Shabo Meti	Shabo Meti	Shabo Meti	Shabo Meti
hp	chefeKonchi	chefeKonchi	chefeKonchi	chefeKonchi	chefeKonchi
hp	BehaBiftu	BehaBiftu	BehaBiftu	BehaBiftu	BehaBiftu
hp	Bendo	Bendo	Bendo	Bendo	Bendo
hp	MetiGuda	MetiGuda	MetiGuda	MetiGuda	MetiGuda
hp	Bumba	Bumba	Bumba	Bumba	Bumba
hp	TumaPheso	TumaPheso	TumaPheso	TumaPheso	TumaPheso
hp	Darbes	Darbes	Darbes	Darbes	Darbes
hp	CheliaWaraDale	CheliaWaraDale	CheliaWaraDale	CheliaWaraDale	CheliaWaraDale
hp	HomaBirbir	HomaBirbir	HomaBirbir	HomaBirbir	HomaBirbir
hp	WaragoArsama	WaragoArsama	WaragoArsama	WaragoArsama	WaragoArsama
hp	DigaFododo	DigaFododo	DigaFododo	DigaFododo	DigaFododo
hp	Doyotoli	Doyotoli	Doyotoli	Doyotoli	Doyotoli
hp	HomaSariti	HomaSariti	HomaSariti	HomaSariti	HomaSariti
hp	DalleSayyo	DalleSayyo	DalleSayyo	DalleSayyo	DalleSayyo
hp	BaroTitita	BaroTitita	BaroTitita	BaroTitita	BaroTitita
hp	Chaladu	Chaladu	Chaladu	Chaladu	Chaladu
hp	Tubena	Tubena	Tubena	Tubena	Tubena
hp	MignaKura	MignaKura	MignaKura	MignaKura	MignaKura
intername	1	ABATE MARIYE	ABATE MARIYE	ABATE MARIYE	ABATE MARIYE
intername	2	ABEBAW SINISHAW	ABEBAW SINISHAW	ABEBAW SINISHAW	ABEBAW SINISHAW
intername	3	AREGA TEFERA	AREGA TEFERA	AREGA TEFERA	AREGA TEFERA
intername	4	AYANA GEBEYEHU	AYANA GEBEYEHU	AYANA GEBEYEHU	AYANA GEBEYEHU
intername	5	BELETE ALEBACHEW (SUPERVISOR)	BELETE ALEBACHEW (SUPERVISOR)	BELETE ALEBACHEW (SUPERVISOR)	BELETE ALEBACHEW (SUPERVISOR)
intername	6	BEREDED MAGECHA	BEREDED MAGECHA	BEREDED MAGECHA	BEREDED MAGECHA
intername	7	BINIAM TSEGAYE	BINIAM TSEGAYE	BINIAM TSEGAYE	BINIAM TSEGAYE
intername	8	BIRHAN MUCHIE (SUPERVISOR)	BIRHAN MUCHIE (SUPERVISOR)	BIRHAN MUCHIE (SUPERVISOR)	BIRHAN MUCHIE (SUPERVISOR)
intername	9	BISRAT TACHIE (SUPERVISOR)	BISRAT TACHIE (SUPERVISOR)	BISRAT TACHIE (SUPERVISOR)	BISRAT TACHIE (SUPERVISOR)
intername	10	DESALEGN ADEM (SUPERVISOR)	DESALEGN ADEM (SUPERVISOR)	DESALEGN ADEM (SUPERVISOR)	DESALEGN ADEM (SUPERVISOR)
intername	11	FANAYE EYAYOU	FANAYE EYAYOU	FANAYE EYAYOU	FANAYE EYAYOU
intername	12	FIKRU MINTESINOT	FIKRU MINTESINOT	FIKRU MINTESINOT	FIKRU MINTESINOT
intername	13	GETACHEW GIRMA	GETACHEW GIRMA	GETACHEW GIRMA	GETACHEW GIRMA
intername	14	HABTAMU ABEJE	HABTAMU ABEJE	HABTAMU ABEJE	HABTAMU ABEJE
intername	15	HABTAMU ENDALEW	HABTAMU ENDALEW	HABTAMU ENDALEW	HABTAMU ENDALEW
intername	16	JEJAW BERIHUN	JEJAW BERIHUN	JEJAW BERIHUN	JEJAW BERIHUN
intername	17	KASSAHUN HAILE	KASSAHUN HAILE	KASSAHUN HAILE	KASSAHUN HAILE
intername	18	MEKONNEN AYALEW	MEKONNEN AYALEW	MEKONNEN AYALEW	MEKONNEN AYALEW
intername	19	MOGES CHERINET	MOGES CHERINET	MOGES CHERINET	MOGES CHERINET
intername	20	SAMUEL DEMLIE	SAMUEL DEMLIE	SAMUEL DEMLIE	SAMUEL DEMLIE
intername	21	SETARGEW KEBEDE	SETARGEW KEBEDE	SETARGEW KEBEDE	SETARGEW KEBEDE
intername	22	TADESSE KIFLE	TADESSE KIFLE	TADESSE KIFLE	TADESSE KIFLE
intername	23	TEFERA ALEMAYEHU	TEFERA ALEMAYEHU	TEFERA ALEMAYEHU	TEFERA ALEMAYEHU
intername	24	TENAGNEWORK ANTIFE (DQA)	TENAGNEWORK ANTIFE (DQA)	TENAGNEWORK ANTIFE (DQA)	TENAGNEWORK ANTIFE (DQA)
intername	25	TEWODROS WONDSEN (SUPERVISOR)	TEWODROS WONDSEN (SUPERVISOR)	TEWODROS WONDSEN (SUPERVISOR)	TEWODROS WONDSEN (SUPERVISOR)
intername	26	WALELEGN ASCHALE	WALELEGN ASCHALE	WALELEGN ASCHALE	WALELEGN ASCHALE
intername	27	WONDMAGEGN MESHESHA (SUPERVISOR)	WONDMAGEGN MESHESHA (SUPERVISOR)	WONDMAGEGN MESHESHA (SUPERVISOR)	WONDMAGEGN MESHESHA (SUPERVISOR)
intername	28	WORKNEH MELKAMU	WORKNEH MELKAMU	WORKNEH MELKAMU	WORKNEH MELKAMU
intername	29	WUDNEH TADELE	WUDNEH TADELE	WUDNEH TADELE	WUDNEH TADELE
intername	30	YESHANEW ASNAKE	YESHANEW ASNAKE	YESHANEW ASNAKE	YESHANEW ASNAKE
intername	31	ZIGALE KASSA	ZIGALE KASSA	ZIGALE KASSA	ZIGALE KASSA
intername	32	SILESHI SOLOMON (COORDINATOR)	SILESHI SOLOMON (COORDINATOR)	SILESHI SOLOMON (COORDINATOR)	SILESHI SOLOMON (COORDINATOR)
intername	99	Others	Others	Others	Others
intername	33	ABDELA JEMAL	ABDELA JEMAL	ABDELA JEMAL	ABDELA JEMAL
intername	34	ABEBE NAGASA	ABEBE NAGASA	ABEBE NAGASA	ABEBE NAGASA
intername	35	ABUKULI FIRMA	ABUKULI FIRMA	ABUKULI FIRMA	ABUKULI FIRMA
intername	36	ADUGNA MOSISA	ADUGNA MOSISA	ADUGNA MOSISA	ADUGNA MOSISA
intername	37	BARO LENCHA	BARO LENCHA	BARO LENCHA	BARO LENCHA
intername	38	BAYOU TESHOME	BAYOU TESHOME	BAYOU TESHOME	BAYOU TESHOME
intername	39	BEFEKADU YADETA	BEFEKADU YADETA	BEFEKADU YADETA	BEFEKADU YADETA
intername	40	BEKELE DHABA	BEKELE DHABA	BEKELE DHABA	BEKELE DHABA
intername	41	BERHANU KENATE (DQA)	BERHANU KENATE (DQA)	BERHANU KENATE (DQA)	BERHANU KENATE (DQA)
intername	42	BULTI AMENU (SUPERVISOR)	BULTI AMENU (SUPERVISOR)	BULTI AMENU (SUPERVISOR)	BULTI AMENU (SUPERVISOR)
intername	43	DAWIT DESALEGN (SUPERVISOR)	DAWIT DESALEGN (SUPERVISOR)	DAWIT DESALEGN (SUPERVISOR)	DAWIT DESALEGN (SUPERVISOR)
intername	44	DAWIT TILAHUN	DAWIT TILAHUN	DAWIT TILAHUN	DAWIT TILAHUN
intername	45	ENADALE MELAKU (SUPERVISOR)	ENADALE MELAKU (SUPERVISOR)	ENADALE MELAKU (SUPERVISOR)	ENADALE MELAKU (SUPERVISOR)
intername	46	ERMIAS GEMECHU	ERMIAS GEMECHU	ERMIAS GEMECHU	ERMIAS GEMECHU
intername	47	GADISA FIKADU (SUPERVISOR)	GADISA FIKADU (SUPERVISOR)	GADISA FIKADU (SUPERVISOR)	GADISA FIKADU (SUPERVISOR)
intername	48	GIRMA ABATE	GIRMA ABATE	GIRMA ABATE	GIRMA ABATE
intername	49	IBSA MOSISA	IBSA MOSISA	IBSA MOSISA	IBSA MOSISA
intername	50	JIREGNA FIKADU (SUPERVISOR)	JIREGNA FIKADU (SUPERVISOR)	JIREGNA FIKADU (SUPERVISOR)	JIREGNA FIKADU (SUPERVISOR)
intername	51	JIRU BATU	JIRU BATU	JIRU BATU	JIRU BATU
intername	52	KENA TILAHUN	KENA TILAHUN	KENA TILAHUN	KENA TILAHUN
intername	53	LAMESA TADESE (DQA)	LAMESA TADESE (DQA)	LAMESA TADESE (DQA)	LAMESA TADESE (DQA)
intername	54	LAMESA TILAHUN	LAMESA TILAHUN	LAMESA TILAHUN	LAMESA TILAHUN
intername	55	MAMO ADUGNA	MAMO ADUGNA	MAMO ADUGNA	MAMO ADUGNA
intername	56	MAMO MOSISA	MAMO MOSISA	MAMO MOSISA	MAMO MOSISA
intername	57	MARKOS YADASA	MARKOS YADASA	MARKOS YADASA	MARKOS YADASA
intername	58	MELKAMU TESFAYE	MELKAMU TESFAYE	MELKAMU TESFAYE	MELKAMU TESFAYE
intername	59	MESERET RAGA (SUPERVISOR)	MESERET RAGA (SUPERVISOR)	MESERET RAGA (SUPERVISOR)	MESERET RAGA (SUPERVISOR)
intername	60	MISGANA ADO	MISGANA ADO	MISGANA ADO	MISGANA ADO
intername	61	MOHAMMED BURAYYU	MOHAMMED BURAYYU	MOHAMMED BURAYYU	MOHAMMED BURAYYU
intername	62	MULETA FIKADU	MULETA FIKADU	MULETA FIKADU	MULETA FIKADU
intername	63	NAGUMA ELIAS	NAGUMA ELIAS	NAGUMA ELIAS	NAGUMA ELIAS
intername	64	RAGASA GALANA (SUPERVISOR)	RAGASA GALANA (SUPERVISOR)	RAGASA GALANA (SUPERVISOR)	RAGASA GALANA (SUPERVISOR)
intername	65	SABIT A/DAGA	SABIT A/DAGA	SABIT A/DAGA	SABIT A/DAGA
intername	66	SARBESA DEREJE (DQA)	SARBESA DEREJE (DQA)	SARBESA DEREJE (DQA)	SARBESA DEREJE (DQA)
intername	67	SHUFERI MIDHEKSA	SHUFERI MIDHEKSA	SHUFERI MIDHEKSA	SHUFERI MIDHEKSA
intername	68	TADELE TESHOME	TADELE TESHOME	TADELE TESHOME	TADELE TESHOME
intername	69	TAREKEGN DEBELA	TAREKEGN DEBELA	TAREKEGN DEBELA	TAREKEGN DEBELA
intername	70	TARESA ABERRA	TARESA ABERRA	TARESA ABERRA	TARESA ABERRA
intername	71	TATEK KASAHUN	TATEK KASAHUN	TATEK KASAHUN	TATEK KASAHUN
intername	72	TEMESGEN TOLESA	TEMESGEN TOLESA	TEMESGEN TOLESA	TEMESGEN TOLESA
intername	73	TESSEMA GUDETA	TESSEMA GUDETA	TESSEMA GUDETA	TESSEMA GUDETA
intername	74	YONAS TASEW	YONAS TASEW	YONAS TASEW	YONAS TASEW
intername	75	YOSEF TERFASA (SUPERVISOR)	YOSEF TERFASA (SUPERVISOR)	YOSEF TERFASA (SUPERVISOR)	YOSEF TERFASA (SUPERVISOR)
intername	76	WAQJIRA BEKELE (COORDINATOR)	WAQJIRA BEKELE (COORDINATOR)	WAQJIRA BEKELE (COORDINATOR)	WAQJIRA BEKELE (COORDINATOR)
intername	99	Others	Others	Others	Others
intername	77	ABOWORK MINDAYE (SUPERVISOR)	ABOWORK MINDAYE (SUPERVISOR)	ABOWORK MINDAYE (SUPERVISOR)	ABOWORK MINDAYE (SUPERVISOR)
intername	78	ABREHAM ALEMU (SUPERVISOR)	ABREHAM ALEMU (SUPERVISOR)	ABREHAM ALEMU (SUPERVISOR)	ABREHAM ALEMU (SUPERVISOR)
intername	79	ADANE BARANGO	ADANE BARANGO	ADANE BARANGO	ADANE BARANGO
intername	80	AFEWORK G/MARIAM	AFEWORK G/MARIAM	AFEWORK G/MARIAM	AFEWORK G/MARIAM
intername	81	AKLILU ASSEFA	AKLILU ASSEFA	AKLILU ASSEFA	AKLILU ASSEFA
intername	82	ALAZAR ELIAS	ALAZAR ELIAS	ALAZAR ELIAS	ALAZAR ELIAS
intername	83	ASMAMAW TAKELE	ASMAMAW TAKELE	ASMAMAW TAKELE	ASMAMAW TAKELE
intername	84	ASTAWESEGN ZELEKE	ASTAWESEGN ZELEKE	ASTAWESEGN ZELEKE	ASTAWESEGN ZELEKE
intername	85	BILAL MOHAMMED	BILAL MOHAMMED	BILAL MOHAMMED	BILAL MOHAMMED
intername	86	DAWIT HABTAMU	DAWIT HABTAMU	DAWIT HABTAMU	DAWIT HABTAMU
intername	87	DEJENE ALEMU	DEJENE ALEMU	DEJENE ALEMU	DEJENE ALEMU
intername	88	GETACHEW ASSEFA	GETACHEW ASSEFA	GETACHEW ASSEFA	GETACHEW ASSEFA
intername	89	GEZAHEGN DESALEGN	GEZAHEGN DESALEGN	GEZAHEGN DESALEGN	GEZAHEGN DESALEGN
intername	90	HENOK ZENEBE	HENOK ZENEBE	HENOK ZENEBE	HENOK ZENEBE
intername	91	KIFLE WODEBO (SUPERVISOR)	KIFLE WODEBO (SUPERVISOR)	KIFLE WODEBO (SUPERVISOR)	KIFLE WODEBO (SUPERVISOR)
intername	92	MATHEWOS ALEMAYEHU	MATHEWOS ALEMAYEHU	MATHEWOS ALEMAYEHU	MATHEWOS ALEMAYEHU
intername	93	MELESE W/GEBRIEL	MELESE W/GEBRIEL	MELESE W/GEBRIEL	MELESE W/GEBRIEL
intername	94	MEREMA BEDRU	MEREMA BEDRU	MEREMA BEDRU	MEREMA BEDRU
intername	95	MISGANAW ENDRIS (DQA)	MISGANAW ENDRIS (DQA)	MISGANAW ENDRIS (DQA)	MISGANAW ENDRIS (DQA)
intername	96	MUBAREK HUSSEN	MUBAREK HUSSEN	MUBAREK HUSSEN	MUBAREK HUSSEN
intername	97	MUNIR SHIFA	MUNIR SHIFA	MUNIR SHIFA	MUNIR SHIFA
intername	98	NUSREDIN NURSEBO (SUPERVISOR)	NUSREDIN NURSEBO (SUPERVISOR)	NUSREDIN NURSEBO (SUPERVISOR)	NUSREDIN NURSEBO (SUPERVISOR)
intername	99	SINAFIKISH AYELE (DQA)	SINAFIKISH AYELE (DQA)	SINAFIKISH AYELE (DQA)	SINAFIKISH AYELE (DQA)
intername	100	SULTAN ABAMEGAL	SULTAN ABAMEGAL	SULTAN ABAMEGAL	SULTAN ABAMEGAL
intername	101	TAMIRU ALEMU	TAMIRU ALEMU	TAMIRU ALEMU	TAMIRU ALEMU
intername	102	TAYECH DEMEKE	TAYECH DEMEKE	TAYECH DEMEKE	TAYECH DEMEKE
intername	103	TEREFE MAMO (SUPERVISOR)	TEREFE MAMO (SUPERVISOR)	TEREFE MAMO (SUPERVISOR)	TEREFE MAMO (SUPERVISOR)
intername	104	TESHAGER BEKELE	TESHAGER BEKELE	TESHAGER BEKELE	TESHAGER BEKELE
intername	105	TOFIK HANDEGBA	TOFIK HANDEGBA	TOFIK HANDEGBA	TOFIK HANDEGBA
intername	106	TOFIK SHIFA	TOFIK SHIFA	TOFIK SHIFA	TOFIK SHIFA
intername	107	WEGDERES SINTAYEHU (SUPERVISOR)	WEGDERES SINTAYEHU (SUPERVISOR)	WEGDERES SINTAYEHU (SUPERVISOR)	WEGDERES SINTAYEHU (SUPERVISOR)
intername	108	ZERIHUN KASSAHUN	ZERIHUN KASSAHUN	ZERIHUN KASSAHUN	ZERIHUN KASSAHUN
intername	109	GOBEZE NEGASH (COORDINATOR)	GOBEZE NEGASH (COORDINATOR)	GOBEZE NEGASH (COORDINATOR)	GOBEZE NEGASH (COORDINATOR)
intername	99	others	Others	Others	Others
intername	110	ABADI KIDANE	ABADI KIDANE	ABADI KIDANE	ABADI KIDANE
intername	111	ABEBE DESALEGN	ABEBE DESALEGN	ABEBE DESALEGN	ABEBE DESALEGN
intername	112	ABERA BERHE (DQA)	ABERA BERHE (DQA)	ABERA BERHE (DQA)	ABERA BERHE (DQA)
intername	113	ABRAHA G/HER	ABRAHA G/HER	ABRAHA G/HER	ABRAHA G/HER
intername	114	ADISU GIRMAY	ADISU GIRMAY	ADISU GIRMAY	ADISU GIRMAY
intername	115	CHALACHEW NIGUSE	CHALACHEW NIGUSE	CHALACHEW NIGUSE	CHALACHEW NIGUSE
intername	116	DOCTOR TENAW (SUPERVISOR)	DOCTOR TENAW (SUPERVISOR)	DOCTOR TENAW (SUPERVISOR)	DOCTOR TENAW (SUPERVISOR)
intername	117	EFREM TADESE	EFREM TADESE	EFREM TADESE	EFREM TADESE
intername	118	FIKRE TESFAY	FIKRE TESFAY	FIKRE TESFAY	FIKRE TESFAY
intername	119	G/ANENIA BERIHU	G/ANENIA BERIHU	G/ANENIA BERIHU	G/ANENIA BERIHU
intername	120	G/HER DESTA	G/HER DESTA	G/HER DESTA	G/HER DESTA
intername	121	G/MICHAEL GIRMAY	G/MICHAEL GIRMAY	G/MICHAEL GIRMAY	G/MICHAEL GIRMAY
intername	122	G/YOHANNIS TEKLU	G/YOHANNIS TEKLU	G/YOHANNIS TEKLU	G/YOHANNIS TEKLU
intername	123	GUESH KAHSAY	GUESH KAHSAY	GUESH KAHSAY	GUESH KAHSAY
intername	124	H/SLASSIE MESFIN	H/SLASSIE MESFIN	H/SLASSIE MESFIN	H/SLASSIE MESFIN
intername	125	HAFTOM G/KIRSTOS (SUPERVISOR)	HAFTOM G/KIRSTOS (SUPERVISOR)	HAFTOM G/KIRSTOS (SUPERVISOR)	HAFTOM G/KIRSTOS (SUPERVISOR)
intername	126	HILUF KEBEDOM TEKA (SUPERVISOR)	HILUF KEBEDOM TEKA (SUPERVISOR)	HILUF KEBEDOM TEKA (SUPERVISOR)	HILUF KEBEDOM TEKA (SUPERVISOR)
intername	127	MENGSTEAB W/MICHAEL	MENGSTEAB W/MICHAEL	MENGSTEAB W/MICHAEL	MENGSTEAB W/MICHAEL
intername	128	SHISHAY TADESE TESFAY	SHISHAY TADESE TESFAY	SHISHAY TADESE TESFAY	SHISHAY TADESE TESFAY
intername	129	TEKLAY AREDAHEGN (SUPERVISOR)	TEKLAY AREDAHEGN (SUPERVISOR)	TEKLAY AREDAHEGN (SUPERVISOR)	TEKLAY AREDAHEGN (SUPERVISOR)
intername	130	TIBLETS KASSA	TIBLETS KASSA	TIBLETS KASSA	TIBLETS KASSA
intername	131	TSIGE G/KORKOS	TSIGE G/KORKOS	TSIGE G/KORKOS	TSIGE G/KORKOS
intername	132	UKUBAY T/HAIMANOT (SUPERVISOR)	UKUBAY T/HAIMANOT (SUPERVISOR)	UKUBAY T/HAIMANOT (SUPERVISOR)	UKUBAY T/HAIMANOT (SUPERVISOR)
intername	133	YARED ALEMU	YARED ALEMU	YARED ALEMU	YARED ALEMU
intername	134	YONAS GEBREHIWOT	YONAS GEBREHIWOT	YONAS GEBREHIWOT	YONAS GEBREHIWOT
intername	135	ZEMICHAEL K/MARIAM	ZEMICHAEL K/MARIAM	ZEMICHAEL K/MARIAM	ZEMICHAEL K/MARIAM
intername	136	KIDANEMARIAM BARAKI (COORDINATOR)	KIDANEMARIAM BARAKI (COORDINATOR)	KIDANEMARIAM BARAKI (COORDINATOR)	KIDANEMARIAM BARAKI (COORDINATOR)
intername	99	others	Others	Others	Others
